# Supplementary material for: Synthesis of Molecular Phenylcalcium Derivatives: Application to the Formation of Biaryls
Source: Angew Chem Int Ed Engl. 2022 Mar 7;61(18):e202200305. doi: 10.1002/anie.202200305 (PMC9315018; doi:10.1002/anie.202200305)
Supplement: Supplementary file 1 — Supporting Information [file ANIE-61-0-s002.cif]

data_s19msh74-cpd8
_audit_creation_date               2019-05-15
_audit_creation_method
;
Olex2 1.2
(compiled 2018.05.29 svn.r3508 for OlexSys, GUI svn.r5506)
;
_shelxl_version_number             2014-3
_audit_contact_author_address      ?
_audit_contact_author_email        ?
_audit_contact_author_name         ''
_audit_contact_author_phone        ?
_publ_contact_author_id_orcid      ?
_publ_section_references
;
Bourhis, L.J., Dolomanov, O.V., Gildea, R.J., Howard, J.A.K., Puschmann, H.
 (2015). Acta Cryst. A71, 59-75.

Dolomanov, O.V., Bourhis, L.J., Gildea, R.J, Howard, J.A.K. & Puschmann, H.
 (2009), J. Appl. Cryst. 42, 339-341.

Sheldrick, G.M. (2015). Acta Cryst. C71, 3-8.
;
_chemical_name_common              ?
_chemical_name_systematic
;
 ?
;
_chemical_formula_moiety           'C76 H105 Ca2 Cu N4, 2(C7 H8)'
_chemical_formula_sum              'C90 H121 Ca2 Cu N4'
_chemical_formula_weight           1402.60
_chemical_melting_point            ?
_chemical_oxdiff_usercomment       'colourless block'
loop_
  _atom_type_symbol
  _atom_type_description
  _atom_type_scat_dispersion_real
  _atom_type_scat_dispersion_imag
  _atom_type_scat_source
 'C' 'C' 0.0181 0.0091 'International Tables Vol C Tables 4.2.6.8 and 6.1.1.4'
 'H' 'H' 0.0000 0.0000 'International Tables Vol C Tables 4.2.6.8 and 6.1.1.4'
 'Ca' 'Ca' 0.3641 1.2855 'International Tables Vol C Tables 4.2.6.8 and 6.1.1.4'
 'Cu' 'Cu' -1.9646 0.5888
 'International Tables Vol C Tables 4.2.6.8 and 6.1.1.4'
 'N' 'N' 0.0311 0.0180 'International Tables Vol C Tables 4.2.6.8 and 6.1.1.4'

_shelx_space_group_comment
;
The symmetry employed for this shelxl refinement is uniquely defined
by the following loop, which should always be used as a source of
symmetry information in preference to the above space-group names.
They are only intended as comments.
;
_space_group_crystal_system        'monoclinic'
_space_group_IT_number             14
_space_group_name_H-M_alt          'P 1 21/c 1'
_space_group_name_Hall             '-P 2ybc'
loop_
  _space_group_symop_operation_xyz
 'x, y, z'
 '-x, y+1/2, -z+1/2'
 '-x, -y, -z'
 'x, -y-1/2, z-1/2'

_cell_length_a                     16.37090(10)
_cell_length_b                     38.7383(2)
_cell_length_c                     13.73430(10)
_cell_angle_alpha                  90
_cell_angle_beta                   112.3630(10)
_cell_angle_gamma                  90
_cell_volume                       8054.96(10)
_cell_formula_units_Z              4
_cell_measurement_reflns_used      49624
_cell_measurement_temperature      150.00(10)
_cell_measurement_theta_max        73.1570
_cell_measurement_theta_min        3.6490
_shelx_estimated_absorpt_T_max     0.828
_shelx_estimated_absorpt_T_min     0.609
_exptl_absorpt_coefficient_mu      1.834
_exptl_absorpt_correction_T_max    1.00000
_exptl_absorpt_correction_T_min    0.80683
_exptl_absorpt_correction_type     multi-scan
_exptl_absorpt_process_details
;
CrysAlisPro 1.171.39.46 (Rigaku Oxford Diffraction, 2018)
Empirical absorption correction using spherical harmonics,
 implemented in SCALE3 ABSPACK scaling algorithm.
;
_exptl_crystal_colour              colourless
_exptl_crystal_colour_primary      colourless
_exptl_crystal_density_diffrn      1.157
_exptl_crystal_density_meas        ?
_exptl_crystal_density_method      ?
_exptl_crystal_description         block
_exptl_crystal_F_000               3032
_exptl_crystal_size_max            0.3
_exptl_crystal_size_mid            0.166
_exptl_crystal_size_min            0.107
_exptl_special_details
;
 ?
;
_exptl_transmission_factor_max     ?
_exptl_transmission_factor_min     ?
_diffrn_reflns_av_R_equivalents    0.0358
_diffrn_reflns_av_unetI/netI       0.0209
_diffrn_reflns_Laue_measured_fraction_full  0.999
_diffrn_reflns_Laue_measured_fraction_max  0.996
_diffrn_reflns_limit_h_max         20
_diffrn_reflns_limit_h_min         -19
_diffrn_reflns_limit_k_max         47
_diffrn_reflns_limit_k_min         -47
_diffrn_reflns_limit_l_max         11
_diffrn_reflns_limit_l_min         -17
_diffrn_reflns_number              116753
_diffrn_reflns_point_group_measured_fraction_full  0.999
_diffrn_reflns_point_group_measured_fraction_max  0.996
_diffrn_reflns_theta_full          67.684
_diffrn_reflns_theta_max           73.152
_diffrn_reflns_theta_min           2.919
_diffrn_ambient_environment        N~2~
_diffrn_ambient_temperature        150.00(10)
_diffrn_detector                   'CCD plate'
_diffrn_detector_area_resol_mean   16.2300
_diffrn_detector_type              EosS2
_diffrn_measured_fraction_theta_full  0.999
_diffrn_measured_fraction_theta_max  0.996
_diffrn_measurement_device         'four-circle diffractometer'
_diffrn_measurement_device_type    'SuperNova, Dual, Cu at home/near, EosS2'
_diffrn_measurement_method         '\w scans'
_diffrn_radiation_monochromator    mirror
_diffrn_radiation_probe            x-ray
_diffrn_radiation_type             CuK\a
_diffrn_radiation_wavelength       1.54184
_diffrn_source                     'micro-focus sealed X-ray tube'
_diffrn_source_type                'SuperNova (Cu) X-ray Source'
_reflns_Friedel_coverage           0.000
_reflns_Friedel_fraction_full      .
_reflns_Friedel_fraction_max       .
_reflns_number_gt                  14896
_reflns_number_total               16057
_reflns_special_details
;
 Reflections were merged by SHELXL according to the crystal
 class for the calculation of statistics and refinement.
 
 _reflns_Friedel_fraction is defined as the number of unique
 Friedel pairs measured divided by the number that would be
 possible theoretically, ignoring centric projections and
 systematic absences.
;
_reflns_threshold_expression       'I > 2\s(I)'
_computing_cell_refinement         'CrysAlisPro 1.171.39.46 (Rigaku OD, 2018)'
_computing_data_collection         'CrysAlisPro 1.171.39.46 (Rigaku OD, 2018)'
_computing_data_reduction          'CrysAlisPro 1.171.39.46 (Rigaku OD, 2018)'
_computing_molecular_graphics      'Olex2 (Dolomanov et al., 2009)'
_computing_publication_material    'Olex2 (Dolomanov et al., 2009)'
_computing_structure_refinement    'ShelXL (Sheldrick, 2015)'
_computing_structure_solution      'olex2.solve (Bourhis et al., 2015)'
_refine_diff_density_max           0.913
_refine_diff_density_min           -0.617
_refine_diff_density_rms           0.048
_refine_ls_extinction_coef         .
_refine_ls_extinction_method       none
_refine_ls_goodness_of_fit_ref     1.013
_refine_ls_hydrogen_treatment      mixed
_refine_ls_matrix_type             full
_refine_ls_number_parameters       990
_refine_ls_number_reflns           16057
_refine_ls_number_restraints       79
_refine_ls_R_factor_all            0.0437
_refine_ls_R_factor_gt             0.0407
_refine_ls_restrained_S_all        1.016
_refine_ls_shift/su_max            0.004
_refine_ls_shift/su_mean           0.000
_refine_ls_structure_factor_coef   Fsqd
_refine_ls_weighting_details      
 'w=1/[\s^2^(Fo^2^)+(0.0499P)^2^+5.4758P] where P=(Fo^2^+2Fc^2^)/3'
_refine_ls_weighting_scheme        calc
_refine_ls_wR_factor_gt            0.1035
_refine_ls_wR_factor_ref           0.1064
_refine_special_details
;
The asymmetric unit comprises on molecule of the Ca/Cu complex, one ordered 
molecule of toluene and ode disordered molecule of toluene. The latter was 
readily modelled as2 components with occupancy ratios of 70:30. The aromatic 
ring in the minor fraction was treated as a regular hexagon in the final 
least squares, and ADP restraints were also employed. In the main feature, 
C21 (an isopropyl, methyl carbon) was attempting to dance "the twist"! 
It was modelled over 3 site in a 40:40:20 ratio, with accompanying 
distance and ADP restraints. The hydride ligand (H1) was located and 
refined without restraints.
;
_olex2_refinement_description
;
1. Fixed Uiso
 At 1.2 times of:
  All C(H) groups, {H20,H20A,H20B} of C20
 At 1.5 times of:
  {H77A,H77B,H77C} of C77, {H84D,H84E,H84F} of C84A, {H84A,H84B,H84C} of C84,
  {H21G,H21H,H21I} of C21B, {H21D,H21E,H21F} of C21A, {H64A,H64B,H64C} of C64,
  {H76A,H76B,H76C} of C76, {H61A,H61B,H61C} of C61, {H21A,H21B,H21C} of C21,
  {H67A,H67B,H67C} of C67, {H73A,H73B,H73C} of C73, {H70A,H70B,H70C} of C70,
  {H58A,H58B,H58C} of C58, {H57A,H57B,H57C} of C57, {H1A,H1B,H1C} of C1, {H5A,
  H5B,H5C} of C5, {H9A,H9B,H9C} of C9, {H10A,H10B,H10C} of C10, {H16A,H16B,
  H16C} of C16, {H17A,H17B,H17C} of C17, {H22A,H22B,H22C} of C22, {H51A,H51B,
  H51C} of C51, {H50A,H50B,H50C} of C50, {H46A,H46B,H46C} of C46, {H45A,H45B,
  H45C} of C45, {H39A,H39B,H39C} of C39, {H28A,H28B,H28C} of C28, {H29A,H29B,
  H29C} of C29, {H30A,H30B,H30C} of C30, {H34A,H34B,H34C} of C34, {H38A,H38B,
  H38C} of C38
2. Restrained distances
 C84-C85 \\sim C84A-C85A
 with sigma of 0.02
 C85-C86 \\sim C85A-C86A
 with sigma of 0.02
 C85-C90 \\sim C85A-C90A
 with sigma of 0.02
 C86-C87 \\sim C86A-C87A
 with sigma of 0.02
 C87-C88 \\sim C87A-C88A
 with sigma of 0.02
 C88-C89 \\sim C88A-C89A
 with sigma of 0.02
 C89-C90 \\sim C89A-C90A
 with sigma of 0.02
 C84-C86 \\sim C84A-C86A
 with sigma of 0.04
 C84-C90 \\sim C84A-C90A
 with sigma of 0.04
 C85-C87 \\sim C85A-C87A
 with sigma of 0.04
 C85-C89 \\sim C85A-C89A
 with sigma of 0.04
 C86-C88 \\sim C86A-C88A
 with sigma of 0.04
 C86-C90 \\sim C86A-C90A
 with sigma of 0.04
 C87-C89 \\sim C87A-C89A
 with sigma of 0.04
 C88-C90 \\sim C88A-C90A
 with sigma of 0.04
 C20-C21 \\sim C20-C21A
 with sigma of 0.005
 C20-C21A \\sim C20-C21B
 with sigma of 0.02
 C21-C20 \\sim C21A-C20 \\sim C21B-C20
 with sigma of 0.005
3. Uiso/Uaniso restraints and constraints
C84A \\sim C85A \\sim C86A \\sim C87A \\sim C88A \\sim C89A \\sim C90A: within
2A with sigma of 0.02 and sigma for terminal atoms of 0.01
C21 \\sim C21A \\sim C21B: within 2A with sigma of 0.02 and sigma for terminal
atoms of 0.01
4. Others
 Fixed Sof: H20(0.4) H20A(0.4) H20B(0.2) C21(0.4) H21A(0.4) H21B(0.4)
 H21C(0.4) C21A(0.4) H21D(0.4) H21E(0.4) H21F(0.4) C21B(0.2) H21G(0.2)
 H21H(0.2) H21I(0.2) C84(0.87) H84A(0.87) H84B(0.87) H84C(0.87) C85(0.87)
 C86(0.87) H86(0.87) C87(0.87) H87(0.87) C88(0.87) H88(0.87) C89(0.87)
 H89(0.87) C90(0.87) H90(0.87) C84A(0.13) H84D(0.13) H84E(0.13) H84F(0.13)
 C85A(0.13) C86A(0.13) H86A(0.13) C87A(0.13) H87A(0.13) C88A(0.13) H88A(0.13)
 C89A(0.13) H89A(0.13) C90A(0.13) H90A(0.13)
5.a Ternary CH refined with riding coordinates:
 C8(H8), C15(H15), C20(H20), C20(H20A), C20(H20B), C27(H27), C37(H37),
 C44(H44), C49(H49), C56(H56)
5.b Aromatic/amide H refined with riding coordinates:
 C3(H3), C11(H11), C12(H12), C13(H13), C23(H23), C24(H24), C25(H25), C32(H32),
 C40(H40), C41(H41), C42(H42), C52(H52), C53(H53), C54(H54), C62(H62), C65(H65),
  C71(H71), C74(H74), C86(H86), C87(H87), C88(H88), C89(H89), C90(H90),
 C86A(H86A), C87A(H87A), C88A(H88A), C89A(H89A), C90A(H90A), C79(H79), C80(H80),
  C81(H81), C82(H82), C83(H83)
5.c Idealised Me refined as rotating group:
 C1(H1A,H1B,H1C), C5(H5A,H5B,H5C), C9(H9A,H9B,H9C), C10(H10A,H10B,H10C),
 C16(H16A,H16B,H16C), C17(H17A,H17B,H17C), C22(H22A,H22B,H22C), C28(H28A,H28B,
 H28C), C29(H29A,H29B,H29C), C30(H30A,H30B,H30C), C34(H34A,H34B,H34C), C38(H38A,
 H38B,H38C), C39(H39A,H39B,H39C), C45(H45A,H45B,H45C), C46(H46A,H46B,H46C),
 C50(H50A,H50B,H50C), C51(H51A,H51B,H51C), C57(H57A,H57B,H57C), C58(H58A,H58B,
 H58C), C61(H61A,H61B,H61C), C64(H64A,H64B,H64C), C67(H67A,H67B,H67C), C70(H70A,
 H70B,H70C), C73(H73A,H73B,H73C), C76(H76A,H76B,H76C), C21(H21A,H21B,H21C),
 C21A(H21D,H21E,H21F), C21B(H21G,H21H,H21I), C84(H84A,H84B,H84C), C84A(H84D,
 H84E,H84F), C77(H77A,H77B,H77C)
;
_atom_sites_solution_hydrogens     mixed
_atom_sites_solution_primary       iterative
_atom_sites_solution_secondary     ?
loop_
  _atom_site_label
  _atom_site_type_symbol
  _atom_site_fract_x
  _atom_site_fract_y
  _atom_site_fract_z
  _atom_site_U_iso_or_equiv
  _atom_site_adp_type
  _atom_site_occupancy
  _atom_site_site_symmetry_order
  _atom_site_calc_flag
  _atom_site_refinement_flags_posn
  _atom_site_refinement_flags_adp
  _atom_site_refinement_flags_occupancy
  _atom_site_disorder_assembly
  _atom_site_disorder_group
 Cu1 Cu 0.67900(2) 0.62457(2) 0.53854(2) 0.02471(7) Uani 1 1 d . . . . .
 H1 H 0.7463(17) 0.6075(6) 0.487(2) 0.053(7) Uiso 1 1 d . . . . .
 Ca1 Ca 0.62563(2) 0.59507(2) 0.32863(2) 0.02477(8) Uani 1 1 d . . . . .
 Ca2 Ca 0.86744(2) 0.61521(2) 0.64545(2) 0.02206(7) Uani 1 1 d . . . . .
 N1 N 0.58070(9) 0.61389(4) 0.15388(11) 0.0271(3) Uani 1 1 d . . . . .
 N2 N 0.66545(8) 0.54711(3) 0.25054(10) 0.0234(3) Uani 1 1 d . . . . .
 N3 N 0.96501(8) 0.58095(3) 0.78292(10) 0.0218(3) Uani 1 1 d . . . . .
 N4 N 0.99913(8) 0.62540(3) 0.61927(10) 0.0213(2) Uani 1 1 d . . . . .
 C1 C 0.58376(13) 0.62337(6) -0.02161(14) 0.0386(4) Uani 1 1 d . . . . .
 H1A H 0.5207 0.6230 -0.0575 0.058 Uiso 1 1 calc GR . . . .
 H1B H 0.6107 0.6129 -0.0653 0.058 Uiso 1 1 calc GR . . . .
 H1C H 0.6035 0.6468 -0.0070 0.058 Uiso 1 1 calc GR . . . .
 C2 C 0.60955(10) 0.60354(5) 0.08081(13) 0.0290(3) Uani 1 1 d . . . . .
 C3 C 0.66126(11) 0.57397(5) 0.08932(13) 0.0308(4) Uani 1 1 d . . . . .
 H3 H 0.6869 0.5722 0.0396 0.037 Uiso 1 1 calc R . . . .
 C4 C 0.68008(10) 0.54658(5) 0.16189(13) 0.0276(3) Uani 1 1 d . . . . .
 C5 C 0.71614(13) 0.51417(6) 0.13022(15) 0.0394(4) Uani 1 1 d . . . . .
 H5A H 0.7683 0.5067 0.1877 0.059 Uiso 1 1 calc GR . . . .
 H5B H 0.7306 0.5190 0.0701 0.059 Uiso 1 1 calc GR . . . .
 H5C H 0.6724 0.4963 0.1129 0.059 Uiso 1 1 calc GR . . . .
 C6 C 0.51682(11) 0.64127(5) 0.12808(13) 0.0294(3) Uani 1 1 d . . . . .
 C7 C 0.54452(13) 0.67576(5) 0.15077(14) 0.0347(4) Uani 1 1 d . . . . .
 C8 C 0.64151(13) 0.68555(5) 0.18811(15) 0.0395(4) Uani 1 1 d . . . . .
 H8 H 0.6737 0.6653 0.1786 0.047 Uiso 1 1 calc R . . . .
 C9 C 0.65762(18) 0.71510(7) 0.12357(19) 0.0577(6) Uani 1 1 d . . . . .
 H9A H 0.6337 0.7091 0.0503 0.087 Uiso 1 1 calc GR . . . .
 H9B H 0.7200 0.7191 0.1458 0.087 Uiso 1 1 calc GR . . . .
 H9C H 0.6293 0.7357 0.1341 0.087 Uiso 1 1 calc GR . . . .
 C10 C 0.67986(15) 0.69480(6) 0.30520(16) 0.0490(5) Uani 1 1 d . . . . .
 H10A H 0.6495 0.7146 0.3171 0.073 Uiso 1 1 calc GR . . . .
 H10B H 0.7415 0.7000 0.3265 0.073 Uiso 1 1 calc GR . . . .
 H10C H 0.6726 0.6756 0.3455 0.073 Uiso 1 1 calc GR . . . .
 C11 C 0.48039(15) 0.70119(5) 0.13628(16) 0.0439(5) Uani 1 1 d . . . . .
 H11 H 0.4977 0.7240 0.1522 0.053 Uiso 1 1 calc R . . . .
 C12 C 0.39203(15) 0.69291(6) 0.09886(18) 0.0476(5) Uani 1 1 d . . . . .
 H12 H 0.3503 0.7100 0.0919 0.057 Uiso 1 1 calc R . . . .
 C13 C 0.36508(13) 0.65923(6) 0.07160(17) 0.0429(5) Uani 1 1 d . . . . .
 H13 H 0.3051 0.6540 0.0443 0.051 Uiso 1 1 calc R . . . .
 C14 C 0.42636(12) 0.63291(5) 0.08430(14) 0.0342(4) Uani 1 1 d . . . . .
 C15 C 0.39397(12) 0.59658(5) 0.04844(16) 0.0381(4) Uani 1 1 d . . . . .
 H15 H 0.4457 0.5821 0.0586 0.046 Uiso 1 1 calc R . . . .
 C16 C 0.33425(17) 0.59563(7) -0.06848(19) 0.0577(6) Uani 1 1 d . . . . .
 H16A H 0.2821 0.6091 -0.0800 0.086 Uiso 1 1 calc GR . . . .
 H16B H 0.3178 0.5722 -0.0896 0.086 Uiso 1 1 calc GR . . . .
 H16C H 0.3654 0.6050 -0.1092 0.086 Uiso 1 1 calc GR . . . .
 C17 C 0.3447(2) 0.58087(7) 0.1119(2) 0.0639(7) Uani 1 1 d . . . . .
 H17A H 0.3828 0.5802 0.1850 0.096 Uiso 1 1 calc GR . . . .
 H17B H 0.3265 0.5578 0.0874 0.096 Uiso 1 1 calc GR . . . .
 H17C H 0.2936 0.5946 0.1032 0.096 Uiso 1 1 calc GR . . . .
 C18 C 0.67986(10) 0.51594(4) 0.31075(12) 0.0241(3) Uani 1 1 d . . . . .
 C19 C 0.60907(11) 0.49286(5) 0.29367(14) 0.0326(4) Uani 1 1 d . . . . .
 C20 C 0.52026(14) 0.49775(8) 0.20489(19) 0.0585(7) Uani 1 1 d D . . . .
 H20 H 0.5181 0.5182 0.1618 0.070 Uiso 0.4 1 calc R . P A 1
 H20A H 0.5203 0.5214 0.1797 0.070 Uiso 0.4 1 calc R . P B 2
 H20B H 0.5239 0.5229 0.2139 0.070 Uiso 0.2 1 calc R . P C 3
 C22 C 0.44346(15) 0.49578(9) 0.2401(2) 0.0671(7) Uani 1 1 d . . . . .
 H22A H 0.4411 0.4732 0.2675 0.101 Uiso 1 1 calc GR . . . .
 H22B H 0.3894 0.5002 0.1813 0.101 Uiso 1 1 calc GR . . . .
 H22C H 0.4510 0.5127 0.2940 0.101 Uiso 1 1 calc GR . . . .
 C23 C 0.62313(13) 0.46364(5) 0.35613(16) 0.0390(4) Uani 1 1 d . . . . .
 H23 H 0.5763 0.4487 0.3469 0.047 Uiso 1 1 calc R . . . .
 C24 C 0.70492(14) 0.45621(5) 0.43158(18) 0.0425(4) Uani 1 1 d . . . . .
 H24 H 0.7135 0.4361 0.4712 0.051 Uiso 1 1 calc R . . . .
 C25 C 0.77439(13) 0.47882(5) 0.44813(16) 0.0390(4) Uani 1 1 d . . . . .
 H25 H 0.8296 0.4737 0.4991 0.047 Uiso 1 1 calc R . . . .
 C26 C 0.76306(11) 0.50908(4) 0.38988(14) 0.0276(3) Uani 1 1 d . . . . .
 C27 C 0.84012(11) 0.53406(4) 0.41379(14) 0.0302(4) Uani 1 1 d . . . . .
 H27 H 0.8168 0.5558 0.3771 0.036 Uiso 1 1 calc R . . . .
 C28 C 0.91022(13) 0.52079(6) 0.37494(17) 0.0460(5) Uani 1 1 d . . . . .
 H28A H 0.9285 0.4981 0.4026 0.069 Uiso 1 1 calc GR . . . .
 H28B H 0.9602 0.5360 0.3984 0.069 Uiso 1 1 calc GR . . . .
 H28C H 0.8860 0.5199 0.2994 0.069 Uiso 1 1 calc GR . . . .
 C29 C 0.88209(12) 0.54177(5) 0.53107(14) 0.0335(4) Uani 1 1 d . . . . .
 H29A H 0.8374 0.5493 0.5556 0.050 Uiso 1 1 calc GR . . . .
 H29B H 0.9256 0.5596 0.5433 0.050 Uiso 1 1 calc GR . . . .
 H29C H 0.9098 0.5213 0.5683 0.050 Uiso 1 1 calc GR . . . .
 C30 C 1.08955(11) 0.54118(5) 0.86949(14) 0.0321(4) Uani 1 1 d . . . . .
 H30A H 1.0822 0.5465 0.9339 0.048 Uiso 1 1 calc GR . . . .
 H30B H 1.1512 0.5415 0.8814 0.048 Uiso 1 1 calc GR . . . .
 H30C H 1.0659 0.5187 0.8457 0.048 Uiso 1 1 calc GR . . . .
 C31 C 1.04115(10) 0.56770(4) 0.78656(12) 0.0232(3) Uani 1 1 d . . . . .
 C32 C 1.08439(10) 0.57718(4) 0.71927(13) 0.0244(3) Uani 1 1 d . . . . .
 H32 H 1.1301 0.5626 0.7216 0.029 Uiso 1 1 calc R . . . .
 C33 C 1.06969(10) 0.60506(4) 0.64939(12) 0.0233(3) Uani 1 1 d . . . . .
 C34 C 1.14298(12) 0.61113(5) 0.60887(17) 0.0382(4) Uani 1 1 d . . . . .
 H34A H 1.1341 0.5964 0.5495 0.057 Uiso 1 1 calc GR . . . .
 H34B H 1.1990 0.6060 0.6637 0.057 Uiso 1 1 calc GR . . . .
 H34C H 1.1420 0.6348 0.5878 0.057 Uiso 1 1 calc GR . . . .
 C35 C 0.93627(10) 0.57321(4) 0.86716(12) 0.0252(3) Uani 1 1 d . . . . .
 C36 C 0.88941(11) 0.54280(5) 0.86779(13) 0.0300(3) Uani 1 1 d . . . . .
 C37 C 0.87225(11) 0.51504(5) 0.78410(14) 0.0328(4) Uani 1 1 d . . . . .
 H37 H 0.9079 0.5205 0.7427 0.039 Uiso 1 1 calc R . . . .
 C38 C 0.89922(16) 0.47896(6) 0.83164(19) 0.0508(5) Uani 1 1 d . . . . .
 H38A H 0.9585 0.4797 0.8832 0.076 Uiso 1 1 calc GR . . . .
 H38B H 0.8962 0.4630 0.7769 0.076 Uiso 1 1 calc GR . . . .
 H38C H 0.8598 0.4716 0.8645 0.076 Uiso 1 1 calc GR . . . .
 C39 C 0.77506(13) 0.51506(6) 0.70915(17) 0.0456(5) Uani 1 1 d . . . . .
 H39A H 0.7386 0.5098 0.7479 0.068 Uiso 1 1 calc GR . . . .
 H39B H 0.7660 0.4980 0.6554 0.068 Uiso 1 1 calc GR . . . .
 H39C H 0.7596 0.5374 0.6772 0.068 Uiso 1 1 calc GR . . . .
 C40 C 0.85744(12) 0.53804(6) 0.94781(15) 0.0417(5) Uani 1 1 d . . . . .
 H40 H 0.8260 0.5181 0.9486 0.050 Uiso 1 1 calc R . . . .
 C41 C 0.87182(13) 0.56251(7) 1.02563(16) 0.0473(5) Uani 1 1 d . . . . .
 H41 H 0.8499 0.5591 1.0782 0.057 Uiso 1 1 calc R . . . .
 C42 C 0.91871(14) 0.59195(6) 1.02531(15) 0.0429(5) Uani 1 1 d . . . . .
 H42 H 0.9285 0.6082 1.0785 0.051 Uiso 1 1 calc R . . . .
 C43 C 0.95177(12) 0.59805(5) 0.94742(13) 0.0330(4) Uani 1 1 d . . . . .
 C44 C 1.00420(17) 0.63040(6) 0.95089(16) 0.0495(5) Uani 1 1 d . . . . .
 H44 H 0.9879 0.6381 0.8780 0.059 Uiso 1 1 calc R . . . .
 C45 C 1.10070(18) 0.62415(8) 0.9938(3) 0.0874(12) Uani 1 1 d . . . . .
 H45A H 1.1190 0.6158 1.0647 0.131 Uiso 1 1 calc GR . . . .
 H45B H 1.1310 0.6453 0.9933 0.131 Uiso 1 1 calc GR . . . .
 H45C H 1.1146 0.6073 0.9512 0.131 Uiso 1 1 calc GR . . . .
 C46 C 0.98393(19) 0.66007(8) 1.0105(3) 0.0795(10) Uani 1 1 d . . . . .
 H46A H 0.9211 0.6629 0.9874 0.119 Uiso 1 1 calc GR . . . .
 H46B H 1.0096 0.6809 0.9973 0.119 Uiso 1 1 calc GR . . . .
 H46C H 1.0083 0.6551 1.0846 0.119 Uiso 1 1 calc GR . . . .
 C47 C 0.99856(10) 0.65675(4) 0.56354(13) 0.0247(3) Uani 1 1 d . . . . .
 C48 C 1.02830(12) 0.68729(4) 0.62295(15) 0.0317(4) Uani 1 1 d . . . . .
 C49 C 1.07025(15) 0.68638(5) 0.74264(16) 0.0415(5) Uani 1 1 d . . . . .
 H49 H 1.0519 0.6648 0.7658 0.050 Uiso 1 1 calc R . . . .
 C50 C 1.16965(19) 0.68615(9) 0.7817(2) 0.0743(9) Uani 1 1 d . . . . .
 H50A H 1.1887 0.6664 0.7535 0.111 Uiso 1 1 calc GR . . . .
 H50B H 1.1940 0.6850 0.8572 0.111 Uiso 1 1 calc GR . . . .
 H50C H 1.1896 0.7069 0.7593 0.111 Uiso 1 1 calc GR . . . .
 C51 C 1.04107(19) 0.71592(9) 0.7941(2) 0.0778(10) Uani 1 1 d . . . . .
 H51A H 1.0575 0.7374 0.7720 0.117 Uiso 1 1 calc GR . . . .
 H51B H 1.0691 0.7139 0.8692 0.117 Uiso 1 1 calc GR . . . .
 H51C H 0.9781 0.7151 0.7736 0.117 Uiso 1 1 calc GR . . . .
 C52 C 1.02023(14) 0.71845(5) 0.56909(18) 0.0423(5) Uani 1 1 d . . . . .
 H52 H 1.0399 0.7387 0.6071 0.051 Uiso 1 1 calc R . . . .
 C53 C 0.98374(15) 0.71982(5) 0.46094(19) 0.0469(5) Uani 1 1 d . . . . .
 H53 H 0.9780 0.7409 0.4266 0.056 Uiso 1 1 calc R . . . .
 C54 C 0.95565(13) 0.68993(5) 0.40356(17) 0.0420(4) Uani 1 1 d . . . . .
 H54 H 0.9314 0.6911 0.3304 0.050 Uiso 1 1 calc R . . . .
 C55 C 0.96266(11) 0.65777(5) 0.45251(14) 0.0308(4) Uani 1 1 d . . . . .
 C56 C 0.93431(13) 0.62545(5) 0.38551(14) 0.0381(4) Uani 1 1 d . . . . .
 H56 H 0.9381 0.6059 0.4325 0.046 Uiso 1 1 calc R . . . .
 C57 C 0.99549(18) 0.61790(7) 0.3267(2) 0.0577(6) Uani 1 1 d . . . . .
 H57A H 0.9911 0.6363 0.2781 0.087 Uiso 1 1 calc GR . . . .
 H57B H 0.9782 0.5966 0.2888 0.087 Uiso 1 1 calc GR . . . .
 H57C H 1.0553 0.6161 0.3764 0.087 Uiso 1 1 calc GR . . . .
 C58 C 0.83880(15) 0.62784(7) 0.30587(17) 0.0533(6) Uani 1 1 d . . . . .
 H58A H 0.8003 0.6326 0.3423 0.080 Uiso 1 1 calc GR . . . .
 H58B H 0.8221 0.6063 0.2688 0.080 Uiso 1 1 calc GR . . . .
 H58C H 0.8341 0.6460 0.2566 0.080 Uiso 1 1 calc GR . . . .
 C59 C 0.74156(10) 0.64943(4) 0.67529(12) 0.0244(3) Uani 1 1 d . . . . .
 C60 C 0.77651(11) 0.68313(4) 0.67914(13) 0.0280(3) Uani 1 1 d . . . . .
 C61 C 0.78949(13) 0.69790(5) 0.58411(15) 0.0378(4) Uani 1 1 d . . . . .
 H61A H 0.8374 0.7141 0.6068 0.057 Uiso 1 1 calc GR . . . .
 H61B H 0.7364 0.7094 0.5397 0.057 Uiso 1 1 calc GR . . . .
 H61C H 0.8028 0.6796 0.5455 0.057 Uiso 1 1 calc GR . . . .
 C62 C 0.79489(12) 0.70438(5) 0.76711(15) 0.0326(4) Uani 1 1 d . . . . .
 H62 H 0.8175 0.7264 0.7666 0.039 Uiso 1 1 calc R . . . .
 C63 C 0.78020(12) 0.69343(5) 0.85478(15) 0.0352(4) Uani 1 1 d . . . . .
 C64 C 0.79613(17) 0.71711(6) 0.94785(19) 0.0518(6) Uani 1 1 d . . . . .
 H64A H 0.8367 0.7350 0.9478 0.078 Uiso 1 1 calc GR . . . .
 H64B H 0.8206 0.7041 1.0119 0.078 Uiso 1 1 calc GR . . . .
 H64C H 0.7412 0.7273 0.9429 0.078 Uiso 1 1 calc GR . . . .
 C65 C 0.74889(12) 0.66007(5) 0.85424(14) 0.0340(4) Uani 1 1 d . . . . .
 H65 H 0.7406 0.6519 0.9135 0.041 Uiso 1 1 calc R . . . .
 C66 C 0.72970(11) 0.63856(4) 0.76729(13) 0.0271(3) Uani 1 1 d . . . . .
 C67 C 0.69085(14) 0.60346(5) 0.77045(15) 0.0363(4) Uani 1 1 d . . . . .
 H67A H 0.6281 0.6055 0.7498 0.054 Uiso 1 1 calc GR . . . .
 H67B H 0.7163 0.5944 0.8407 0.054 Uiso 1 1 calc GR . . . .
 H67C H 0.7035 0.5882 0.7229 0.054 Uiso 1 1 calc GR . . . .
 C68 C 0.55064(10) 0.61521(4) 0.45691(12) 0.0249(3) Uani 1 1 d . . . . .
 C69 C 0.51402(11) 0.58173(4) 0.45089(13) 0.0274(3) Uani 1 1 d . . . . .
 C70 C 0.57418(12) 0.55105(5) 0.49648(15) 0.0349(4) Uani 1 1 d . . . . .
 H70A H 0.6283 0.5540 0.4855 0.052 Uiso 1 1 calc GR . . . .
 H70B H 0.5454 0.5303 0.4621 0.052 Uiso 1 1 calc GR . . . .
 H70C H 0.5869 0.5494 0.5706 0.052 Uiso 1 1 calc GR . . . .
 C71 C 0.42287(11) 0.57601(5) 0.41017(14) 0.0326(4) Uani 1 1 d . . . . .
 H71 H 0.4015 0.5537 0.4083 0.039 Uiso 1 1 calc R . . . .
 C72 C 0.36353(11) 0.60315(5) 0.37248(15) 0.0356(4) Uani 1 1 d . . . . .
 C73 C 0.26493(13) 0.59728(6) 0.3272(2) 0.0517(5) Uani 1 1 d . . . . .
 H73A H 0.2530 0.5729 0.3214 0.078 Uiso 1 1 calc GR . . . .
 H73B H 0.2397 0.6077 0.2588 0.078 Uiso 1 1 calc GR . . . .
 H73C H 0.2393 0.6075 0.3727 0.078 Uiso 1 1 calc GR . . . .
 C74 C 0.39797(11) 0.63616(5) 0.37780(15) 0.0340(4) Uani 1 1 d . . . . .
 H74 H 0.3594 0.6547 0.3532 0.041 Uiso 1 1 calc R . . . .
 C75 C 0.48839(11) 0.64236(5) 0.41888(13) 0.0282(3) Uani 1 1 d . . . . .
 C76 C 0.51878(13) 0.67937(5) 0.42506(17) 0.0391(4) Uani 1 1 d . . . . .
 H76A H 0.5803 0.6808 0.4696 0.059 Uiso 1 1 calc GR . . . .
 H76B H 0.4851 0.6934 0.4538 0.059 Uiso 1 1 calc GR . . . .
 H76C H 0.5103 0.6874 0.3558 0.059 Uiso 1 1 calc GR . . . .
 C21 C 0.5013(7) 0.46319(19) 0.1400(6) 0.066(2) Uani 0.4 1 d D U P D 1
 H21A H 0.5511 0.4575 0.1225 0.100 Uiso 0.4 1 calc GR . P D 1
 H21B H 0.4498 0.4660 0.0766 0.100 Uiso 0.4 1 calc GR . P D 1
 H21C H 0.4912 0.4449 0.1815 0.100 Uiso 0.4 1 calc GR . P D 1
 C21A C 0.5100(7) 0.4739(2) 0.1097(5) 0.076(3) Uani 0.4 1 d D U P D 2
 H21D H 0.5573 0.4783 0.0863 0.115 Uiso 0.4 1 calc GR . P D 2
 H21E H 0.4545 0.4785 0.0533 0.115 Uiso 0.4 1 calc GR . P D 2
 H21F H 0.5118 0.4502 0.1308 0.115 Uiso 0.4 1 calc GR . P D 2
 C21B C 0.5001(10) 0.5011(6) 0.0861(5) 0.083(4) Uani 0.2 1 d D U P D 3
 H21G H 0.5386 0.5180 0.0752 0.125 Uiso 0.2 1 calc GR . P D 3
 H21H H 0.4398 0.5081 0.0501 0.125 Uiso 0.2 1 calc GR . P D 3
 H21I H 0.5094 0.4792 0.0591 0.125 Uiso 0.2 1 calc GR . P D 3
 C84 C 0.2572(3) 0.71659(10) 0.5540(3) 0.0611(9) Uani 0.87 1 d D . P E 3
 H84A H 0.2224 0.7356 0.5617 0.092 Uiso 0.87 1 calc GR . P E 3
 H84B H 0.3185 0.7210 0.5942 0.092 Uiso 0.87 1 calc GR . P E 3
 H84C H 0.2397 0.6958 0.5791 0.092 Uiso 0.87 1 calc GR . P E 3
 C85 C 0.24286(16) 0.71241(6) 0.4405(2) 0.0396(5) Uani 0.87 1 d D . P E 3
 C86 C 0.1740(2) 0.69261(11) 0.3746(3) 0.0522(10) Uani 0.87 1 d D . P E 3
 H86 H 0.1373 0.6811 0.4016 0.063 Uiso 0.87 1 calc R . P E 3
 C87 C 0.1590(2) 0.68973(10) 0.2697(3) 0.0687(9) Uani 0.87 1 d D . P E 3
 H87 H 0.1108 0.6771 0.2258 0.082 Uiso 0.87 1 calc R . P E 3
 C88 C 0.2142(3) 0.70530(13) 0.2285(3) 0.0593(10) Uani 0.87 1 d D . P E 3
 H88 H 0.2047 0.7027 0.1577 0.071 Uiso 0.87 1 calc R . P E 3
 C89 C 0.2836(2) 0.72475(7) 0.2936(3) 0.0527(6) Uani 0.87 1 d D . P E 3
 H89 H 0.3210 0.7358 0.2667 0.063 Uiso 0.87 1 calc R . P E 3
 C90 C 0.2980(3) 0.72793(11) 0.3992(4) 0.0452(10) Uani 0.87 1 d D . P E 3
 H90 H 0.3458 0.7408 0.4429 0.054 Uiso 0.87 1 calc R . P E 3
 C84A C 0.198(2) 0.7084(9) 0.1915(16) 0.066(6) Uani 0.13 1 d D U P F 4
 H84D H 0.2221 0.6887 0.1699 0.099 Uiso 0.13 1 calc GR . P F 4
 H84E H 0.2185 0.7291 0.1703 0.099 Uiso 0.13 1 calc GR . P F 4
 H84F H 0.1344 0.7075 0.1591 0.099 Uiso 0.13 1 calc GR . P F 4
 C85A C 0.2257(10) 0.7081(4) 0.3088(13) 0.051(4) Uani 0.13 1 d D U P F 4
 C86A C 0.3056(13) 0.7224(7) 0.3715(17) 0.038(6) Uani 0.13 1 d D U P F 4
 H86A H 0.3432 0.7312 0.3411 0.045 Uiso 0.13 1 calc R . P F 4
 C87A C 0.3299(13) 0.7236(5) 0.4794(17) 0.080(6) Uani 0.13 1 d D U P F 4
 H87A H 0.3842 0.7327 0.5226 0.095 Uiso 0.13 1 calc R . P F 4
 C88A C 0.2723(16) 0.7112(6) 0.5213(18) 0.085(7) Uani 0.13 1 d D U P F 4
 H88A H 0.2891 0.7115 0.5940 0.102 Uiso 0.13 1 calc R . P F 4
 C89A C 0.1902(15) 0.6982(6) 0.4603(17) 0.074(5) Uani 0.13 1 d D U P F 4
 H89A H 0.1539 0.6880 0.4902 0.088 Uiso 0.13 1 calc R . P F 4
 C90A C 0.1645(16) 0.7012(7) 0.3512(19) 0.054(7) Uani 0.13 1 d D U P F 4
 H90A H 0.1054 0.6985 0.3075 0.065 Uiso 0.13 1 calc R . P F 4
 C77 C 0.3997(3) 0.62888(9) 0.6519(3) 0.0967(12) Uani 1 1 d . . . . .
 H77A H 0.3859 0.6128 0.6966 0.145 Uiso 1 1 calc GR . . . .
 H77B H 0.4399 0.6184 0.6249 0.145 Uiso 1 1 calc GR . . . .
 H77C H 0.3464 0.6353 0.5944 0.145 Uiso 1 1 calc GR . . . .
 C78 C 0.44159(15) 0.66049(5) 0.71418(17) 0.0437(5) Uani 1 1 d . . . . .
 C79 C 0.51107(16) 0.67616(6) 0.6997(2) 0.0530(6) Uani 1 1 d . . . . .
 H79 H 0.5330 0.6668 0.6523 0.064 Uiso 1 1 calc R . . . .
 C80 C 0.54856(18) 0.70531(8) 0.7538(3) 0.0720(8) Uani 1 1 d . . . . .
 H80 H 0.5953 0.7157 0.7422 0.086 Uiso 1 1 calc R . . . .
 C81 C 0.5185(3) 0.71931(7) 0.8242(2) 0.0798(10) Uani 1 1 d . . . . .
 H81 H 0.5442 0.7394 0.8601 0.096 Uiso 1 1 calc R . . . .
 C82 C 0.4505(2) 0.70404(8) 0.8424(2) 0.0756(10) Uani 1 1 d . . . . .
 H82 H 0.4305 0.7133 0.8917 0.091 Uiso 1 1 calc R . . . .
 C83 C 0.41101(16) 0.67421(7) 0.78627(19) 0.0516(5) Uani 1 1 d . . . . .
 H83 H 0.3643 0.6638 0.7978 0.062 Uiso 1 1 calc R . . . .

loop_
  _atom_site_aniso_label
  _atom_site_aniso_U_11
  _atom_site_aniso_U_22
  _atom_site_aniso_U_33
  _atom_site_aniso_U_23
  _atom_site_aniso_U_13
  _atom_site_aniso_U_12
 Cu1 0.01938(12) 0.03114(13) 0.02075(12) 0.00044(9) 0.00443(9) 0.00193(9)
 Ca1 0.02417(15) 0.03105(16) 0.01807(14) -0.00011(11) 0.00688(12) 0.00454(12)
 Ca2 0.01574(14) 0.02778(15) 0.02178(15) 0.00221(11) 0.00617(11) 0.00201(11)
 N1 0.0202(6) 0.0382(8) 0.0208(6) 0.0033(5) 0.0054(5) 0.0030(5)
 N2 0.0169(6) 0.0307(7) 0.0201(6) -0.0025(5) 0.0041(5) 0.0002(5)
 N3 0.0169(6) 0.0268(6) 0.0201(6) 0.0011(5) 0.0051(5) 0.0011(5)
 N4 0.0184(6) 0.0240(6) 0.0214(6) -0.0016(5) 0.0075(5) -0.0020(5)
 C1 0.0369(10) 0.0554(12) 0.0248(9) 0.0078(8) 0.0134(8) 0.0045(8)
 C2 0.0191(7) 0.0454(10) 0.0206(7) 0.0025(7) 0.0056(6) -0.0013(7)
 C3 0.0211(7) 0.0525(11) 0.0199(7) -0.0001(7) 0.0090(6) 0.0040(7)
 C4 0.0152(7) 0.0423(9) 0.0221(7) -0.0052(6) 0.0037(6) 0.0020(6)
 C5 0.0338(9) 0.0549(12) 0.0286(9) -0.0074(8) 0.0108(7) 0.0134(8)
 C6 0.0266(8) 0.0407(9) 0.0209(7) 0.0053(7) 0.0092(6) 0.0057(7)
 C7 0.0370(10) 0.0411(10) 0.0242(8) 0.0045(7) 0.0097(7) 0.0031(8)
 C8 0.0387(10) 0.0456(11) 0.0318(9) 0.0008(8) 0.0109(8) -0.0061(8)
 C9 0.0615(15) 0.0650(15) 0.0464(12) 0.0079(11) 0.0202(11) -0.0151(12)
 C10 0.0474(12) 0.0584(13) 0.0360(11) -0.0047(9) 0.0101(9) -0.0108(10)
 C11 0.0524(12) 0.0393(10) 0.0387(10) 0.0039(8) 0.0157(9) 0.0076(9)
 C12 0.0429(11) 0.0505(12) 0.0488(12) 0.0091(9) 0.0167(9) 0.0199(9)
 C13 0.0289(9) 0.0530(12) 0.0448(11) 0.0085(9) 0.0118(8) 0.0115(8)
 C14 0.0260(8) 0.0454(10) 0.0291(9) 0.0063(7) 0.0084(7) 0.0064(7)
 C15 0.0229(8) 0.0463(11) 0.0414(10) 0.0045(8) 0.0079(8) 0.0030(7)
 C16 0.0490(13) 0.0636(15) 0.0473(13) 0.0008(11) 0.0037(10) -0.0148(11)
 C17 0.0737(17) 0.0583(15) 0.0698(17) 0.0159(13) 0.0385(14) -0.0013(13)
 C18 0.0220(7) 0.0261(7) 0.0230(7) -0.0064(6) 0.0072(6) -0.0001(6)
 C19 0.0254(8) 0.0397(9) 0.0304(9) -0.0048(7) 0.0079(7) -0.0070(7)
 C20 0.0264(10) 0.0837(17) 0.0511(13) 0.0165(12) -0.0013(9) -0.0198(10)
 C22 0.0313(11) 0.095(2) 0.0675(17) -0.0030(15) 0.0102(11) 0.0096(12)
 C23 0.0354(10) 0.0334(9) 0.0472(11) -0.0064(8) 0.0146(8) -0.0109(7)
 C24 0.0441(11) 0.0240(8) 0.0560(12) 0.0040(8) 0.0153(9) -0.0010(8)
 C25 0.0306(9) 0.0282(9) 0.0473(11) 0.0035(8) 0.0027(8) 0.0034(7)
 C26 0.0225(8) 0.0231(7) 0.0323(8) -0.0044(6) 0.0050(6) 0.0009(6)
 C27 0.0215(8) 0.0281(8) 0.0317(9) 0.0013(6) -0.0002(6) -0.0009(6)
 C28 0.0333(10) 0.0647(14) 0.0393(11) -0.0142(10) 0.0128(8) -0.0107(9)
 C29 0.0282(8) 0.0313(9) 0.0351(9) -0.0056(7) 0.0055(7) -0.0035(7)
 C30 0.0242(8) 0.0381(9) 0.0320(9) 0.0082(7) 0.0083(7) 0.0087(7)
 C31 0.0180(7) 0.0253(7) 0.0221(7) -0.0014(6) 0.0029(6) 0.0007(6)
 C32 0.0173(7) 0.0264(7) 0.0282(8) -0.0025(6) 0.0074(6) 0.0026(6)
 C33 0.0196(7) 0.0261(7) 0.0250(7) -0.0059(6) 0.0096(6) -0.0032(6)
 C34 0.0305(9) 0.0401(10) 0.0535(12) 0.0066(8) 0.0265(9) 0.0035(7)
 C35 0.0170(7) 0.0356(8) 0.0201(7) 0.0040(6) 0.0038(6) 0.0052(6)
 C36 0.0202(7) 0.0413(9) 0.0257(8) 0.0077(7) 0.0055(6) 0.0019(7)
 C37 0.0251(8) 0.0355(9) 0.0339(9) 0.0051(7) 0.0068(7) -0.0042(7)
 C38 0.0496(12) 0.0384(11) 0.0567(13) 0.0106(9) 0.0116(10) -0.0035(9)
 C39 0.0272(9) 0.0582(13) 0.0442(11) -0.0053(9) 0.0054(8) -0.0045(8)
 C40 0.0283(9) 0.0621(13) 0.0346(10) 0.0127(9) 0.0119(8) -0.0028(8)
 C41 0.0349(10) 0.0825(16) 0.0295(9) 0.0085(10) 0.0178(8) 0.0035(10)
 C42 0.0402(10) 0.0646(13) 0.0239(9) -0.0014(8) 0.0122(8) 0.0098(9)
 C43 0.0297(9) 0.0429(10) 0.0227(8) 0.0005(7) 0.0059(7) 0.0040(7)
 C44 0.0694(15) 0.0491(12) 0.0290(10) -0.0115(8) 0.0176(10) -0.0160(11)
 C45 0.0447(14) 0.0718(18) 0.154(3) -0.049(2) 0.0468(18) -0.0183(13)
 C46 0.0511(15) 0.0626(16) 0.094(2) -0.0331(16) -0.0069(15) 0.0048(12)
 C47 0.0191(7) 0.0259(8) 0.0312(8) 0.0005(6) 0.0121(6) -0.0016(6)
 C48 0.0330(9) 0.0270(8) 0.0413(10) -0.0044(7) 0.0212(8) -0.0056(7)
 C49 0.0595(13) 0.0319(9) 0.0404(10) -0.0129(8) 0.0273(10) -0.0180(9)
 C50 0.0610(16) 0.108(2) 0.0420(13) -0.0044(14) 0.0066(12) 0.0251(16)
 C51 0.0584(16) 0.105(2) 0.0659(17) -0.0500(17) 0.0187(13) 0.0046(15)
 C52 0.0488(11) 0.0267(9) 0.0607(13) -0.0017(8) 0.0314(10) -0.0057(8)
 C53 0.0474(12) 0.0320(10) 0.0664(14) 0.0173(9) 0.0273(11) 0.0011(8)
 C54 0.0383(10) 0.0450(11) 0.0403(10) 0.0154(8) 0.0123(8) -0.0013(8)
 C55 0.0255(8) 0.0347(9) 0.0312(9) 0.0047(7) 0.0098(7) -0.0038(7)
 C56 0.0423(10) 0.0422(10) 0.0242(8) 0.0017(7) 0.0066(8) -0.0110(8)
 C57 0.0619(15) 0.0652(15) 0.0457(13) -0.0163(11) 0.0201(11) -0.0087(12)
 C58 0.0463(12) 0.0706(15) 0.0324(10) 0.0036(10) 0.0030(9) -0.0199(11)
 C59 0.0209(7) 0.0286(8) 0.0229(7) -0.0007(6) 0.0074(6) 0.0046(6)
 C60 0.0226(7) 0.0317(8) 0.0285(8) 0.0015(6) 0.0085(6) 0.0031(6)
 C61 0.0373(10) 0.0409(10) 0.0341(9) 0.0048(8) 0.0122(8) -0.0053(8)
 C62 0.0292(8) 0.0273(8) 0.0405(10) -0.0035(7) 0.0125(7) -0.0005(7)
 C63 0.0349(9) 0.0370(9) 0.0368(10) -0.0136(8) 0.0171(8) -0.0019(7)
 C64 0.0613(14) 0.0502(12) 0.0510(13) -0.0253(10) 0.0294(11) -0.0107(10)
 C65 0.0379(9) 0.0396(9) 0.0299(9) -0.0051(7) 0.0190(8) -0.0021(7)
 C66 0.0269(8) 0.0287(8) 0.0267(8) -0.0019(6) 0.0114(6) 0.0028(6)
 C67 0.0491(11) 0.0316(9) 0.0316(9) -0.0011(7) 0.0193(8) -0.0023(8)
 C68 0.0197(7) 0.0349(8) 0.0200(7) 0.0025(6) 0.0074(6) 0.0038(6)
 C69 0.0235(8) 0.0347(9) 0.0230(8) 0.0002(6) 0.0078(6) 0.0035(6)
 C70 0.0320(9) 0.0330(9) 0.0356(9) 0.0013(7) 0.0085(7) 0.0049(7)
 C71 0.0263(8) 0.0360(9) 0.0338(9) -0.0016(7) 0.0096(7) -0.0017(7)
 C72 0.0208(8) 0.0446(10) 0.0387(10) 0.0016(8) 0.0083(7) 0.0007(7)
 C73 0.0222(9) 0.0612(14) 0.0642(14) 0.0054(11) 0.0079(9) -0.0012(9)
 C74 0.0237(8) 0.0394(9) 0.0369(9) 0.0078(7) 0.0092(7) 0.0079(7)
 C75 0.0231(8) 0.0355(9) 0.0268(8) 0.0053(7) 0.0102(6) 0.0034(6)
 C76 0.0308(9) 0.0374(10) 0.0486(11) 0.0118(8) 0.0145(8) 0.0037(7)
 C21 0.044(4) 0.105(6) 0.035(4) -0.026(4) -0.002(3) -0.010(4)
 C21A 0.040(3) 0.164(7) 0.020(4) -0.005(4) 0.006(3) -0.011(5)
 C21B 0.041(5) 0.123(8) 0.060(6) -0.015(6) -0.009(5) -0.017(6)
 C84 0.078(2) 0.064(2) 0.0507(19) 0.0003(14) 0.0345(16) -0.0032(17)
 C85 0.0427(12) 0.0326(11) 0.0442(13) 0.0029(9) 0.0172(11) 0.0051(9)
 C86 0.0399(16) 0.049(3) 0.068(2) -0.0015(18) 0.0204(15) -0.0071(15)
 C87 0.0478(16) 0.083(2) 0.0629(19) -0.0213(17) 0.0073(14) -0.0163(15)
 C88 0.066(2) 0.066(2) 0.0369(16) -0.0013(17) 0.0094(17) 0.0103(17)
 C89 0.0648(18) 0.0480(14) 0.0506(17) -0.0008(12) 0.0280(14) -0.0078(12)
 C90 0.050(2) 0.0407(19) 0.049(2) -0.0065(14) 0.0233(15) -0.0094(14)
 C84A 0.062(10) 0.040(8) 0.086(13) 0.003(10) 0.017(11) 0.011(8)
 C85A 0.046(7) 0.029(6) 0.076(10) 0.003(7) 0.021(7) 0.014(6)
 C86A 0.024(7) 0.034(9) 0.054(14) 0.002(9) 0.014(9) 0.006(6)
 C87A 0.073(11) 0.051(9) 0.078(13) -0.017(9) -0.012(10) 0.036(9)
 C88A 0.117(14) 0.072(11) 0.059(14) -0.001(10) 0.026(11) 0.064(11)
 C89A 0.090(12) 0.066(10) 0.075(12) 0.015(9) 0.043(10) 0.034(10)
 C90A 0.048(10) 0.028(10) 0.088(14) 0.026(9) 0.028(9) 0.008(7)
 C77 0.134(3) 0.0595(18) 0.095(3) -0.0235(17) 0.042(2) -0.030(2)
 C78 0.0507(12) 0.0384(10) 0.0422(11) 0.0030(8) 0.0177(9) -0.0003(9)
 C79 0.0468(12) 0.0566(13) 0.0623(14) 0.0200(11) 0.0282(11) 0.0134(10)
 C80 0.0477(14) 0.0645(17) 0.087(2) 0.0226(16) 0.0068(14) -0.0085(12)
 C81 0.099(2) 0.0451(14) 0.0610(17) 0.0055(12) -0.0084(17) -0.0073(15)
 C82 0.115(3) 0.0674(17) 0.0386(12) 0.0096(12) 0.0227(14) 0.0558(18)
 C83 0.0499(12) 0.0622(14) 0.0503(13) 0.0182(11) 0.0276(11) 0.0162(11)

_geom_special_details
;
 All esds (except the esd in the dihedral angle between two l.s. planes)
 are estimated using the full covariance matrix.  The cell esds are taken
 into account individually in the estimation of esds in distances, angles
 and torsion angles; correlations between esds in cell parameters are only
 used when they are defined by crystal symmetry.  An approximate (isotropic)
 treatment of cell esds is used for estimating esds involving l.s. planes.
;
loop_
  _geom_bond_atom_site_label_1
  _geom_bond_atom_site_label_2
  _geom_bond_distance
  _geom_bond_site_symmetry_2
  _geom_bond_publ_flag
 Cu1 C59 2.0101(16) . ?
 Cu1 C68 2.0028(16) . ?
 Ca1 N1 2.3430(14) . ?
 Ca1 N2 2.3578(13) . ?
 Ca2 N3 2.3627(13) . ?
 Ca2 N4 2.3501(13) . ?
 N1 C2 1.324(2) . ?
 N1 C6 1.436(2) . ?
 N2 C4 1.327(2) . ?
 N2 C18 1.432(2) . ?
 N3 C31 1.331(2) . ?
 N3 C35 1.437(2) . ?
 N4 C33 1.328(2) . ?
 N4 C47 1.434(2) . ?
 C1 C2 1.515(2) . ?
 C2 C3 1.403(3) . ?
 C3 C4 1.407(3) . ?
 C4 C5 1.520(2) . ?
 C6 C7 1.407(3) . ?
 C6 C14 1.408(2) . ?
 C7 C8 1.519(3) . ?
 C7 C11 1.398(3) . ?
 C8 C9 1.531(3) . ?
 C8 C10 1.530(3) . ?
 C11 C12 1.376(3) . ?
 C12 C13 1.383(3) . ?
 C13 C14 1.394(3) . ?
 C14 C15 1.518(3) . ?
 C15 C16 1.530(3) . ?
 C15 C17 1.522(3) . ?
 C18 C19 1.411(2) . ?
 C18 C26 1.407(2) . ?
 C19 C20 1.512(3) . ?
 C19 C23 1.385(3) . ?
 C20 C22 1.511(3) . ?
 C20 C21 1.572(5) . ?
 C20 C21A 1.557(6) . ?
 C20 C21B 1.542(6) . ?
 C23 C24 1.376(3) . ?
 C24 C25 1.384(3) . ?
 C25 C26 1.391(3) . ?
 C26 C27 1.523(2) . ?
 C27 C28 1.527(3) . ?
 C27 C29 1.521(2) . ?
 C30 C31 1.515(2) . ?
 C31 C32 1.410(2) . ?
 C32 C33 1.403(2) . ?
 C33 C34 1.521(2) . ?
 C35 C36 1.408(2) . ?
 C35 C43 1.412(2) . ?
 C36 C37 1.520(3) . ?
 C36 C40 1.398(3) . ?
 C37 C38 1.535(3) . ?
 C37 C39 1.531(2) . ?
 C40 C41 1.380(3) . ?
 C41 C42 1.376(3) . ?
 C42 C43 1.391(3) . ?
 C43 C44 1.509(3) . ?
 C44 C45 1.481(4) . ?
 C44 C46 1.520(3) . ?
 C47 C48 1.414(2) . ?
 C47 C55 1.411(2) . ?
 C48 C49 1.522(3) . ?
 C48 C52 1.396(3) . ?
 C49 C50 1.507(4) . ?
 C49 C51 1.514(3) . ?
 C52 C53 1.375(3) . ?
 C53 C54 1.378(3) . ?
 C54 C55 1.399(3) . ?
 C55 C56 1.518(3) . ?
 C56 C57 1.535(3) . ?
 C56 C58 1.532(3) . ?
 C59 C60 1.418(2) . ?
 C59 C66 1.414(2) . ?
 C60 C61 1.512(2) . ?
 C60 C62 1.397(2) . ?
 C62 C63 1.381(3) . ?
 C63 C64 1.513(2) . ?
 C63 C65 1.389(3) . ?
 C65 C66 1.391(2) . ?
 C66 C67 1.509(2) . ?
 C68 C69 1.418(2) . ?
 C68 C75 1.418(2) . ?
 C69 C70 1.518(2) . ?
 C69 C71 1.398(2) . ?
 C71 C72 1.391(3) . ?
 C72 C73 1.510(2) . ?
 C72 C74 1.388(3) . ?
 C74 C75 1.390(2) . ?
 C75 C76 1.510(3) . ?
 C84 C85 1.495(4) . ?
 C85 C86 1.380(5) . ?
 C85 C90 1.374(5) . ?
 C86 C87 1.371(5) . ?
 C87 C88 1.375(6) . ?
 C88 C89 1.373(5) . ?
 C89 C90 1.384(5) . ?
 C84A C85A 1.498(17) . ?
 C85A C86A 1.380(17) . ?
 C85A C90A 1.363(18) . ?
 C86A C87A 1.382(18) . ?
 C87A C88A 1.364(18) . ?
 C88A C89A 1.381(18) . ?
 C89A C90A 1.397(18) . ?
 C77 C78 1.502(4) . ?
 C78 C79 1.369(3) . ?
 C78 C83 1.375(3) . ?
 C79 C80 1.363(4) . ?
 C80 C81 1.353(5) . ?
 C81 C82 1.365(5) . ?
 C82 C83 1.403(4) . ?

loop_
  _geom_angle_atom_site_label_1
  _geom_angle_atom_site_label_2
  _geom_angle_atom_site_label_3
  _geom_angle
  _geom_angle_site_symmetry_1
  _geom_angle_site_symmetry_3
  _geom_angle_publ_flag
 C68 Cu1 C59 131.51(6) . . ?
 N1 Ca1 N2 79.20(5) . . ?
 N4 Ca2 N3 80.56(4) . . ?
 C2 N1 Ca1 128.24(11) . . ?
 C2 N1 C6 118.24(14) . . ?
 C6 N1 Ca1 113.45(10) . . ?
 C4 N2 Ca1 127.38(11) . . ?
 C4 N2 C18 117.98(14) . . ?
 C18 N2 Ca1 114.53(9) . . ?
 C31 N3 Ca2 125.82(10) . . ?
 C31 N3 C35 118.56(13) . . ?
 C35 N3 Ca2 115.58(9) . . ?
 C33 N4 Ca2 126.35(10) . . ?
 C33 N4 C47 119.82(13) . . ?
 C47 N4 Ca2 113.82(9) . . ?
 N1 C2 C1 119.77(16) . . ?
 N1 C2 C3 124.22(15) . . ?
 C3 C2 C1 115.96(15) . . ?
 C2 C3 C4 129.60(15) . . ?
 N2 C4 C3 124.79(15) . . ?
 N2 C4 C5 120.05(16) . . ?
 C3 C4 C5 115.12(15) . . ?
 C7 C6 N1 120.24(16) . . ?
 C7 C6 C14 120.72(17) . . ?
 C14 C6 N1 118.98(16) . . ?
 C6 C7 C8 121.27(17) . . ?
 C11 C7 C6 118.46(18) . . ?
 C11 C7 C8 120.27(19) . . ?
 C7 C8 C9 112.29(18) . . ?
 C7 C8 C10 111.81(17) . . ?
 C10 C8 C9 109.95(18) . . ?
 C12 C11 C7 121.0(2) . . ?
 C11 C12 C13 120.19(19) . . ?
 C12 C13 C14 121.06(19) . . ?
 C6 C14 C15 122.17(16) . . ?
 C13 C14 C6 118.38(19) . . ?
 C13 C14 C15 119.43(17) . . ?
 C14 C15 C16 111.57(17) . . ?
 C14 C15 C17 112.40(19) . . ?
 C17 C15 C16 108.95(19) . . ?
 C19 C18 N2 119.61(14) . . ?
 C26 C18 N2 120.24(14) . . ?
 C26 C18 C19 120.08(16) . . ?
 C18 C19 C20 122.11(17) . . ?
 C23 C19 C18 118.83(16) . . ?
 C23 C19 C20 118.93(17) . . ?
 C19 C20 C21 105.8(4) . . ?
 C19 C20 C21A 111.5(5) . . ?
 C19 C20 C21B 128.1(6) . . ?
 C22 C20 C19 113.4(2) . . ?
 C22 C20 C21 97.4(4) . . ?
 C22 C20 C21A 113.7(4) . . ?
 C22 C20 C21B 118.3(6) . . ?
 C24 C23 C19 121.47(17) . . ?
 C23 C24 C25 119.65(18) . . ?
 C24 C25 C26 121.15(17) . . ?
 C18 C26 C27 121.69(15) . . ?
 C25 C26 C18 118.76(16) . . ?
 C25 C26 C27 119.54(15) . . ?
 C26 C27 C28 112.44(15) . . ?
 C29 C27 C26 110.89(15) . . ?
 C29 C27 C28 109.84(14) . . ?
 N3 C31 C30 120.28(14) . . ?
 N3 C31 C32 124.85(14) . . ?
 C32 C31 C30 114.85(14) . . ?
 C33 C32 C31 130.58(14) . . ?
 N4 C33 C32 124.90(14) . . ?
 N4 C33 C34 120.55(15) . . ?
 C32 C33 C34 114.55(14) . . ?
 C36 C35 N3 121.73(15) . . ?
 C36 C35 C43 120.15(16) . . ?
 C43 C35 N3 118.02(15) . . ?
 C35 C36 C37 122.12(15) . . ?
 C40 C36 C35 118.90(18) . . ?
 C40 C36 C37 118.98(17) . . ?
 C36 C37 C38 112.46(16) . . ?
 C36 C37 C39 110.72(16) . . ?
 C39 C37 C38 110.09(17) . . ?
 C41 C40 C36 120.91(19) . . ?
 C42 C41 C40 119.87(18) . . ?
 C41 C42 C43 121.62(19) . . ?
 C35 C43 C44 121.46(16) . . ?
 C42 C43 C35 118.54(18) . . ?
 C42 C43 C44 119.99(18) . . ?
 C43 C44 C46 114.0(2) . . ?
 C45 C44 C43 112.6(2) . . ?
 C45 C44 C46 109.1(2) . . ?
 C48 C47 N4 118.02(14) . . ?
 C55 C47 N4 121.08(14) . . ?
 C55 C47 C48 120.70(15) . . ?
 C47 C48 C49 121.25(16) . . ?
 C52 C48 C47 118.39(17) . . ?
 C52 C48 C49 120.35(17) . . ?
 C50 C49 C48 111.54(18) . . ?
 C50 C49 C51 109.1(2) . . ?
 C51 C49 C48 113.2(2) . . ?
 C53 C52 C48 121.37(19) . . ?
 C52 C53 C54 119.92(18) . . ?
 C53 C54 C55 121.66(19) . . ?
 C47 C55 C56 122.52(15) . . ?
 C54 C55 C47 117.94(17) . . ?
 C54 C55 C56 119.51(17) . . ?
 C55 C56 C57 111.47(17) . . ?
 C55 C56 C58 112.11(18) . . ?
 C58 C56 C57 109.18(18) . . ?
 C60 C59 Cu1 122.06(12) . . ?
 C66 C59 Cu1 119.87(12) . . ?
 C66 C59 C60 115.57(14) . . ?
 C59 C60 C61 120.22(15) . . ?
 C62 C60 C59 121.72(16) . . ?
 C62 C60 C61 117.95(16) . . ?
 C63 C62 C60 121.42(17) . . ?
 C62 C63 C64 121.26(18) . . ?
 C62 C63 C65 117.86(16) . . ?
 C65 C63 C64 120.87(18) . . ?
 C63 C65 C66 121.63(17) . . ?
 C59 C66 C67 119.81(15) . . ?
 C65 C66 C59 121.73(16) . . ?
 C65 C66 C67 118.38(16) . . ?
 C69 C68 Cu1 121.90(12) . . ?
 C69 C68 C75 115.34(14) . . ?
 C75 C68 Cu1 121.72(13) . . ?
 C68 C69 C70 119.91(15) . . ?
 C71 C69 C68 122.12(15) . . ?
 C71 C69 C70 117.84(16) . . ?
 C72 C71 C69 121.15(17) . . ?
 C71 C72 C73 121.69(18) . . ?
 C74 C72 C71 117.68(16) . . ?
 C74 C72 C73 120.63(18) . . ?
 C72 C74 C75 121.93(16) . . ?
 C68 C75 C76 120.55(15) . . ?
 C74 C75 C68 121.78(16) . . ?
 C74 C75 C76 117.65(16) . . ?
 C86 C85 C84 120.6(3) . . ?
 C90 C85 C84 121.1(3) . . ?
 C90 C85 C86 118.3(3) . . ?
 C87 C86 C85 120.6(4) . . ?
 C86 C87 C88 121.0(3) . . ?
 C89 C88 C87 118.9(3) . . ?
 C88 C89 C90 120.0(3) . . ?
 C85 C90 C89 121.2(3) . . ?
 C86A C85A C84A 119.8(18) . . ?
 C90A C85A C84A 119.1(18) . . ?
 C90A C85A C86A 119.3(17) . . ?
 C85A C86A C87A 120.0(18) . . ?
 C88A C87A C86A 118.5(18) . . ?
 C87A C88A C89A 122.8(19) . . ?
 C88A C89A C90A 116.6(19) . . ?
 C85A C90A C89A 120.2(19) . . ?
 C79 C78 C77 120.3(3) . . ?
 C79 C78 C83 118.9(2) . . ?
 C83 C78 C77 120.8(3) . . ?
 C80 C79 C78 121.0(3) . . ?
 C81 C80 C79 120.7(3) . . ?
 C80 C81 C82 120.0(3) . . ?
 C81 C82 C83 119.6(3) . . ?
 C78 C83 C82 119.7(2) . . ?

loop_
  _refln_index_h
  _refln_index_k
  _refln_index_l
  _refln_F_squared_meas
  _refln_F_squared_sigma
 -1 0 0 359.76 7.04
 2 0 0 1473.08 25.59
 -2 0 0 1435.06 26.56
 -3 0 0 1676.5 30.92
 3 0 0 1646.48 29.38
 -4 0 0 104.53 4.32
 5 0 0 25.95 2.35
 -5 0 0 25.41 2.25
 6 0 0 496.98 13.99
 -6 0 0 487.67 13.43
 -7 0 0 16.64 2.31
 7 0 0 15.1 2.33
 -8 0 0 247.89 9.86
 8 0 0 236.31 10.27
 -9 0 0 144.67 7.8
 9 0 0 146.04 8.41
 10 0 0 2.19 1.32
 11 0 0 641.59 22.26
 12 0 0 10.04 1.49
 -12 0 0 5.59 1.12
 12 0 0 8.61 1.42
 -12 0 0 8 1.24
 13 0 0 102.36 4.67
 13 0 0 96.4 4.74
 -13 0 0 98.74 4.57
 -14 0 0 1.75 0.82
 14 0 0 2.25 0.92
 -14 0 0 4.01 1.09
 -15 0 0 33.68 2.83
 15 0 0 30.59 2.53
 -15 0 0 35.97 2.61
 16 0 0 127.52 5.09
 16 0 0 111.96 4.35
 -16 0 0 128.41 5.28
 -16 0 0 126.87 4.82
 16 0 0 123.34 4.84
 -17 0 0 154.27 5.38
 -17 0 0 147.37 5.16
 17 0 0 154.9 5.24
 -18 0 0 2.43 0.66
 18 0 0 2.63 0.69
 18 0 0 3.22 0.91
 -1 1 0 1155.09 20.26
 -1 -1 0 1118 20.21
 -2 -1 0 30.99 1.63
 -2 1 0 32.45 1.66
 -3 1 0 82.35 3.33
 -3 -1 0 86.68 3.42
 3 1 0 81.47 2.6
 -4 -1 0 118.87 4.68
 -4 1 0 123.82 4.75
 4 1 0 120.47 3.64
 5 -1 0 13.86 1.75
 5 1 0 15.59 1.24
 -5 1 0 15.66 1.79
 -5 -1 0 12.27 1.65
 5 1 0 12.38 1.62
 6 1 0 23.96 2.64
 -6 1 0 26.4 2.51
 6 -1 0 25.63 2.66
 -6 -1 0 24.02 2.43
 7 1 0 534.8 15.77
 -7 1 0 541.96 15.21
 -7 -1 0 530.64 15.14
 7 -1 0 542.1 15.81
 -8 -1 0 403.34 13.3
 8 1 0 399.9 13.97
 8 -1 0 398.3 13.97
 -8 1 0 402.56 13.26
 9 1 0 114.22 7.41
 9 -1 0 108.53 7.24
 -9 -1 0 123.8 7.15
 10 -1 0 298.96 13.51
 10 1 0 333.6 14.22
 11 1 0 32.74 4.55
 11 -1 0 26.22 4.07
 12 1 0 110.04 4.97
 12 -1 0 105.32 4.82
 -12 -1 0 113.4 5.09
 -12 -1 0 104.74 4.67
 -12 -1 0 111.57 4.66
 12 1 0 112.77 4.78
 -12 -1 0 101.18 4.84
 -12 1 0 109.87 4.75
 12 -1 0 107.13 4.69
 -13 1 0 7.04 1.29
 -13 -1 0 6.4 1.32
 13 1 0 8.19 1.42
 -13 1 0 6.36 1.28
 13 -1 0 6.73 1.32
 13 1 0 6.98 1.44
 -14 1 0 40.99 3.12
 14 -1 0 43.68 3.11
 -14 -1 0 44.72 3.03
 14 1 0 42.69 3.1
 -14 1 0 41.56 2.91
 -14 -1 0 40.49 3.14
 15 1 0 42.99 3.01
 15 -1 0 41.97 2.98
 -15 -1 0 43.75 2.89
 -15 -1 0 43.18 3.16
 -15 1 0 37.91 2.71
 -15 1 0 41 3.06
 16 1 0 67.15 3.25
 16 -1 0 72.32 3.64
 -16 1 0 75.17 3.68
 16 1 0 78.01 3.89
 16 -1 0 75.83 3.81
 -16 1 0 75.31 3.94
 -16 -1 0 79.26 4.06
 -16 -1 0 80.03 3.75
 -17 1 0 26.54 2.07
 17 1 0 25.28 2.05
 -17 1 0 26.51 2.12
 -17 -1 0 26.81 2.06
 17 -1 0 26.26 2.01
 -17 -1 0 27.49 2.16
 18 1 0 34.4 2.32
 18 1 0 35.04 1.99
 18 -1 0 33.82 2.35
 18 -1 0 36.15 2
 -18 -1 0 33.62 1.99
 -18 1 0 33.34 1.88
 -18 -1 0 33.13 1.9
 -1 2 0 5.95 0.49
 -1 -2 0 6.96 0.62
 -2 2 0 0.31 0.37
 -2 -2 0 -0.1 0.33
 -3 2 0 4.42 0.8
 -3 -2 0 3.95 0.79
 -4 2 0 5259.38 91.91
 4 2 0 5210.72 89.98
 -4 -2 0 5162.35 91.89
 5 2 0 1964.93 36.15
 -5 -2 0 1970.88 38.6
 5 -2 0 1958.52 38.98
 -5 2 0 2033.66 38.64
 5 2 0 2019.35 39.21
 -6 2 0 548.75 14.6
 -6 -2 0 571.97 14.91
 6 2 0 555.25 15.25
 6 -2 0 539.3 15.06
 7 -2 0 10.92 2.01
 -7 -2 0 8.06 1.53
 7 2 0 9.56 1.8
 -7 2 0 6.26 1.41
 -8 -2 0 65.57 4.8
 8 2 0 67.18 5.29
 8 -2 0 66.07 5.16
 9 -2 0 11.27 2.43
 9 2 0 12.33 2.56
 -9 -2 0 9.35 1.86
 10 2 0 -1.95 1.36
 10 -2 0 0.31 1.13
 11 2 0 47.27 5.47
 11 -2 0 43.15 5.14
 -12 -2 0 3.52 1.17
 12 2 0 4.95 1.17
 -12 -2 0 2.94 1.14
 -12 -2 0 0.94 0.74
 12 -2 0 4.07 1.28
 12 2 0 2.12 0.8
 -12 -2 0 2.2 0.98
 12 -2 0 3.25 1.05
 -12 2 0 2.95 1.04
 13 2 0 12.69 1.73
 -13 -2 0 12.33 1.61
 -13 2 0 10.14 1.63
 13 -2 0 10.25 1.51
 13 2 0 12.25 1.58
 -13 2 0 12.96 1.65
 -13 -2 0 11.81 1.67
 14 2 0 0.11 0.82
 -14 2 0 0.99 0.74
 14 -2 0 0.58 0.87
 -14 -2 0 0.58 0.92
 -14 -2 0 1.92 1.06
 -14 2 0 1.9 0.95
 15 -2 0 4.81 1.09
 -15 -2 0 7.3 1.51
 -15 2 0 5.1 1.39
 15 -2 0 4.92 1.29
 -15 -2 0 6.04 1.42
 15 2 0 5.43 1.33
 -15 2 0 7.85 1.42
 16 -2 0 11.81 1.53
 16 -2 0 11.81 1.53
 -16 -2 0 12.66 1.61
 -16 2 0 11.42 1.54
 -16 -2 0 12.52 1.74
 16 2 0 10.82 1.57
 -16 2 0 12.09 1.67
 16 2 0 10.4 1.31
 -17 2 0 6.49 1.15
 17 2 0 8.39 1.24
 17 -2 0 7.92 1.11
 -17 2 0 8.62 1.21
 -17 -2 0 8.5 1.32
 17 -2 0 8.08 1.21
 -17 -2 0 7.98 1.24
 18 2 0 8.15 1.05
 18 -2 0 6.26 1.01
 -18 -2 0 6.27 0.89
 -18 -2 0 7.69 1.02
 18 -2 0 5.81 1.11
 -18 2 0 6.79 0.89
 18 2 0 6.07 1.1
 0 3 0 1.01 0.24
 -1 -3 0 3105.12 53.7
 -1 3 0 3110.79 53.49
 -2 -3 0 76.91 2.9
 -3 -3 0 410.86 9.9
 -3 3 0 417.38 9.91
 -4 3 0 767.31 16.71
 -4 -3 0 742.34 16.65
 -5 3 0 184.46 6.71
 -5 -3 0 181.34 6.73
 5 -3 0 176.23 6.83
 5 3 0 182.97 6.98
 5 3 0 184.24 5.41
 -6 3 0 334.31 10.53
 -6 -3 0 333.65 10.66
 6 3 0 345.4 8.61
 6 3 0 337.57 11.06
 6 -3 0 332.49 10.88
 -7 -3 0 289.07 10.49
 7 -3 0 313.71 11.17
 7 3 0 321.07 11.4
 8 -3 0 236.54 10.13
 -8 -3 0 220.2 9.41
 8 3 0 214.05 9.81
 9 -3 0 117.3 7.52
 -9 -3 0 116.53 7.06
 9 3 0 122.74 7.75
 10 -3 0 167.27 9.75
 10 3 0 178.41 10.14
 11 3 0 0.87 1.66
 11 -3 0 -0.02 1.62
 12 3 0 196.96 7.02
 -12 -3 0 192.86 6.69
 -12 3 0 192.76 7
 -12 -3 0 191.6 7.05
 12 3 0 206.18 6.8
 -12 -3 0 186.02 6.94
 -12 -3 0 194.84 6.52
 12 -3 0 185.52 6.72
 -12 3 0 196.25 6.68
 -13 -3 0 2.31 0.88
 -13 -3 0 2.76 1.06
 -13 3 0 2.24 0.81
 13 3 0 1.06 0.71
 13 3 0 1.44 0.84
 -13 -3 0 2.4 1.09
 -13 3 0 2.44 1.02
 13 -3 0 2.53 1.02
 -14 -3 0 0.37 0.78
 -14 -3 0 1.84 0.93
 14 3 0 2.25 1.11
 -14 3 0 2.89 1.12
 -14 3 0 3.7 1.11
 14 -3 0 2.02 0.94
 -15 3 0 168.47 6.5
 15 -3 0 160.9 5.68
 -15 -3 0 172.11 6.16
 15 3 0 171.43 6.48
 -15 -3 0 176.02 6.71
 15 -3 0 169.72 6.35
 -15 3 0 173.3 6.19
 16 -3 0 18.15 1.86
 -16 3 0 17.44 1.95
 16 3 0 16.29 1.97
 -16 -3 0 16.39 1.79
 -16 3 0 17.31 1.92
 -16 -3 0 16.87 1.97
 16 -3 0 14.09 1.69
 17 -3 0 68.06 3.24
 -17 3 0 68.41 3.23
 17 -3 0 70.56 3.18
 -17 -3 0 71.3 3.48
 17 3 0 67.86 3.31
 -17 3 0 68.99 3.33
 18 3 0 7.72 1.16
 -18 -3 0 7.91 1.02
 18 3 0 8.41 0.99
 18 -3 0 5.09 1.04
 18 -3 0 8.07 1.03
 -18 -3 0 8.8 1.03
 -18 3 0 7.75 0.92
 0 4 0 6347.02 108.1
 -1 4 0 94.65 2.87
 -1 -4 0 95.12 2.93
 -1 4 0 92.46 2.76
 -2 4 0 1981.31 35.37
 -2 -4 0 2009.34 36.27
 -3 4 0 3143.43 53.97
 -3 4 0 3164.63 55.57
 -3 -4 0 3260.62 56.93
 -4 -4 0 1371.88 26.45
 -4 4 0 1277.83 23.04
 5 4 0 177.86 5.44
 -5 4 0 161 4.23
 -5 -4 0 173.99 6.6
 5 -4 0 173.32 6.71
 5 4 0 172.33 6.81
 6 4 0 219.64 8.48
 6 -4 0 202.78 8.05
 6 4 0 203.03 6.22
 -6 -4 0 197.08 7.81
 7 -4 0 405.87 13.29
 -7 -4 0 410.31 12.96
 7 4 0 415.19 13.61
 -8 -4 0 57.09 4.58
 8 -4 0 61.99 4.95
 8 4 0 54.6 4.82
 9 -4 0 15.16 2.66
 -9 -4 0 18 2.72
 9 4 0 14.13 2.71
 10 -4 0 3.69 1.5
 10 4 0 8.58 2.27
 11 -4 0 90.69 7.55
 11 4 0 87.38 7.51
 12 4 0 58.83 3.61
 -12 -4 0 60.42 3.46
 -12 -4 0 60.07 3.32
 12 -4 0 56.85 3.44
 -12 4 0 55.95 3.52
 -12 -4 0 56.69 3.59
 -12 4 0 63.63 3.53
 12 4 0 64.22 3.51
 -12 -4 0 63.79 3.78
 13 4 0 9.97 1.48
 -13 -4 0 8.41 1.45
 -13 -4 0 8.08 1.32
 -13 -4 0 9.03 1.56
 -13 -4 0 10.67 1.64
 -13 4 0 8.46 1.45
 -13 4 0 10.5 1.47
 13 4 0 7.86 1.43
 13 -4 0 9.66 1.47
 -14 -4 0 1.26 0.85
 14 -4 0 0.16 0.55
 -14 4 0 1.35 0.91
 -14 -4 0 0.8 0.85
 14 -4 0 0.21 0.75
 14 4 0 -0.02 0.79
 -14 4 0 0.73 0.78
 14 4 0 -0.19 0.75
 -15 -4 0 176.22 6.54
 15 4 0 184.33 6.78
 -15 -4 0 183.56 6.36
 -15 4 0 183.87 6.77
 -15 -4 0 180.91 6.89
 15 -4 0 190.46 6.68
 -15 4 0 183.02 6.41
 -16 -4 0 250.1 8.03
 16 -4 0 250.94 7.65
 16 4 0 263.8 7.96
 -16 4 0 254.91 7.78
 16 -4 0 252.12 7.75
 -16 4 0 258.12 7.91
 -16 -4 0 252.67 7.37
 -17 -4 0 38.62 2.24
 -17 -4 0 41.62 2.66
 -17 4 0 40.57 2.48
 17 -4 0 35.89 2.25
 -17 4 0 42.28 2.47
 17 4 0 38.15 2.42
 17 -4 0 40.75 2.45
 18 4 0 14.56 1.44
 18 -4 0 16.27 1.36
 18 -4 0 18.44 1.72
 18 -4 0 17.7 1.41
 -18 4 0 16.14 1.24
 -18 -4 0 14.95 1.32
 -18 -4 0 14.61 1.28
 18 4 0 16.83 1.35
 0 5 0 0.27 0.27
 -1 5 0 119.04 3.55
 -1 5 0 121.38 3.57
 -1 -5 0 129.89 3.82
 -2 5 0 168.83 4.58
 -2 -5 0 169.81 5.2
 -3 -5 0 1366.14 26.54
 -3 5 0 1345.43 25.28
 -4 -5 0 804.58 17.92
 -4 5 0 801.37 16.43
 -5 5 0 988.77 20.45
 5 5 0 1047.9 22.94
 5 -5 0 1024.04 22.61
 -5 -5 0 995.01 22.31
 -6 5 0 31.76 2.34
 6 5 0 29.67 3.02
 -6 -5 0 33.02 3
 6 5 0 33.8 2.3
 6 -5 0 31.54 3.02
 7 -5 0 89.31 5.65
 7 5 0 95.17 5.89
 -7 -5 0 92.01 5.51
 -7 5 0 84.62 4.23
 8 -5 0 6.06 1.72
 -8 -5 0 2.83 1.28
 8 5 0 4.23 1.59
 9 5 0 0.09 0.95
 9 -5 0 0.77 1.11
 -9 -5 0 0.76 0.86
 10 -5 0 0.72 1.36
 10 5 0 3.58 1.61
 11 5 0 1.95 1.04
 11 -5 0 5.81 2.21
 12 5 0 40.69 2.82
 -12 5 0 39.38 2.94
 -12 -5 0 43.33 3.11
 12 5 0 41.57 3
 -12 -5 0 44.54 2.95
 -12 5 0 44.03 2.9
 -12 -5 0 46.11 3.33
 -12 -5 0 41.51 2.74
 12 -5 0 40 2.87
 -13 -5 0 25.12 2.17
 -13 -5 0 25.55 2.48
 -13 5 0 25.3 2.38
 -13 -5 0 26.04 2.48
 -13 -5 0 28.07 2.42
 13 5 0 23.24 2.37
 13 -5 0 24.02 2.26
 -13 5 0 27.53 2.39
 13 5 0 26.32 2.36
 14 -5 0 1.45 0.69
 -14 -5 0 0.93 0.81
 -14 5 0 0.49 0.7
 -14 5 0 -0.85 0.96
 -14 -5 0 1.79 0.97
 14 5 0 1.11 0.79
 14 5 0 1.68 0.98
 14 -5 0 0.51 0.74
 -15 -5 0 9.5 1.66
 -15 -5 0 8.24 1.6
 15 -5 0 6.19 1.3
 -15 5 0 6.73 1.45
 -15 -5 0 8.2 1.47
 -15 5 0 7.3 1.46
 15 5 0 7.69 1.61
 -15 5 0 7.66 1.37
 16 -5 0 20.13 2
 -16 -5 0 24.12 2.26
 -16 -5 0 25.32 2.17
 16 -5 0 20.02 2.03
 -16 5 0 20.3 2.01
 16 5 0 22.65 2.27
 -16 5 0 20.14 1.96
 17 -5 0 11.52 1.33
 -17 5 0 12.98 1.39
 -17 -5 0 13.17 1.49
 17 -5 0 11.73 1.33
 -17 -5 0 12.12 1.31
 17 5 0 13.49 1.48
 18 5 0 5.84 0.95
 18 -5 0 9.87 1.14
 -18 5 0 6.92 0.87
 18 -5 0 4.54 0.95
 18 -5 0 7.76 1
 -18 -5 0 7.12 1.01
 18 5 0 8.89 1.01
 -18 -5 0 7.34 0.94
 0 6 0 803.42 15.56
 -1 6 0 137.47 4.25
 -1 6 0 129.51 3.94
 -1 -6 0 135.19 4.29
 -1 6 0 133.42 3.94
 -2 6 0 9.43 1.04
 -2 6 0 11.38 1.19
 -2 -6 0 10.43 1.1
 -2 6 0 9.15 1.15
 -3 -6 0 2896.55 52.3
 -3 6 0 2829.89 50.83
 -4 -6 0 2562.35 47.74
 -4 6 0 2511.96 45.85
 -5 6 0 93.45 3.91
 5 6 0 91.02 4.93
 5 -6 0 85.54 4.67
 -5 -6 0 83.63 4.58
 6 6 0 1.06 0.61
 -6 -6 0 1.16 0.74
 6 6 0 -0.29 0.85
 6 -6 0 0.21 0.85
 -6 6 0 2.82 0.75
 -7 -6 0 6.85 1.72
 -7 6 0 7.05 1.2
 7 6 0 10.44 2.07
 7 -6 0 9.15 1.92
 -8 -6 0 30.5 3.42
 8 6 0 28.18 3.44
 8 -6 0 23.32 3.14
 9 6 0 125.55 8.01
 9 -6 0 121.86 7.78
 -9 -6 0 131.6 7.72
 10 -6 0 39.9 4.71
 10 6 0 35.86 4.57
 11 -6 0 -0.06 1.18
 11 6 0 3.29 1.89
 -12 -6 0 70.49 3.61
 -12 -6 0 64.01 3.92
 -12 6 0 67.67 3.55
 12 6 0 65.81 3.62
 -12 6 0 68.25 3.91
 -12 -6 0 66.22 3.89
 12 -6 0 71.19 3.81
 -12 -6 0 65.9 3.67
 -12 6 0 69.91 3.73
 12 6 0 70.58 3.97
 -13 6 0 13.15 1.65
 -13 -6 0 14.67 1.97
 13 6 0 13.15 1.68
 -13 -6 0 11.73 1.73
 13 -6 0 13.4 1.71
 13 6 0 15.68 1.97
 13 -6 0 11.83 1.47
 -13 6 0 16.5 1.94
 -13 -6 0 13.6 1.76
 -13 -6 0 16.05 1.76
 14 6 0 5.81 1.28
 14 -6 0 6.22 1.11
 -14 6 0 9.18 1.5
 14 -6 0 8.27 1.42
 -14 6 0 6.36 1.33
 14 6 0 7.88 1.39
 -14 -6 0 7.16 1.41
 -14 -6 0 7.8 1.42
 -15 -6 0 16.43 1.95
 15 -6 0 14.71 1.82
 -15 6 0 15.44 1.84
 -15 -6 0 12.44 1.58
 -15 6 0 15.2 1.89
 15 -6 0 14.47 1.87
 15 6 0 13.57 1.86
 -16 -6 0 25.51 2.32
 16 -6 0 22.87 2.13
 16 -6 0 23.04 2.03
 16 -6 0 24.04 2.12
 16 6 0 24.54 2.19
 -16 6 0 25.34 2.15
 -16 6 0 24.93 2.17
 -16 -6 0 23.6 1.9
 17 6 0 13.63 1.56
 -17 -6 0 14.1 1.55
 17 -6 0 14.79 1.5
 -17 -6 0 13.26 1.46
 17 6 0 10.69 1.48
 -17 6 0 14.2 1.45
 17 -6 0 13.42 1.56
 17 6 0 10.42 1.12
 18 -6 0 21.45 1.49
 -18 -6 0 23.71 1.66
 18 -6 0 24.34 1.58
 18 -6 0 21.05 1.85
 -18 6 0 19.33 1.3
 -18 -6 0 22.86 1.56
 18 6 0 18.01 1.48
 18 6 0 21.51 1.53
 0 7 0 0 0.33
 -1 7 0 12.7 1.13
 -1 7 0 14.48 1.34
 -1 -7 0 15.71 1.43
 -1 7 0 13.58 1.3
 -2 7 0 194.09 5.94
 -2 -7 0 184.37 5.63
 -2 7 0 190.34 5.39
 -2 7 0 197.04 5.69
 -3 7 0 1334.38 25.66
 -3 -7 0 1368.68 27.17
 4 -7 0 4.94 1.1
 -4 7 0 5.37 0.98
 5 7 0 254.74 9.09
 -5 7 0 250.65 7.45
 -5 -7 0 259.2 8.91
 5 -7 0 266.03 9
 -6 7 0 115.43 4.87
 6 -7 0 120.65 6.18
 -6 -7 0 124.14 6.22
 6 7 0 119.28 6.3
 7 -7 0 18.36 2.62
 -7 7 0 12.83 1.67
 -7 -7 0 15.16 2.41
 7 7 0 14.07 2.42
 8 7 0 299.17 12.36
 -8 -7 0 320.28 12.13
 8 -7 0 321.4 12.42
 9 7 0 24.84 3.62
 9 -7 0 23.47 3.37
 -9 -7 0 22.32 3.26
 10 7 0 29 4.2
 10 -7 0 33.97 4.35
 11 7 0 37.77 4.98
 11 -7 0 40.78 5.11
 -12 7 0 74.4 4.09
 -12 -7 0 79.13 4.29
 12 7 0 80.65 4.25
 12 7 0 78.32 3.94
 -12 7 0 72.23 3.69
 -12 -7 0 73.87 3.72
 -12 7 0 77.01 3.94
 -12 -7 0 74.55 4.22
 12 -7 0 79.71 4.08
 13 -7 0 8.8 1.28
 -13 -7 0 9.34 1.38
 -13 7 0 7.94 1.5
 13 7 0 9.62 1.6
 13 -7 0 9.36 1.45
 -13 -7 0 9.3 1.56
 -13 -7 0 7.96 1.43
 -13 7 0 9.11 1.59
 13 7 0 8.88 1.45
 -13 -7 0 9.17 1.52
 -14 7 0 42.16 2.92
 -14 -7 0 38.5 3.04
 -14 -7 0 43.05 3.24
 -14 7 0 40.21 2.93
 14 -7 0 41.23 2.94
 -14 7 0 43.45 3.14
 -14 -7 0 39.72 2.82
 14 7 0 44.25 3.17
 14 7 0 45.57 3.03
 15 -7 0 76 3.91
 -15 -7 0 74.13 4.08
 -15 -7 0 77.27 3.87
 15 -7 0 69.72 3.95
 -15 7 0 76.41 3.97
 -15 7 0 75.99 4.04
 15 7 0 72.81 4.09
 -16 -7 0 17.64 1.78
 -16 -7 0 17.41 2.03
 16 -7 0 17.6 1.84
 16 7 0 15.6 1.85
 -16 7 0 15.4 1.67
 16 -7 0 19.88 2.06
 -16 7 0 15.3 1.77
 -17 -7 0 82.4 3.7
 17 -7 0 72.21 3.28
 17 7 0 67.62 3.53
 -17 -7 0 75.11 3.02
 17 7 0 78.63 3.5
 17 7 0 64.16 2.8
 -17 7 0 73.72 3.23
 17 -7 0 75.43 3.34
 -18 7 0 2.79 0.57
 -18 -7 0 3.1 0.72
 18 7 0 3.47 0.67
 -18 -7 0 3.33 0.72
 18 -7 0 4.36 0.76
 18 -7 0 4.02 0.74
 18 -7 0 2.42 0.75
 0 8 0 182.81 5.6
 0 8 0 183.3 5.28
 -1 8 0 74.14 3.14
 -1 8 0 73.46 3.29
 -1 8 0 72.88 2.99
 -2 8 0 23.19 1.92
 -2 8 0 18.74 1.61
 -2 -8 0 20.67 1.71
 -2 8 0 19.4 1.6
 -3 8 0 521.63 13.04
 -3 -8 0 563.74 13.55
 -3 8 0 547.28 12.83
 -3 8 0 535.94 12.18
 -4 8 0 89.52 3.81
 -4 -8 0 87.19 4.55
 4 -8 0 89.35 4.54
 4 8 0 95.14 4.83
 -5 8 0 234.63 7.28
 5 -8 0 246.04 8.76
 5 8 0 248.31 9.03
 -5 -8 0 248.11 8.8
 6 -8 0 1.86 1.06
 -6 -8 0 2.98 1.15
 -6 8 0 1.81 0.83
 6 8 0 0.46 0.97
 7 8 0 1140.23 24.24
 -7 8 0 1078.3 23.84
 -7 -8 0 1140.1 27.21
 7 -8 0 1143.14 27.42
 7 8 0 1154.96 27.83
 8 -8 0 183.31 9.17
 -8 -8 0 179.23 8.9
 8 8 0 192.51 9.57
 -9 -8 0 100.87 6.89
 9 -8 0 106.75 7.38
 9 8 0 105.52 7.49
 10 -8 0 100.91 7.64
 10 8 0 96.02 7.63
 11 8 0 99.38 8.22
 11 -8 0 97.82 7.95
 -12 -8 0 43.08 3.23
 12 8 0 42.34 2.87
 12 -8 0 43.92 2.97
 -12 -8 0 43.08 3.2
 -12 8 0 43.23 2.92
 12 8 0 42.35 3.07
 12 -8 0 41.76 2.71
 -12 8 0 45.24 3.13
 -12 -8 0 43.83 2.8
 -12 8 0 43.48 2.79
 13 -8 0 120.7 5.27
 -13 -8 0 117.28 4.9
 -13 -8 0 129.08 5.36
 13 8 0 131.18 5.36
 13 8 0 125.15 5.62
 -13 8 0 130.7 5.62
 -13 -8 0 129.74 5.75
 -13 8 0 132.89 5.24
 -13 -8 0 129.53 5.82
 -13 8 0 129.87 5.35
 -14 -8 0 0.45 0.9
 -14 -8 0 1.36 0.97
 14 -8 0 1.84 0.96
 14 8 0 0.42 0.93
 -14 8 0 2.13 1.04
 -14 8 0 0.04 0.88
 -14 -8 0 0.95 0.98
 14 8 0 1.77 0.99
 -15 8 0 121.16 5.16
 15 -8 0 116.58 5.22
 15 8 0 121.89 5.3
 -15 -8 0 110.38 4.69
 -15 -8 0 117.11 5.22
 -15 8 0 112.68 4.94
 15 -8 0 121.82 5.01
 -16 -8 0 166.32 5.97
 16 8 0 175.39 6.18
 -16 8 0 172.41 5.88
 16 -8 0 176.72 6.15
 16 -8 0 168.84 5.88
 -16 -8 0 167.8 5.53
 -16 -8 0 169.28 6.25
 17 8 0 6.43 1.15
 17 -8 0 11.17 1.34
 -17 8 0 9.55 1.15
 17 8 0 8.81 1.23
 -17 -8 0 9.22 1.39
 17 -8 0 9.07 1.18
 -17 -8 0 11.15 1.21
 17 -8 0 8.08 1.14
 18 8 0 0.13 0.4
 -18 -8 0 0.43 0.44
 18 -8 0 -0.08 0.41
 18 -8 0 0.28 0.41
 -18 -8 0 -0.03 0.45
 18 -8 0 0.28 0.57
 0 9 0 1.67 0.75
 0 9 0 1.69 0.6
 -1 9 0 1101.59 21.82
 -1 9 0 1054.45 21.02
 -1 9 0 1060.84 21.33
 -2 9 0 572.63 12.84
 -2 9 0 585.82 13.58
 -2 -9 0 578.42 13.31
 -2 9 0 570.58 12.95
 -3 9 0 198.52 6.55
 -3 9 0 192.96 6.05
 -3 9 0 191.28 6.77
 -3 -9 0 205.07 7.18
 4 -9 0 25.24 2.43
 -4 9 0 26.63 2.09
 -4 -9 0 25.9 2.55
 -5 -9 0 53.19 3.87
 -5 9 0 53.86 3.16
 5 -9 0 56.96 3.96
 5 9 0 59.08 4.21
 6 -9 0 1164.35 26.58
 -6 -9 0 1133.75 26.42
 -6 9 0 1089.09 23.58
 6 9 0 1141.56 26.89
 7 9 0 138.29 7.6
 7 -9 0 139.24 7.42
 -7 9 0 129.06 5.64
 -7 -9 0 134.33 7.21
 -8 -9 0 249.86 10.84
 8 9 0 251.21 11.31
 8 -9 0 246.7 10.94
 9 -9 0 13.99 2.79
 9 9 0 14.62 2.86
 -9 -9 0 13.61 2.61
 10 -9 0 204.43 11.21
 10 9 0 190.89 10.99
 -11 -9 0 353.04 10.07
 11 9 0 353.15 10.02
 11 -9 0 326.22 15.51
 -12 9 0 0.61 0.81
 12 -9 0 1.17 0.79
 -12 -9 0 2.59 1.18
 12 9 0 1.23 1
 -12 -9 0 0.58 0.75
 12 9 0 0.8 0.88
 -12 9 0 3.15 1.06
 -12 9 0 1.56 0.94
 13 9 0 280.65 9.07
 13 -9 0 283.24 8.69
 13 9 0 277.56 8.5
 -13 -9 0 277.41 8.56
 -13 9 0 284.57 8.41
 -13 9 0 277.28 8.74
 -13 -9 0 268.52 9.13
 -13 -9 0 271.34 9.03
 -13 9 0 278.6 8.86
 -13 9 0 278.36 8.57
 -14 9 0 26.81 2.47
 14 9 0 28.06 2.58
 14 -9 0 25.67 2.35
 -14 -9 0 27.2 2.62
 -14 9 0 27.31 2.42
 -14 -9 0 26.18 2.53
 14 9 0 28.03 2.37
 -14 -9 0 29.92 2.39
 15 9 0 13.31 1.87
 -15 9 0 11.74 1.61
 15 9 0 11.53 1.59
 15 -9 0 12.62 1.73
 -15 -9 0 9.84 1.39
 -15 -9 0 12.48 1.77
 15 -9 0 13.15 1.76
 -15 9 0 9.88 1.47
 -16 9 0 49.17 2.88
 16 -9 0 52.35 3.06
 16 9 0 51.72 3.18
 16 -9 0 53.6 3.18
 -16 -9 0 47.22 3.01
 -16 -9 0 51.16 3.23
 -16 -9 0 50.98 2.84
 17 -9 0 2.07 0.73
 17 9 0 1.76 0.71
 -17 -9 0 2.84 0.86
 17 9 0 1.44 0.69
 -17 9 0 1.29 0.55
 17 -9 0 1.97 0.78
 -17 -9 0 1.36 0.54
 17 -9 0 2.24 0.76
 18 -9 0 2.27 0.73
 18 9 0 2.01 0.59
 18 -9 0 2.32 0.59
 18 -9 0 1.48 0.53
 -18 -9 0 0.93 0.43
 -18 -9 0 1.25 0.51
 0 10 0 9999 171.71
 -1 10 0 188.91 6.11
 -1 10 0 198.82 6.46
 -1 10 0 194.17 5.93
 -2 -10 0 175.48 6.12
 -2 10 0 171.12 5.69
 -2 10 0 167.79 5.64
 -2 10 0 177.12 6.18
 -3 -10 0 66.45 3.96
 3 10 0 57.7 3.62
 -3 10 0 60.44 3.35
 -3 10 0 57.76 3.51
 -3 10 0 61.68 3.21
 -4 -10 0 44.38 3.4
 -4 10 0 43.58 3.27
 -4 10 0 43.28 3.07
 -4 10 0 41.51 2.69
 -5 10 0 531.93 13.36
 5 -10 0 569.28 15.44
 -5 -10 0 566.05 15.54
 5 10 0 551.58 15.63
 6 10 0 51.95 4.36
 -6 -10 0 46.91 4.03
 6 -10 0 50.9 4.19
 -6 10 0 57.03 3.52
 7 -10 0 730.28 20.19
 7 10 0 718.26 20.49
 -7 -10 0 708.7 19.9
 -7 10 0 681.55 16.91
 -8 -10 0 7.52 1.95
 8 -10 0 5.63 1.7
 8 10 0 6.87 2.04
 -9 -10 0 27.19 3.65
 9 -10 0 39.11 4.57
 9 10 0 29.8 4.05
 10 -10 0 24.77 4.01
 10 10 0 21.69 3.76
 -11 -10 0 24.66 2.31
 11 10 0 26.91 2.38
 11 10 0 24.32 2.12
 11 10 0 22.28 2.1
 11 -10 0 27.02 4.32
 -11 -10 0 26.28 2.48
 11 10 0 20.13 3.86
 -11 10 0 28.58 2.31
 12 -10 0 313.49 9.33
 -12 -10 0 322.16 9.86
 -12 10 0 333.94 9.24
 12 10 0 325.31 9.85
 -12 10 0 315.36 9.56
 -12 -10 0 329.18 10.15
 -12 10 0 322.34 9.32
 -12 10 0 315.9 9.48
 12 10 0 314.31 9.19
 -13 -10 0 126.21 5.33
 -13 10 0 132.11 5.28
 -13 10 0 127.28 5.49
 13 10 0 125.43 5.27
 13 10 0 133.52 5.83
 13 -10 0 134.03 5.47
 -13 -10 0 133.81 5.99
 -13 -10 0 135.88 5.92
 -13 10 0 129.88 5.59
 -14 10 0 3.96 1.1
 14 -10 0 4.61 1.21
 -14 -10 0 3.31 1.23
 14 10 0 2.92 1.06
 14 -10 0 5.18 1.12
 -14 10 0 3.38 0.95
 14 -10 0 4.11 1.14
 -14 -10 0 3.71 0.99
 -14 10 0 3.4 1.03
 14 10 0 3.51 1.06
 -14 -10 0 3.86 1.22
 15 -10 0 5.54 1.36
 15 10 0 3.7 1.14
 15 -10 0 2.45 1
 -15 -10 0 2.15 0.83
 -15 -10 0 2.24 1.05
 15 10 0 0.51 0.7
 -15 10 0 3.22 0.99
 16 -10 0 8.45 1.37
 -16 -10 0 7.98 1.22
 -16 -10 0 8.53 1.45
 16 10 0 6.59 1.37
 16 -10 0 8.91 1.44
 16 10 0 5 1.15
 -16 10 0 6.03 1.11
 -16 -10 0 5.5 1.11
 17 10 0 15.3 1.52
 -17 10 0 16.11 1.38
 17 -10 0 13.34 1.38
 -17 -10 0 14.08 1.51
 -17 -10 0 14.08 1.2
 17 -10 0 13.57 1.35
 17 -10 0 15.32 1.46
 -18 -10 0 1.95 0.54
 18 -10 0 1.67 0.52
 -18 -10 0 1.18 0.49
 18 10 0 1.62 0.55
 18 -10 0 1.54 0.63
 18 -10 0 2 0.58
 0 11 0 1.86 0.8
 0 11 0 0.96 0.59
 -1 11 0 1115.48 22.9
 -1 11 0 1132.13 23.26
 -1 11 0 1089.92 22.31
 -2 11 0 428.58 10.86
 -2 -11 0 434.01 11.35
 -2 11 0 418.07 10.64
 -2 11 0 421.25 11.37
 -3 11 0 157.73 6.34
 -3 -11 0 163.59 6.14
 -3 11 0 155.38 5.88
 -3 11 0 160.58 5.75
 3 11 0 158.62 6.53
 -4 11 0 -0.73 0.82
 -4 11 0 -0.01 0.57
 -4 -11 0 -1.07 0.97
 -4 11 0 -0.76 0.92
 -5 11 0 663.56 17.58
 -5 11 0 670.96 15.86
 5 11 0 662.43 18.15
 -5 11 0 684.22 17.28
 -5 -11 0 663.63 17.88
 -6 -11 0 328.87 11.73
 -6 11 0 300.19 9.51
 6 -11 0 320.97 11.58
 -6 11 0 335.12 11.37
 6 11 0 319.47 11.92
 7 -11 0 86.42 5.95
 7 11 0 78.57 5.92
 -7 11 0 81.69 4.52
 -7 -11 0 79.62 5.7
 8 -11 0 28.16 3.63
 8 11 0 27.12 3.7
 -8 -11 0 27.9 3.56
 -9 -11 0 167.89 9.48
 9 11 0 178.11 10.18
 9 -11 0 172.5 9.84
 -10 11 0 497.38 18.68
 10 -11 0 516.75 19.29
 10 11 0 498.19 19.34
 11 -11 0 1.06 0.67
 11 11 0 0.77 0.67
 -11 11 0 1.8 1.2
 11 11 0 -0.27 0.68
 -11 11 0 0.1 0.64
 -11 11 0 -0.15 0.64
 11 11 0 0.66 0.74
 -11 -11 0 0.99 0.85
 -11 -11 0 1.91 0.93
 -11 11 0 -0.1 0.72
 -11 11 0 0.44 0.65
 -11 11 0 3.78 2.06
 -12 11 0 67.17 3.66
 12 -11 0 63.29 3.64
 -12 -11 0 63.15 3.93
 12 11 0 68.63 4.05
 -12 -11 0 63.92 4.02
 -12 11 0 61.58 3.68
 -12 11 0 66.89 3.79
 12 11 0 65.15 3.64
 -13 11 0 128.16 5.44
 -13 -11 0 124.74 5.74
 13 -11 0 129.18 5.36
 -13 11 0 133.5 5.6
 -13 -11 0 126.4 5.86
 -13 11 0 131.26 5.26
 13 11 0 130.09 5.74
 13 11 0 125 5.25
 -14 -11 0 0.07 0.86
 14 11 0 0.28 0.81
 14 -11 0 0.66 0.79
 14 -11 0 0.06 0.84
 -14 -11 0 0.81 0.74
 -14 11 0 -0.03 0.7
 -14 11 0 0.92 0.89
 -14 -11 0 0.09 0.95
 14 11 0 0.03 0.73
 -14 11 0 1.39 0.74
 -15 -11 0 18.52 1.82
 15 11 0 19.74 1.95
 -15 11 0 18.62 1.94
 15 11 0 18.24 2.07
 15 -11 0 18.27 2.03
 -15 -11 0 17.74 2.05
 15 -11 0 17.86 1.97
 -16 11 0 36.73 2.38
 -16 -11 0 39.84 2.69
 -16 -11 0 38.89 2.33
 16 11 0 39.44 2.68
 -16 -11 0 40.81 2.8
 16 -11 0 41.13 2.62
 16 -11 0 39.59 2.55
 16 -11 0 38.29 2.65
 17 11 0 18.21 1.65
 17 -11 0 19.7 1.6
 -17 -11 0 21.07 1.79
 17 -11 0 23 1.74
 17 -11 0 21.33 1.72
 -17 -11 0 18.48 1.32
 -18 -11 0 7.68 0.87
 18 11 0 7.94 0.87
 18 -11 0 8.57 0.88
 18 -11 0 7.34 0.85
 18 -11 0 6.39 0.95
 -18 -11 0 7.22 0.89
 0 12 0 5334.12 95
 1 12 0 339.86 9.9
 -1 12 0 339.51 9.47
 -1 12 0 332.9 9.77
 -1 12 0 326.28 8.98
 -2 -12 0 567.09 14.01
 -2 12 0 539.24 13.88
 -2 12 0 545.25 13.33
 -2 12 0 535 13.07
 2 12 0 550.36 14.2
 -3 -12 0 203.18 7.29
 -3 12 0 209.9 7.7
 -3 12 0 208.37 7.1
 3 12 0 208.36 7.82
 -3 12 0 202.17 6.94
 -4 -12 0 297.97 10.31
 -4 12 0 291.85 9.83
 -4 12 0 287.53 8.81
 -4 12 0 279.54 9.18
 -5 12 0 139.36 5.83
 5 12 0 144.56 7.22
 -5 12 0 138.76 6.8
 -5 -12 0 139.73 7.02
 -5 12 0 144.86 6.57
 -6 12 0 521 13.97
 6 12 0 536.89 16.65
 -6 -12 0 553.59 16.54
 -6 12 0 532.6 15.59
 -6 12 0 539.68 16.19
 7 12 0 793.58 22.5
 -7 -12 0 793.95 22.06
 -7 12 0 779.6 21.28
 -7 12 0 770.44 18.9
 -7 12 0 793.14 22
 -8 -12 0 174.84 9.38
 -8 12 0 185.7 9.37
 8 12 0 184.45 9.94
 -8 12 0 186.2 9.73
 9 12 0 642.33 21.66
 -9 -12 0 622.02 20.63
 -9 12 0 656.36 21.34
 -9 12 0 653.2 20.87
 10 12 0 113.51 8.58
 -10 12 0 105.66 7.92
 -10 12 0 108.43 8.25
 -11 12 0 352.73 9.98
 11 12 0 339.61 9.59
 -11 -12 0 360.05 10.69
 11 12 0 357.62 10.26
 11 -12 0 331.7 9.6
 -11 12 0 352.49 9.92
 -11 -12 0 353.45 10.32
 11 12 0 357.7 10.09
 -11 12 0 367.57 9.78
 -12 12 0 56.61 3.46
 12 -12 0 50.86 3.22
 -12 12 0 53.11 3.4
 12 12 0 56.19 3.5
 -12 -12 0 53.95 3.61
 -12 12 0 56.43 3.28
 -12 -12 0 52.71 3.67
 12 12 0 52.56 3.52
 12 12 0 50.72 3.22
 13 -12 0 4.31 1.18
 -13 12 0 5.72 1.14
 13 -12 0 5.13 1.38
 -13 12 0 5.85 1.32
 13 12 0 4.25 1.19
 -13 -12 0 6.43 1.4
 -13 -12 0 5.63 1.41
 -13 12 0 4.98 1.14
 13 12 0 7.32 1.5
 -14 12 0 7 1.22
 14 12 0 5.88 1.25
 14 -12 0 3.15 1.01
 -14 -12 0 3.84 1.1
 14 -12 0 7.36 1.4
 -14 -12 0 3.44 1.15
 -14 -12 0 5.2 1.43
 14 12 0 5.44 1.33
 -14 12 0 4.48 1.11
 -15 -12 0 121.48 5.35
 15 -12 0 124.76 5.13
 -15 -12 0 125.42 5.46
 15 12 0 131.79 5.42
 -15 12 0 125.21 5
 -15 -12 0 123.29 4.77
 15 -12 0 120.33 5.27
 15 12 0 122.44 4.88
 16 -12 0 17.43 1.78
 16 12 0 18.33 1.92
 -16 -12 0 17.76 1.84
 16 -12 0 17.24 1.76
 -16 -12 0 18.96 2.01
 16 -12 0 18.38 1.8
 -16 12 0 16.31 1.56
 -16 -12 0 16.73 1.54
 17 -12 0 9.92 1.14
 -17 -12 0 10.93 1.32
 17 -12 0 11.07 1.26
 17 12 0 10.04 1.19
 17 -12 0 12.33 1.27
 -18 -12 0 1 0.45
 18 -12 0 0.88 0.51
 18 -12 0 2.05 0.51
 -18 -12 0 1.94 0.56
 18 12 0 1.28 0.44
 18 -12 0 1.53 0.46
 0 13 0 1.24 0.84
 0 13 0 0.4 0.83
 1 13 0 25.55 2.47
 -1 13 0 20.06 2.17
 -1 13 0 22.66 2.04
 -1 13 0 25.35 2.4
 2 13 0 2.45 1.07
 -2 13 0 1.84 0.8
 -2 13 0 1.68 0.75
 -2 -13 0 1.92 0.82
 -2 13 0 1.67 0.92
 -3 13 0 100.11 5.21
 3 13 0 105.33 5.51
 -3 13 0 97.79 4.74
 -3 -13 0 100.98 5.03
 -3 13 0 104.25 4.82
 -4 13 0 32.19 3.07
 4 13 0 34.64 3.26
 -4 13 0 29.99 2.62
 -4 -13 0 31.82 3.21
 -4 13 0 32.72 2.89
 -5 13 0 647.81 17.03
 -5 13 0 652.83 16.14
 5 13 0 626.46 18.22
 -5 13 0 645.45 17.8
 -5 -13 0 674.04 18.44
 -6 13 0 70.99 5.19
 -6 -13 0 76.82 5.53
 -6 13 0 77.61 4.49
 6 13 0 73.22 5.53
 -6 13 0 80.18 5.18
 7 13 0 152.37 8.65
 -7 13 0 153.26 7.92
 -7 13 0 145.9 6.59
 -7 -13 0 153.11 8.38
 -7 13 0 150.35 8.21
 -8 13 0 36.19 4.08
 -8 13 0 38.3 4.27
 8 13 0 41.15 4.67
 -8 -13 0 40.3 4.48
 9 13 0 189.53 10.91
 -9 13 0 201.77 10.89
 -9 13 0 213.93 10.86
 10 13 0 127.77 9.28
 -10 13 0 131.97 9.19
 -10 13 0 127.42 8.77
 -11 13 0 183.85 6.57
 11 -13 0 176.72 6.34
 11 13 0 180.17 6.59
 -11 13 0 173.87 6.4
 -11 13 0 182.32 6.3
 11 13 0 176.88 6.28
 -11 -13 0 185.78 7.16
 -11 -13 0 186.38 6.91
 11 13 0 178.55 6.73
 12 13 0 1.53 0.81
 12 -13 0 2.27 1.11
 12 13 0 1.59 0.87
 12 -13 0 0.52 0.84
 -12 13 0 0.48 0.66
 -12 -13 0 0.96 0.9
 -12 13 0 0.91 0.68
 -12 13 0 0.71 0.79
 -12 -13 0 0.3 0.85
 12 13 0 1.45 0.92
 13 13 0 51.56 3.52
 -13 -13 0 45.59 3.45
 -13 13 0 51.24 3.33
 13 13 0 46.98 3.09
 -13 -13 0 52.33 3.6
 13 -13 0 51.22 3.55
 13 -13 0 50.51 3.3
 -13 13 0 57.66 3.33
 -14 -13 0 100.38 5.01
 -14 13 0 102.14 4.44
 14 -13 0 105.44 4.81
 14 13 0 106.89 5.03
 -14 -13 0 102.52 5.13
 14 13 0 109.98 4.71
 14 -13 0 104.68 5.05
 -14 13 0 102.5 4.68
 -14 -13 0 104.18 4.56
 -15 -13 0 1.14 0.76
 15 13 0 1.55 0.84
 15 13 0 0.87 0.95
 15 -13 0 0.21 0.88
 -15 -13 0 1.16 1.16
 -15 -13 0 -0.59 0.88
 15 -13 0 0.57 0.76
 -15 13 0 0.21 0.77
 15 -13 0 0.62 0.87
 -16 -13 0 103.71 4.5
 -16 -13 0 100.68 3.81
 -16 -13 0 104.69 4.48
 16 13 0 98.96 4.32
 -16 13 0 103.96 4.05
 16 -13 0 107.19 4.48
 16 -13 0 105.38 4.26
 16 -13 0 106.89 4.27
 17 -13 0 0.88 0.61
 -17 -13 0 1.48 0.67
 17 -13 0 1.45 0.61
 17 -13 0 1.51 0.56
 17 13 0 1.02 0.52
 -18 -13 0 2.18 0.55
 18 -13 0 1.7 0.45
 18 -13 0 0.89 0.38
 18 13 0 0.43 0.36
 0 14 0 178.44 6.87
 0 14 0 181 7.08
 -1 14 0 116.68 5.49
 1 14 0 106.75 5.33
 -1 14 0 115.11 4.92
 -1 14 0 107 5.18
 -2 14 0 4.14 1.26
 -2 14 0 3.6 1.09
 2 14 0 3.93 1.2
 -2 -14 0 2.8 0.96
 -2 14 0 4.71 1.07
 -3 14 0 97.09 5.29
 -3 -14 0 95.81 5.08
 3 14 0 98.04 5.47
 -3 14 0 96.07 4.76
 -3 14 0 96 4.85
 -4 14 0 3302.26 63.01
 -4 -14 0 3379.49 64.12
 -4 14 0 3207.6 61.32
 -4 14 0 3249.1 61.62
 4 14 0 3308.71 63.63
 -5 14 0 40.39 3.24
 -5 -14 0 43.12 4.08
 -5 14 0 36.42 3.58
 -5 14 0 44.94 3.64
 -6 -14 0 3.28 1.47
 -6 14 0 3.13 1.16
 -6 14 0 4.81 1.81
 -6 14 0 2.28 1.16
 6 14 0 1.9 1.02
 -7 14 0 36.51 3.27
 -7 14 0 37.49 3.83
 7 14 0 37.2 4.24
 -7 -14 0 39.5 4.22
 -7 14 0 38.11 4.09
 -8 14 0 41.42 4.33
 -8 14 0 35.93 4.2
 8 14 0 38.52 4.61
 -8 -14 0 38.27 4.44
 -9 14 0 0.98 1.11
 -9 14 0 2.11 1.46
 9 14 0 4.84 2.1
 10 14 0 1.6 1.32
 -10 14 0 3.28 1.64
 11 14 0 10.66 1.68
 11 14 0 12.51 1.75
 -11 -14 0 11.72 1.79
 -11 -14 0 10.41 1.81
 11 -14 0 9.86 1.49
 11 14 0 9.24 1.4
 -11 14 0 13.61 1.64
 -11 14 0 11.49 1.57
 -11 14 0 12.94 1.67
 12 14 0 84.63 4.38
 12 -14 0 81.45 4.23
 12 14 0 82.62 4.48
 12 14 0 80.39 4.04
 -12 14 0 87.94 4.2
 12 -14 0 90.35 4.69
 -12 -14 0 81.48 4.64
 -12 14 0 81.93 4.23
 -12 -14 0 82.05 4.51
 -13 14 0 81.31 4.03
 13 -14 0 83.11 4.26
 -13 -14 0 78.22 4.55
 13 14 0 78.52 3.98
 -13 14 0 77.75 4.09
 13 -14 0 78.24 4.41
 -13 -14 0 73.12 4.29
 13 14 0 78.27 4.36
 -14 -14 0 10.88 1.85
 14 -14 0 7.5 1.52
 14 14 0 7.97 1.5
 14 14 0 8.37 1.42
 -14 14 0 8.24 1.4
 -14 -14 0 9.14 1.46
 -14 14 0 11.09 1.49
 14 -14 0 9.45 1.64
 -14 -14 0 8.35 1.48
 -15 -14 0 -0.02 0.79
 15 -14 0 -0.46 0.87
 15 -14 0 0.61 0.89
 -15 -14 0 -0.3 0.65
 15 14 0 1.89 1.06
 15 -14 0 -0.26 0.9
 -15 14 0 0.12 0.64
 15 14 0 0.78 0.69
 -15 -14 0 0.5 0.97
 -16 -14 0 25.69 2.2
 16 14 0 22.44 2.01
 16 -14 0 25.68 2.14
 -16 -14 0 22.29 1.65
 16 -14 0 24.66 1.99
 16 -14 0 25.68 2.01
 -16 -14 0 23.85 2.06
 -17 -14 0 2.28 0.72
 17 -14 0 2.3 0.65
 17 14 0 2.74 0.73
 17 -14 0 2.71 0.69
 17 -14 0 0.66 0.46
 0 15 0 0.5 0.84
 0 15 0 0.2 0.79
 -1 15 0 413.11 12.28
 1 15 0 428.32 12.5
 -1 15 0 419.09 11.41
 -1 15 0 395.39 11.77
 -1 -15 0 421.49 12.66
 2 15 0 548.71 15.06
 -2 -15 0 546.35 14.82
 -2 15 0 513.35 14.61
 -2 15 0 522.55 13.61
 -2 15 0 537.08 14.2
 -3 -15 0 143.71 6.57
 -3 15 0 153.79 6.97
 3 15 0 141.56 6.84
 -3 15 0 136.86 6.19
 -3 15 0 135.49 5.95
 -4 15 0 23.49 2.5
 4 15 0 22.11 2.93
 -4 15 0 20.68 2.34
 -4 15 0 19.24 2.53
 -4 -15 0 23.96 3.05
 -5 15 0 201.2 7.86
 -5 15 0 191.12 8.69
 -5 -15 0 204.32 9.32
 -5 15 0 192.67 8.14
 6 15 0 485.98 16.45
 -6 15 0 483.6 14.96
 -6 15 0 478.83 15.82
 -6 15 0 495.12 14.16
 -6 -15 0 477.41 16.19
 7 15 0 51.43 5.1
 -7 15 0 55.17 4.76
 -7 15 0 61.5 5.31
 -7 -15 0 62.26 5.42
 -7 15 0 55.12 4.13
 8 15 0 94.28 7.37
 -8 15 0 98.94 6.81
 -8 -15 0 82.76 6.73
 -8 15 0 90.97 6.9
 -9 15 0 15.48 3.14
 9 15 0 11.73 2.84
 -10 15 0 662.64 23.79
 10 -15 0 732.23 16.59
 -10 -15 0 741.03 16.88
 10 15 0 755.64 17.17
 10 15 0 664.9 24.42
 10 15 0 737.46 16.88
 11 15 0 19.34 2.15
 -11 -15 0 19.63 2.26
 11 15 0 21.36 2.24
 11 -15 0 16.93 1.91
 -11 15 0 21.06 2.04
 -11 -15 0 15.91 2.04
 11 15 0 21.28 2.08
 -11 15 0 20.43 2.02
 11 -15 0 22.33 2.32
 12 -15 0 130.78 5.83
 12 15 0 127.79 5.72
 12 -15 0 128.2 5.42
 12 15 0 128.22 5.54
 -12 15 0 129.56 5.42
 -12 -15 0 132.46 6.06
 12 15 0 121.76 5.13
 -12 15 0 135.07 5.35
 -12 -15 0 131.94 5.84
 13 -15 0 1.75 0.84
 -13 -15 0 0.86 0.98
 -13 -15 0 1.74 1.11
 13 15 0 1.97 0.9
 13 -15 0 1.78 0.8
 13 15 0 2.93 1.22
 -13 15 0 4.14 1.17
 -13 15 0 2.01 0.92
 14 15 0 67.12 3.92
 -14 -15 0 63.11 3.94
 14 -15 0 63.82 3.59
 14 -15 0 65.74 3.91
 -14 -15 0 61.94 3.83
 -14 15 0 65.82 3.46
 -14 -15 0 60.87 3.38
 -14 15 0 62.71 3.48
 14 -15 0 68.16 3.73
 14 15 0 66.52 3.51
 -15 15 0 14.57 1.57
 15 15 0 15.69 1.88
 -15 -15 0 14.24 1.88
 15 -15 0 14.8 1.73
 -15 -15 0 13.39 1.47
 -15 -15 0 15.12 1.95
 15 -15 0 13.74 1.67
 15 15 0 15 1.59
 15 -15 0 12.33 1.68
 16 15 0 11.8 1.41
 -16 -15 0 11.59 1.16
 16 -15 0 14.33 1.54
 16 -15 0 12.27 1.49
 -16 -15 0 10.94 1.44
 16 -15 0 11.26 1.36
 17 -15 0 6.63 0.91
 17 15 0 6.64 0.97
 -17 -15 0 6.98 1.01
 17 -15 0 6.48 0.98
 17 -15 0 7.3 0.94
 0 16 0 45.69 3.61
 0 16 0 50.97 3.81
 -1 16 0 1.73 0.93
 1 16 0 0.8 0.9
 -1 -16 0 0.89 0.79
 -1 16 0 0.74 0.62
 -1 16 0 2.66 1.24
 2 16 0 36.07 3.35
 -2 16 0 29.2 2.92
 -2 16 0 30.46 2.62
 -2 16 0 31.13 2.97
 -2 -16 0 28.89 2.99
 -3 16 0 239.35 8.44
 -3 16 0 239.34 8.79
 -3 16 0 229.54 9.11
 -3 -16 0 223.99 8.86
 3 16 0 240.41 9.52
 -4 16 0 52.75 4.34
 -4 16 0 53.94 3.89
 -4 -16 0 56.11 4.68
 4 16 0 53.12 4.48
 -4 16 0 50.87 3.76
 -5 16 0 37.4 3.4
 -5 16 0 41.16 3.98
 -5 -16 0 32.14 3.71
 -5 16 0 37.41 3.32
 6 16 0 126.22 7.84
 -6 -16 0 124.91 7.74
 -6 16 0 135.5 7.12
 -6 16 0 135.9 6.64
 -6 16 0 131.17 7.61
 -7 -16 0 198.43 10.3
 -7 16 0 204.42 10.19
 -7 16 0 198.38 9.41
 7 16 0 195.97 10.43
 8 16 0 665.11 22.52
 -8 16 0 714.45 22.29
 -8 -16 0 684.92 22.22
 -8 16 0 695.89 21.04
 -9 16 0 271.44 13.36
 9 16 0 275.11 13.92
 -10 16 0 11.58 1.55
 10 16 0 10.92 1.58
 -10 -16 0 10.68 1.59
 10 16 0 14.05 1.8
 -10 16 0 11.87 1.52
 10 16 0 9.97 1.47
 10 -16 0 11.83 1.69
 -10 16 0 11.43 2.62
 10 -16 0 12.66 1.61
 10 16 0 10.68 3.02
 11 -16 0 673.42 16.3
 -11 -16 0 660.12 16.28
 -11 16 0 670.61 15.5
 -11 -16 0 683.4 16.77
 11 16 0 658.86 15.93
 -11 16 0 660.4 15.64
 11 16 0 619.99 15.18
 11 16 0 669.14 16.1
 11 -16 0 665.65 15.71
 12 -16 0 97.23 4.67
 -12 -16 0 98.02 5.01
 -12 16 0 105.51 4.68
 12 16 0 99.86 4.58
 -12 -16 0 105.57 5.34
 12 -16 0 97.44 4.97
 -12 16 0 101.16 4.69
 12 16 0 99.14 4.95
 12 16 0 97.86 4.8
 13 16 0 -0.7 0.8
 13 -16 0 -0.4 1.06
 13 16 0 0.92 0.95
 -13 -16 0 -0.22 1.04
 13 -16 0 0.55 0.83
 -13 16 0 -0.63 0.73
 13 -16 0 -0.59 0.96
 -13 -16 0 1 0.87
 -13 16 0 0.62 0.68
 -14 -16 0 3.62 1.13
 -14 16 0 3.18 0.95
 14 -16 0 3.78 1.03
 -14 16 0 4.02 1.02
 14 16 0 3.87 1
 14 -16 0 2.61 1.07
 -14 -16 0 2.77 1.13
 14 16 0 4.63 1.26
 14 -16 0 2.63 1.1
 -14 -16 0 2.63 0.83
 15 -16 0 86.6 3.97
 15 -16 0 86.57 3.96
 15 16 0 86.59 4.21
 -15 -16 0 81.74 4.16
 15 16 0 86.84 3.75
 -15 -16 0 82.06 3.6
 -15 -16 0 83.16 4.25
 15 -16 0 91.78 4.36
 -16 -16 0 0.34 0.48
 16 -16 0 -0.42 0.68
 -16 -16 0 0.81 0.66
 16 -16 0 1.14 0.7
 16 -16 0 0.73 0.64
 16 16 0 0.52 0.65
 17 -16 0 7.18 0.92
 17 -16 0 7.03 0.94
 17 -16 0 6.16 0.86
 17 16 0 6.44 0.94
 17 -16 0 4.69 0.87
 -17 -16 0 8.3 1.06
 0 17 0 0.66 0.95
 0 17 0 -0.34 1.05
 -1 17 0 157.58 6.56
 -1 -17 0 151.29 7.28
 -1 17 0 149.13 7.03
 -1 17 0 153.82 6.93
 1 17 0 150.67 7.12
 -2 17 0 48.01 3.75
 2 17 0 49.54 4.08
 -2 17 0 39.79 3.16
 -2 -17 0 41.81 3.68
 -2 17 0 38.35 3.52
 -3 17 0 1316.79 28.39
 -3 17 0 1235.63 27.36
 -3 -17 0 1230.11 28.53
 3 17 0 1256.94 29.32
 -3 17 0 1257.29 29.04
 -4 -17 0 781.52 21.62
 4 17 0 753.72 20.94
 -4 17 0 747.16 19.17
 -4 17 0 764.08 20.6
 -4 17 0 788.25 19.68
 -5 17 0 43.84 3.76
 -5 17 0 49.26 3.9
 -5 -17 0 49.71 4.77
 -5 17 0 46.07 4.37
 -6 17 0 91.41 5.56
 -6 17 0 98.15 6.61
 -6 -17 0 88.4 6.62
 6 17 0 87.59 6.63
 -6 17 0 97.23 6.04
 -7 17 0 125.51 7.37
 -7 -17 0 125.53 8.23
 -7 17 0 131.57 8.2
 7 17 0 124.98 8.38
 -8 17 0 176.47 10.04
 -8 -17 0 159.85 9.85
 8 17 0 164.08 10.17
 -9 17 0 47.81 5.37
 9 17 0 46.27 5.58
 10 17 0 10.15 1.56
 10 -17 0 10.41 1.46
 -10 17 0 9.04 1.4
 -10 -17 0 8.95 1.48
 10 17 0 9.4 1.47
 -10 17 0 10.86 1.47
 10 17 0 8.56 1.32
 10 -17 0 11.6 1.65
 -11 -17 0 25.5 2.62
 11 17 0 25.63 2.32
 11 -17 0 24.07 2.28
 11 17 0 27.49 2.61
 -11 17 0 23.36 2.28
 -11 17 0 25.45 2.26
 11 17 0 20.99 2.24
 11 -17 0 27.88 2.43
 11 -17 0 23.94 2.39
 12 17 0 46.69 3.28
 -12 -17 0 52.43 3.7
 12 17 0 45.45 3.33
 -12 17 0 45.32 2.99
 12 -17 0 47.27 3.38
 12 17 0 41.37 2.87
 -12 -17 0 51.06 3.54
 -12 17 0 47.85 3.13
 12 -17 0 46.37 3.13
 12 -17 0 47.65 3.19
 13 17 0 10.18 1.61
 13 -17 0 12.8 1.66
 -13 17 0 10.63 1.5
 -13 -17 0 12.05 1.84
 13 17 0 12.13 1.55
 13 -17 0 12.63 1.67
 -13 -17 0 11.13 1.73
 13 -17 0 11.35 1.75
 -13 17 0 11.27 1.52
 -14 17 0 0 0.75
 14 -17 0 0.41 0.84
 14 17 0 -0.41 0.91
 -14 -17 0 -0.7 0.96
 -14 -17 0 0.82 0.64
 14 -17 0 0.71 0.84
 14 17 0 0.71 0.67
 14 -17 0 1.06 0.9
 -14 -17 0 -0.44 1.1
 -15 -17 0 2.99 0.81
 15 -17 0 1.94 0.88
 15 -17 0 1.56 0.86
 15 17 0 3.99 1.12
 -15 -17 0 3.87 1.19
 15 17 0 2.75 0.88
 15 -17 0 3.11 0.96
 -15 -17 0 2.59 1.05
 16 -17 0 5.39 0.97
 -16 -17 0 4.39 0.94
 16 17 0 4.28 0.99
 16 -17 0 3.36 0.9
 16 -17 0 5.64 1
 17 -17 0 1.18 0.53
 17 17 0 0.57 0.53
 17 -17 0 -0.26 0.56
 17 -17 0 0.83 0.49
 -17 -17 0 1.33 0.59
 17 -17 0 0.63 0.44
 0 18 0 41.72 3.71
 1 18 0 4.22 1.41
 -1 -18 0 3.86 1.31
 -1 18 0 4.98 1.65
 -1 18 0 3.15 1.12
 -2 18 0 6.49 1.6
 -2 18 0 5.9 1.63
 2 18 0 6.6 1.9
 -2 -18 0 7.11 1.64
 -2 18 0 5.3 1.31
 -3 18 0 82.28 4.9
 -3 -18 0 89.18 5.6
 -3 18 0 85.21 5.27
 3 18 0 85.95 5.76
 -3 18 0 94.51 5.86
 -4 -18 0 18.38 2.88
 -4 18 0 18.02 2.68
 -4 18 0 16.57 2.21
 -4 18 0 18.27 2.61
 4 18 0 19.46 2.96
 -5 18 0 33.84 3.8
 -5 18 0 34.27 3.41
 -5 18 0 31.78 3.27
 -5 -18 0 31.35 3.78
 -6 18 0 4.59 1.98
 -6 18 0 6.79 1.69
 -6 -18 0 5.02 1.67
 6 18 0 4.78 1.82
 -6 18 0 6.5 1.69
 -7 18 0 596.13 19.63
 7 18 0 569.64 20.07
 -7 -18 0 564.38 19.8
 -8 -18 0 36.19 4.66
 -8 18 0 40.57 4.85
 8 18 0 38.07 4.9
 9 18 0 132.28 9.7
 -9 18 0 133.11 9.26
 -10 18 0 44.64 2.94
 10 -18 0 47.85 3.08
 -10 -18 0 42.99 3
 -10 18 0 39.88 2.8
 10 -18 0 43.14 3.11
 10 18 0 39.57 2.96
 10 18 0 37.67 2.67
 10 -18 0 47.64 3.09
 10 18 0 41.62 2.98
 -11 18 0 40.63 2.85
 11 -18 0 40.01 3.11
 11 -18 0 42.49 2.97
 -11 -18 0 40.3 3.29
 11 18 0 40.31 3.01
 -11 18 0 38.39 2.79
 11 18 0 35.63 2.61
 11 -18 0 41.83 2.98
 11 18 0 39.24 3.01
 -12 18 0 40.87 2.86
 12 18 0 37.67 2.92
 12 -18 0 39.97 3.16
 12 18 0 32 2.75
 -12 18 0 35.64 2.7
 12 18 0 35.89 2.62
 -12 -18 0 31.66 2.94
 -12 -18 0 34.48 3
 12 -18 0 37.05 2.82
 12 -18 0 31.18 2.57
 -13 -18 0 0.98 0.9
 13 18 0 0.7 0.89
 13 -18 0 1.81 0.93
 -13 18 0 1.39 0.87
 -13 -18 0 -0.76 1.02
 13 18 0 0.46 0.76
 13 18 0 -0.84 0.9
 13 -18 0 -0.1 0.83
 13 -18 0 0.82 0.91
 -13 18 0 0.45 0.74
 -14 -18 0 11.08 1.35
 -14 -18 0 11.68 1.8
 14 -18 0 12.09 1.63
 14 -18 0 14.24 1.82
 -14 -18 0 9.55 1.6
 14 18 0 11.53 1.52
 14 -18 0 11.68 1.57
 14 18 0 14.3 1.87
 15 -18 0 43.44 2.68
 15 18 0 47.9 2.96
 15 18 0 46.58 2.56
 -15 -18 0 43.61 2.96
 15 -18 0 45.64 2.98
 -15 -18 0 44.45 2.96
 -15 -18 0 45.35 2.48
 15 -18 0 46.25 2.8
 16 -18 0 69.37 3.33
 16 18 0 74.59 3.35
 16 -18 0 68.23 3.08
 16 -18 0 67.95 3.07
 -16 -18 0 69.93 3.38
 17 -18 0 11.86 1.07
 17 -18 0 12.09 1.13
 17 18 0 12.31 1.14
 -17 -18 0 10.95 1.1
 0 19 0 0.29 0.99
 -1 19 0 156.84 7.75
 -1 -19 0 170.68 8.31
 1 19 0 161.06 7.88
 -1 19 0 167.24 7.76
 -2 19 0 17.24 2.2
 -2 19 0 17.76 2.57
 -2 19 0 16.05 2.47
 2 19 0 15.42 2.49
 -2 -19 0 16.22 2.5
 -3 19 0 27.07 3.19
 3 19 0 14.95 2.52
 -3 -19 0 15.4 2.43
 -3 19 0 22.84 2.9
 -3 19 0 20.03 2.39
 4 19 0 19.18 2.87
 -4 19 0 14.56 2.32
 -4 19 0 18.7 2.86
 -4 -19 0 17.63 2.92
 -4 19 0 17.55 2.32
 -5 19 0 78.26 5.28
 -5 19 0 64.14 4.76
 -5 19 0 67.51 5.53
 -5 -19 0 73.18 6.02
 -6 19 0 523.11 17.72
 -6 19 0 510.42 15.85
 6 19 0 496.98 18.16
 -6 -19 0 520.41 18.39
 -7 -19 0 130.36 8.84
 -7 19 0 147.13 9.01
 7 19 0 144.73 9.37
 -8 19 0 25.91 4.04
 -8 -19 0 27.34 4.16
 8 19 0 31.1 4.55
 -9 19 0 15.16 3.17
 9 19 0 19.37 2.03
 -9 -19 0 16.12 1.78
 -9 19 0 21.22 1.97
 9 19 0 19.38 1.95
 9 19 0 20.72 2.03
 9 19 0 22.31 4.05
 9 -19 0 18.18 1.87
 9 -19 0 18.5 1.89
 9 -19 0 17.7 1.97
 9 19 0 18.84 1.98
 10 -19 0 166.63 6.25
 10 -19 0 177.34 6.76
 10 -19 0 170.13 6.27
 10 19 0 153.31 5.82
 -10 -19 0 171.98 6.42
 10 19 0 172.44 6.56
 -10 19 0 168.66 6.2
 10 19 0 169.68 6.43
 -10 19 0 169.58 6.19
 11 19 0 37.97 2.96
 11 -19 0 37.32 2.8
 -11 19 0 41.81 2.96
 -11 -19 0 40.67 2.98
 11 -19 0 40.08 3.16
 -11 19 0 42.35 2.95
 11 19 0 36.66 2.67
 11 -19 0 37.55 2.86
 -11 -19 0 41.03 3.27
 -12 19 0 93.62 4.49
 -12 -19 0 100.2 5.03
 12 19 0 99.74 4.85
 12 -19 0 98.58 4.67
 -12 19 0 98.07 4.54
 12 -19 0 93.74 4.88
 12 -19 0 103.84 4.77
 12 19 0 99.55 4.95
 12 19 0 93.94 4.37
 -12 -19 0 101.2 5.25
 13 -19 0 18.79 2.01
 13 19 0 18.48 1.83
 13 -19 0 19.59 2.21
 -13 -19 0 20.55 2.28
 13 19 0 18.21 2.1
 13 -19 0 18.12 1.96
 13 19 0 20.91 2.18
 -13 -19 0 18.87 2.15
 -14 -19 0 39.86 2.53
 14 19 0 39.47 2.56
 14 19 0 42.21 2.96
 -14 -19 0 44.68 3.15
 -14 -19 0 39.91 3.05
 14 -19 0 41.23 2.98
 14 -19 0 46.94 2.96
 14 -19 0 45.3 2.96
 15 19 0 1.55 0.6
 -15 -19 0 -0.32 0.85
 15 -19 0 0.04 0.69
 -15 -19 0 0.22 0.48
 15 19 0 0.08 0.74
 -15 -19 0 1.03 0.86
 15 -19 0 0.45 0.79
 15 -19 0 0.52 0.67
 16 -19 0 53.11 2.6
 16 -19 0 49.13 2.7
 16 -19 0 46.07 2.24
 16 -19 0 52.84 2.6
 -16 -19 0 50.42 2.77
 16 19 0 52.88 2.69
 17 19 0 29.19 1.65
 17 -19 0 28.48 1.55
 -17 -19 0 30.01 1.7
 17 -19 0 27.62 1.64
 0 20 0 112.86 6.67
 -1 20 0 301.76 11.65
 1 20 0 327.59 12.18
 -1 -20 0 318.88 12.22
 -1 20 0 327.2 11.78
 -2 20 0 170.32 8.06
 -2 20 0 163.17 7.31
 -2 -20 0 168.44 8.35
 -2 20 0 152.31 7.96
 2 20 0 160.1 8.29
 -3 20 0 39.81 4.02
 3 20 0 34.6 3.9
 -3 -20 0 40.44 3.96
 -3 20 0 35.05 3.29
 -3 20 0 44.68 4.01
 -4 20 0 29.63 3.12
 -4 20 0 28.73 3.27
 -4 20 0 29.06 3.59
 -4 -20 0 33.57 4.06
 4 20 0 29.57 3.68
 -5 -20 0 304.96 13.37
 -5 20 0 299.79 11.52
 -5 20 0 299.99 12.56
 -6 20 0 129.72 8.28
 -6 20 0 151.83 7.88
 -6 -20 0 149.46 9.3
 6 20 0 126.77 8.64
 -7 20 0 168.64 9.88
 -7 -20 0 157.07 9.91
 7 20 0 155.49 9.94
 -8 20 0 145.5 9.63
 -8 -20 0 171.55 10.68
 8 20 0 156.85 10.45
 -9 20 0 204.38 6.86
 9 -20 0 200.33 6.8
 -9 20 0 200.82 6.78
 9 20 0 191.67 6.89
 -9 20 0 189.3 11.51
 9 20 0 203.52 7.1
 9 -20 0 207.85 6.93
 9 20 0 200.77 7.06
 -9 -20 0 194.28 6.88
 9 -20 0 208.44 7.33
 9 20 0 193.64 6.67
 -10 -20 0 20.56 2.09
 10 20 0 21.69 2.27
 10 -20 0 19.81 2.04
 -10 20 0 20.4 2.04
 10 -20 0 20.43 2.24
 10 20 0 21.74 2.05
 10 -20 0 23.65 2.18
 -10 20 0 19.94 2.07
 10 20 0 24.39 2.32
 -11 20 0 176.96 6.39
 -11 -20 0 173.38 7.06
 11 -20 0 171.8 6.42
 11 -20 0 172.05 6.82
 11 20 0 161.14 6.01
 11 -20 0 172.82 6.48
 11 20 0 173.73 6.65
 -11 -20 0 174.38 6.58
 -12 -20 0 158.1 6.55
 -12 20 0 167.39 6.11
 12 -20 0 166.3 6.25
 12 20 0 155.1 6.24
 -12 -20 0 160.74 6.75
 12 20 0 154.68 6.36
 12 -20 0 162.14 6.57
 12 -20 0 152.54 6.01
 12 20 0 151.2 5.72
 13 -20 0 0.36 0.73
 -13 -20 0 0.49 0.94
 13 -20 0 1.21 1.02
 13 20 0 0.96 0.75
 13 -20 0 1.13 0.91
 -13 -20 0 0.95 1.01
 13 20 0 0.2 0.81
 13 20 0 1.5 1.04
 -14 -20 0 -0.08 0.66
 -14 -20 0 1.2 0.9
 14 20 0 0.52 0.59
 -14 -20 0 -0.91 0.97
 14 -20 0 0.94 0.83
 14 20 0 1.59 0.93
 14 -20 0 -0.48 0.93
 14 -20 0 -0.07 0.87
 15 -20 0 9.56 1.3
 -15 -20 0 7.97 1.01
 15 20 0 9.18 1.32
 -15 -20 0 8.36 1.31
 -15 -20 0 8.6 1.4
 15 -20 0 11.2 1.47
 15 -20 0 9.15 1.26
 15 20 0 9.33 1.09
 -15 20 0 9.8 1.15
 16 20 0 6.75 1.05
 16 -20 0 7.65 1.09
 16 -20 0 6.99 0.97
 16 -20 0 7.35 1.02
 -16 -20 0 7.85 1.13
 16 -20 0 5.57 0.77
 17 -20 0 0.92 0.4
 17 20 0 1.46 0.48
 -17 -20 0 1.06 0.43
 0 21 0 -0.79 1.09
 -1 21 0 51.25 4.56
 1 21 0 56.54 4.86
 -1 -21 0 54.94 4.87
 -1 21 0 58.7 4.78
 2 21 0 0.36 1.08
 -2 -21 0 1.15 0.97
 -2 21 0 4.45 1.65
 -2 21 0 2.2 1.27
 -3 21 0 2.64 1.28
 -3 21 0 3.69 1.14
 3 21 0 3.9 1.69
 -3 21 0 3.28 1.39
 -3 -21 0 1.13 0.86
 -4 21 0 2.65 1.25
 -4 21 0 8.29 2.03
 4 21 0 5.5 1.61
 -4 -21 0 6.13 1.96
 -5 21 0 50.46 5.02
 -5 21 0 56.09 4.78
 -5 -21 0 58.73 5.78
 -6 21 0 0.24 1.08
 -6 -21 0 -0.26 1.23
 6 21 0 -0.25 1.18
 -6 21 0 1.65 1.23
 7 21 0 315.27 14.93
 -7 -21 0 320.18 14.93
 -7 21 0 320.31 14.38
 8 21 0 105.11 8.65
 -8 -21 0 107.71 8.63
 -8 21 0 115.78 8.65
 9 21 0 38.33 2.73
 9 21 0 41.66 3
 9 -21 0 37.99 2.76
 9 -21 0 41.5 2.86
 9 21 0 37.15 2.84
 -9 21 0 41.2 2.88
 9 -21 0 40.79 3.04
 -9 -21 0 41.01 2.92
 9 21 0 33.21 2.71
 10 -21 0 41.68 2.9
 10 -21 0 40.19 3.14
 10 21 0 37.76 2.67
 10 -21 0 41.65 2.96
 -10 -21 0 39.99 2.94
 -10 21 0 44.02 2.95
 10 21 0 41.69 3.07
 10 21 0 40.34 3
 11 -21 0 1.36 0.96
 -11 -21 0 1.36 1.28
 11 -21 0 1.3 0.86
 -11 21 0 1.76 0.88
 11 21 0 1.22 0.92
 11 21 0 1.24 0.68
 11 -21 0 0.72 0.79
 -11 -21 0 1.4 0.96
 12 21 0 40.84 2.78
 -12 -21 0 42.9 3.25
 12 21 0 41.95 3.15
 12 -21 0 40.34 2.89
 12 -21 0 42.88 3.22
 -12 -21 0 44.15 3.41
 12 -21 0 43.55 3.03
 12 21 0 38.18 3.01
 13 -21 0 43.29 2.93
 13 21 0 41.73 2.65
 13 -21 0 45.94 3.27
 -13 -21 0 39.93 3.05
 13 21 0 39.99 2.93
 -13 -21 0 40.13 3.13
 13 -21 0 40.97 2.55
 13 -21 0 45.12 2.97
 13 21 0 38.42 2.94
 14 21 0 2.18 1
 14 -21 0 2.52 0.98
 14 21 0 2.19 0.72
 -14 -21 0 1.38 0.93
 14 -21 0 1.04 0.93
 -14 -21 0 3.34 1.13
 -14 -21 0 1.79 0.7
 14 -21 0 1.75 0.87
 15 -21 0 1.57 0.79
 15 -21 0 0.47 0.51
 15 -21 0 0.78 0.75
 -15 -21 0 1.25 0.84
 15 -21 0 0.37 0.69
 15 21 0 0.29 0.67
 -15 -21 0 0.86 0.8
 -15 21 0 1.89 0.69
 15 21 0 1.95 0.62
 -16 -21 0 4.71 0.89
 16 21 0 5.07 0.89
 16 -21 0 3.61 0.81
 -16 -21 0 3.47 0.76
 16 -21 0 2.74 0.56
 16 -21 0 4.59 0.79
 0 22 0 28.01 3.51
 0 -22 0 32.63 3.97
 -1 -22 0 717.15 21.17
 1 22 0 684.06 20.53
 -1 22 0 706.28 20.66
 -2 -22 0 7.47 2.09
 -2 22 0 7.19 1.83
 -2 22 0 6.44 1.91
 2 22 0 10.75 2.24
 3 22 0 242.7 11.31
 -3 -22 0 242.06 10.89
 -3 22 0 260.22 11.42
 -3 22 0 246.04 10.64
 4 22 0 4.79 1.8
 -4 22 0 1.93 1.43
 -4 22 0 2.84 1.44
 -4 -22 0 1.77 0.99
 -5 22 0 6.12 1.91
 -5 -22 0 8.65 2.49
 -5 22 0 6.37 1.97
 -6 -22 0 19.7 3.66
 6 22 0 11.7 2.88
 -6 22 0 18.16 3.17
 -6 22 0 12.53 2.38
 -7 -22 0 110.11 8.56
 7 22 0 113.85 8.78
 -7 22 0 122.69 8.7
 8 22 0 8.6 2.69
 -8 22 0 10.09 2.65
 8 22 0 10.68 1.47
 8 22 0 11.53 1.57
 -8 22 0 10.8 1.48
 -8 -22 0 7.5 1.33
 8 -22 0 8.26 1.31
 8 -22 0 11.37 1.53
 8 22 0 9.2 1.51
 8 -22 0 10.29 1.56
 9 -22 0 330.49 10.01
 9 22 0 329.8 9.72
 -9 -22 0 327.32 9.61
 -9 22 0 345.18 9.67
 9 -22 0 324.17 9.41
 9 -22 0 315.96 9.37
 9 22 0 320.46 9.61
 9 22 0 322.07 9.31
 9 22 0 329.65 9.79
 10 22 0 101.97 4.57
 10 22 0 107.75 5.12
 10 -22 0 111.43 5.31
 10 22 0 109.55 5.1
 10 -22 0 113.99 4.99
 10 -22 0 114.23 5.03
 -10 -22 0 104.82 4.92
 11 -22 0 72 3.96
 -11 -22 0 71.86 4.45
 11 -22 0 64.54 4.09
 11 -22 0 69.13 3.88
 -11 -22 0 76.3 4.11
 11 22 0 71.89 3.71
 11 22 0 72.51 4.14
 12 -22 0 12.52 1.69
 12 -22 0 11.53 1.45
 -12 -22 0 13.05 1.91
 12 22 0 14.81 1.97
 12 22 0 12.55 1.74
 -12 -22 0 12.4 1.88
 12 -22 0 11.75 1.78
 12 22 0 12.08 1.57
 12 -22 0 12.17 1.66
 13 -22 0 7.23 1.35
 13 -22 0 5.28 1.34
 13 -22 0 4.97 1.17
 -13 -22 0 3.61 1.22
 13 22 0 8.04 1.45
 13 22 0 5.69 1.34
 13 22 0 5.97 1.09
 -13 -22 0 5.99 1.48
 13 -22 0 5.17 0.98
 14 22 0 27.25 1.94
 14 22 0 31.07 2.4
 -14 -22 0 28.66 1.99
 14 -22 0 34.09 2.62
 -14 -22 0 30.11 2.52
 14 -22 0 31.78 2.32
 -14 -22 0 32.09 2.57
 14 -22 0 33.6 2.4
 15 -22 0 65.81 3.08
 15 22 0 60.41 2.61
 -15 22 0 62.76 2.76
 15 22 0 70.66 3.31
 15 -22 0 63.92 2.87
 15 -22 0 66.98 3.08
 -15 -22 0 62.29 3.21
 -15 -22 0 64.04 3.35
 15 -22 0 67.19 3.32
 -16 -22 0 5.5 0.9
 16 -22 0 5.21 0.89
 16 -22 0 4.71 0.76
 -16 -22 0 5.28 0.89
 16 22 0 4.95 0.85
 16 -22 0 3.75 0.61
 0 23 0 0.26 1.31
 0 -23 0 0.26 0.96
 -1 23 0 7.38 1.98
 1 23 0 10.69 2.48
 -1 -23 0 12.19 2.56
 2 23 0 130.53 8.04
 -2 23 0 136.09 7.82
 -2 -23 0 121.55 7.73
 -2 23 0 122.61 7.72
 -3 23 0 3.17 1.42
 3 23 0 6.11 1.91
 -3 23 0 5.2 1.84
 -4 -23 0 56.62 5.76
 -4 23 0 59.13 5.52
 -4 23 0 56.23 5
 4 23 0 60.03 5.67
 -5 23 0 88.06 6.95
 -5 23 0 87.1 6.38
 -5 -23 0 84.75 7.25
 -6 -23 0 154.54 10.22
 6 23 0 164.42 10.49
 -6 23 0 165.43 10.02
 -6 23 0 162.64 8.89
 -7 -23 0 216.65 12.47
 -7 23 0 213.65 11.82
 7 23 0 202.07 12.16
 8 -23 0 142.98 5.52
 -8 -23 0 141.94 5.66
 8 23 0 131.44 5.14
 8 23 0 138.74 5.64
 -8 23 0 122.89 9.23
 8 -23 0 147.19 5.59
 8 -23 0 145.08 5.95
 8 23 0 135.43 5.54
 8 23 0 132.86 5.28
 9 23 0 18.38 2.05
 9 23 0 20.81 2.21
 9 -23 0 21.4 2.12
 9 -23 0 19.65 2.19
 -9 -23 0 19.76 2.11
 9 23 0 17.83 2.08
 9 23 0 20.41 2.09
 9 -23 0 19.92 2.03
 10 -23 0 190.39 6.81
 -10 -23 0 191.46 6.9
 10 -23 0 190.89 6.78
 10 23 0 185.18 6.93
 10 23 0 187.75 6.98
 10 -23 0 188.46 7.18
 10 -23 0 176.46 6.37
 10 23 0 180.19 6.31
 11 23 0 15.73 1.99
 11 23 0 13.75 1.61
 -11 -23 0 14.21 2.06
 11 -23 0 12.85 1.7
 11 -23 0 12.99 1.78
 -11 -23 0 10.15 1.53
 11 -23 0 13.28 1.62
 11 -23 0 14.75 1.84
 -12 -23 0 42.24 3.11
 12 23 0 39.99 3
 12 23 0 39.23 2.6
 12 -23 0 38.8 3.11
 12 -23 0 35.16 2.5
 12 23 0 41.23 3.03
 12 -23 0 41.69 2.92
 12 -23 0 41.93 2.93
 -12 -23 0 40.29 3.23
 13 23 0 40.53 2.84
 -13 -23 0 37.56 3
 13 -23 0 37.29 2.65
 13 -23 0 37 2.35
 13 -23 0 38.98 2.71
 -13 -23 0 43.04 3.06
 13 23 0 37.36 2.74
 13 23 0 35.91 2.35
 13 -23 0 39.37 2.93
 -14 23 0 82.55 3.57
 14 -23 0 82.03 3.61
 14 -23 0 90.73 3.91
 -14 -23 0 83.75 4.14
 14 -23 0 88.07 4.16
 -14 -23 0 85.48 4.1
 14 23 0 82.28 3.91
 14 23 0 83.35 3.39
 14 -23 0 83.57 3.76
 -14 -23 0 77.69 3.33
 -15 -23 0 4.55 1.02
 -15 23 0 4.34 0.76
 15 23 0 5.06 0.95
 15 -23 0 5.79 0.88
 15 -23 0 5.05 0.93
 -15 -23 0 5.78 1.04
 15 -23 0 6.26 1.11
 16 -23 0 82.63 2.95
 16 -23 0 85.79 3.23
 -16 -23 0 83.87 3.11
 -16 -23 0 80.29 3.21
 16 23 0 81.45 3.05
 0 24 0 221.29 10.86
 0 -24 0 234.18 11.62
 -1 24 0 68.48 5.78
 1 24 0 70.44 5.98
 -1 -24 0 77.6 6.35
 -2 24 0 45.04 4.8
 2 24 0 32.21 4.11
 -2 -24 0 41.95 4.56
 -3 24 0 60.18 5.61
 3 24 0 65.24 5.9
 -3 24 0 61.44 5.38
 -4 24 0 3.51 1.54
 4 24 0 3.77 1.71
 -4 -24 0 4.13 1.61
 -4 24 0 5.2 1.8
 -5 24 0 31.57 4.32
 -5 24 0 28.84 3.78
 -5 -24 0 26.49 4.16
 6 24 0 115.36 8.85
 -6 -24 0 108.87 8.68
 -6 24 0 122.28 8.64
 7 -24 0 55.47 3.26
 -7 24 0 48.75 5.8
 -7 -24 0 48.63 5.98
 7 24 0 57.32 3.41
 7 -24 0 55.08 3.47
 7 -24 0 58.21 3.31
 7 24 0 50.41 6.09
 7 -24 0 61.34 3.41
 7 24 0 56.71 3.33
 -8 -24 0 74.07 3.97
 8 -24 0 75.66 3.91
 8 -24 0 76.5 4.21
 8 -24 0 75.13 3.89
 8 -24 0 69.67 3.76
 8 24 0 68.31 3.63
 8 24 0 71.15 3.96
 8 24 0 70.01 3.92
 8 24 0 69.29 3.59
 9 -24 0 348.83 9.83
 9 24 0 341.41 10.1
 -9 -24 0 353.76 10.19
 9 24 0 339.64 9.74
 9 -24 0 350.89 10.54
 9 -24 0 368.55 10.17
 9 24 0 360.41 10.4
 9 -24 0 342.71 9.92
 9 24 0 352.19 10.24
 10 24 0 22.01 2.31
 10 -24 0 24.02 2.25
 -10 -24 0 18.91 2.09
 10 -24 0 19.62 2.19
 10 24 0 19.45 2.2
 10 -24 0 22 2.13
 10 -24 0 20.07 2.09
 10 24 0 18.31 1.89
 -11 -24 0 23.78 2.25
 -11 -24 0 23.98 2.51
 11 -24 0 24.43 2.23
 11 -24 0 23.7 2.27
 11 24 0 22.93 2.27
 11 24 0 24.42 2.1
 11 -24 0 23.54 2.43
 11 -24 0 24.76 2.19
 12 24 0 91.9 4.54
 12 -24 0 79.75 3.85
 12 24 0 87.61 3.95
 12 -24 0 94.7 4.44
 12 24 0 90.47 4.47
 -12 -24 0 87.73 4.72
 12 -24 0 92.63 4.35
 -12 -24 0 96.96 4.76
 12 -24 0 89.86 4.64
 13 -24 0 1.63 0.93
 13 24 0 -0.25 0.65
 13 -24 0 0.48 0.65
 13 24 0 1.56 0.79
 -13 -24 0 0.98 0.97
 13 -24 0 1.04 0.85
 -13 -24 0 0.33 0.84
 13 24 0 -0.05 0.74
 13 -24 0 1.63 0.69
 13 -24 0 1.8 0.86
 -14 -24 0 38.59 2.74
 -14 -24 0 30.2 1.95
 14 -24 0 34.79 2.31
 -14 -24 0 37.64 2.6
 -14 24 0 33.07 2.14
 14 -24 0 40.29 2.76
 14 -24 0 33.92 2.19
 14 24 0 38.38 2.56
 -15 -24 0 12.79 1.44
 -15 -24 0 10.7 1.24
 15 -24 0 11.79 1.23
 -15 24 0 11.28 1.08
 15 -24 0 11.52 1.12
 15 -24 0 11.79 1.35
 15 24 0 12.97 1.32
 16 24 0 10.18 0.98
 16 -24 0 9.39 1.04
 16 -24 0 8.83 0.89
 -16 -24 0 11.28 1.03
 16 -24 0 7.83 0.9
 -16 -24 0 9.04 1
 0 -25 0 -0.87 1.38
 0 25 0 -0.62 1.32
 -1 25 0 149.41 8.96
 1 25 0 147.03 8.96
 -1 -25 0 162.89 9.57
 2 25 0 56.01 5.5
 -2 25 0 61.82 5.7
 -2 -25 0 55.34 5.42
 3 25 0 -0.49 1.42
 -3 25 0 0.23 1.23
 4 25 0 186.92 10.8
 -4 25 0 190.26 10.03
 -4 25 0 197.9 10.81
 -4 -25 0 189.49 11.29
 -5 -25 0 44.8 5.52
 -5 25 0 37.99 4.38
 -5 25 0 39.29 4.84
 6 25 0 3.98 1.71
 -6 -25 0 6.01 2.07
 -6 25 0 4.75 1.89
 7 -25 0 179.57 6.26
 -7 25 0 157.2 10.48
 7 25 0 172.7 6.35
 7 25 0 153.55 5.68
 7 -25 0 172.03 6.17
 7 -25 0 166.71 6.07
 7 -25 0 174.89 6.58
 7 25 0 156.85 6.04
 -7 -25 0 159.47 6.1
 -7 -25 0 154.07 10.91
 8 -25 0 31.81 2.55
 8 25 0 35.62 2.72
 8 -25 0 32.91 2.76
 -8 -25 0 34.99 2.72
 8 -25 0 29.26 2.42
 8 25 0 31.04 2.6
 8 -25 0 33.31 2.6
 8 25 0 32.36 2.46
 9 25 0 40.03 3.04
 9 -25 0 44.19 3.05
 -9 -25 0 40.79 3.01
 9 25 0 40.63 3
 9 -25 0 43.43 2.96
 9 25 0 41.19 2.86
 9 25 0 44.67 3.16
 9 -25 0 45.41 3.33
 9 -25 0 41.94 2.95
 10 -25 0 10.13 1.49
 10 -25 0 10.46 1.64
 10 -25 0 9.93 1.7
 10 25 0 8.68 1.32
 10 25 0 9.17 1.53
 10 25 0 14.22 1.93
 10 -25 0 10.75 1.59
 -10 -25 0 9.83 1.65
 11 25 0 0.21 0.63
 11 -25 0 0.3 0.71
 11 25 0 0.27 0.85
 11 -25 0 0.15 1.01
 -11 -25 0 -0.53 1.04
 -11 -25 0 -0.24 1.03
 11 -25 0 -0.26 0.86
 11 -25 0 0.69 0.95
 11 25 0 0.6 0.91
 -12 -25 0 0.69 1.01
 12 -25 0 1.09 0.88
 12 -25 0 0.36 0.56
 12 -25 0 1.77 0.92
 12 25 0 1.61 0.89
 12 -25 0 1.55 0.86
 -12 -25 0 1.09 0.85
 12 25 0 0.94 0.87
 12 25 0 1.13 0.57
 12 -25 0 1.25 0.89
 -13 -25 0 12.76 1.67
 13 -25 0 10.89 1.39
 13 25 0 11.84 1.57
 13 -25 0 10.08 1.23
 13 -25 0 12.9 1.73
 13 25 0 10.03 1.41
 -13 -25 0 11.62 1.72
 13 25 0 9.89 1.21
 -13 25 0 9.2 1.31
 13 -25 0 11.12 1.49
 14 -25 0 44.17 2.58
 14 -25 0 46.13 2.83
 -14 25 0 43.88 2.41
 14 -25 0 44.19 2.48
 14 25 0 46.94 2.72
 -14 -25 0 50.1 2.92
 -14 -25 0 42.1 2.77
 15 -25 0 13.85 1.41
 -15 -25 0 14.71 1.41
 15 25 0 15.07 1.38
 15 -25 0 15.61 1.34
 -15 -25 0 15.38 1.49
 15 -25 0 15.35 1.23
 -15 25 0 12.29 1.08
 -16 -25 0 0.35 0.36
 16 -25 0 0.65 0.4
 0 26 0 112.6 7.92
 0 -26 0 115.36 8.38
 -1 26 0 325.32 14.1
 1 26 0 314.63 14.02
 1 -26 0 308.31 14.81
 -1 -26 0 335.58 14.69
 -2 26 0 23.39 3.61
 2 26 0 27.77 3.98
 -3 -26 0 54.68 5.98
 -3 26 0 53.71 5.5
 3 26 0 64.05 6.13
 -4 -26 0 24.54 4.11
 -4 26 0 20.54 3.59
 4 26 0 26.52 4.21
 -5 26 0 55.88 5.88
 -5 -26 0 56.08 6.33
 6 26 0 52.33 3.27
 6 -26 0 51.59 3.17
 6 -26 0 54.82 3.42
 -6 -26 0 48.12 3.15
 6 -26 0 52.08 3.13
 6 26 0 46.5 5.81
 6 -26 0 54.02 3.22
 -6 26 0 48.13 5.64
 6 26 0 51.95 3.17
 6 26 0 47.43 3.07
 -6 -26 0 45.46 5.87
 6 26 0 55.79 3.36
 -7 -26 0 189.53 6.83
 7 26 0 201.77 7.08
 7 26 0 193.18 6.83
 7 -26 0 199.81 6.86
 7 -26 0 192.9 6.74
 7 -26 0 200.18 6.9
 7 26 0 185.5 6.38
 7 -26 0 202.27 7.25
 8 -26 0 7.46 1.39
 8 -26 0 7.91 1.35
 8 26 0 7.23 1.26
 8 26 0 5.45 1.28
 8 26 0 5.51 1.09
 -8 -26 0 6.5 1.26
 8 -26 0 6.64 1.37
 8 -26 0 8.76 1.48
 9 26 0 34.76 2.82
 9 -26 0 38 2.83
 9 26 0 31.85 2.67
 9 -26 0 34.55 2.88
 9 -26 0 38.8 2.78
 9 26 0 36.35 2.89
 9 -26 0 35.61 2.72
 -9 -26 0 34.16 2.7
 10 26 0 37.24 2.99
 10 -26 0 39.68 2.91
 10 -26 0 43.88 3.27
 10 -26 0 39.01 2.85
 10 -26 0 40.56 2.85
 -10 -26 0 39.17 2.94
 -10 -26 0 41.19 3.28
 10 26 0 37.98 2.6
 10 26 0 42.38 3.11
 10 -26 0 40.52 2.97
 11 -26 0 74.46 3.75
 11 -26 0 69.87 3.8
 -11 -26 0 73.46 4.32
 11 26 0 76.37 4.15
 11 26 0 76.65 4.1
 11 -26 0 76.57 4.31
 -11 -26 0 79.44 4.09
 11 -26 0 76.99 4.01
 11 26 0 68.35 3.45
 -12 26 0 -1.4 0.9
 -12 -26 0 -0.89 1.06
 12 -26 0 -0.52 0.84
 12 -26 0 -0.08 0.66
 12 -26 0 0.14 0.63
 12 26 0 -0.14 0.73
 12 -26 0 -0.38 1.04
 -12 -26 0 0.75 0.83
 12 26 0 0.59 0.88
 13 -26 0 16.81 1.77
 13 -26 0 17.08 1.66
 -13 -26 0 20.4 2.03
 13 -26 0 15.12 1.4
 13 -26 0 14.56 1.74
 13 26 0 13.53 1.59
 13 26 0 15.46 1.71
 -13 -26 0 18.19 1.99
 -13 26 0 14.33 1.55
 14 -26 0 13.41 1.5
 14 26 0 15.09 1.51
 -14 -26 0 15.28 1.59
 -14 -26 0 12.39 1.52
 14 -26 0 14.67 1.43
 14 -26 0 11.8 1.24
 -14 26 0 10.6 1.21
 15 26 0 8.08 0.95
 15 -26 0 9.52 0.93
 -15 26 0 8.8 0.88
 -15 26 0 8.33 0.84
 15 -26 0 8.59 1.09
 15 -26 0 8.61 0.98
 -15 -26 0 8.77 1.08
 -15 -26 0 9.33 1.15
 0 -27 0 -0.07 1.29
 0 27 0 -1.28 1.47
 1 -27 0 283.13 14.3
 1 27 0 266.4 13.01
 -1 27 0 268.78 12.98
 -1 -27 0 267.71 13.28
 2 27 0 19.44 3.52
 -2 27 0 21.15 3.63
 -3 -27 0 7.06 2.31
 3 27 0 5.65 2.21
 -3 27 0 5.14 2.11
 -4 27 0 114.51 8.45
 -4 -27 0 101.84 8.5
 4 27 0 112.7 8.65
 5 27 0 8.87 1.4
 -5 -27 0 4.96 2.26
 -5 27 0 12.02 2.8
 5 27 0 7.99 1.27
 -5 27 0 7.98 1.27
 5 27 0 10.8 1.52
 5 -27 0 8.53 1.32
 5 -27 0 9.88 1.38
 5 -27 0 10.83 1.43
 6 27 0 2.72 0.85
 6 -27 0 2.33 0.83
 6 -27 0 0.92 0.7
 -6 -27 0 5.6 2.33
 6 27 0 3.71 0.98
 -6 27 0 5.56 1.22
 -6 -27 0 3.5 0.98
 6 27 0 2.96 1.05
 6 27 0 3.92 1.1
 6 -27 0 1.87 0.77
 6 -27 0 4.09 1.07
 -7 -27 0 21.06 2.14
 7 -27 0 19.43 2.02
 7 -27 0 20.66 2.02
 7 -27 0 20.84 2.21
 7 27 0 20.4 2.18
 7 -27 0 20.98 2.13
 7 27 0 18.4 1.83
 7 27 0 20.93 2.12
 8 -27 0 1.53 0.94
 -8 -27 0 -1.3 0.96
 8 -27 0 0.49 0.82
 8 27 0 0.96 0.76
 8 27 0 0.3 0.89
 8 -27 0 0.51 0.86
 8 -27 0 0.38 0.79
 8 27 0 1.66 0.86
 9 27 0 1.46 0.94
 9 27 0 0.45 1.01
 9 -27 0 2.76 1.1
 9 -27 0 2.7 0.92
 9 -27 0 2.92 1.15
 9 -27 0 3.78 1.11
 9 27 0 1.38 0.87
 -9 -27 0 2.06 1.1
 10 -27 0 660.81 15.53
 -10 -27 0 657.95 15.64
 10 -27 0 624.2 15.04
 10 27 0 650.56 15.83
 10 27 0 642.36 15.63
 10 -27 0 625.77 15.96
 10 -27 0 641.88 15.4
 -10 -27 0 680.48 16.46
 11 -27 0 24.54 2.23
 11 -27 0 21.69 2.28
 -11 -27 0 30.24 2.76
 -11 -27 0 21.93 2.14
 11 27 0 24.69 2.32
 11 -27 0 26.4 2.28
 11 27 0 24.83 2.37
 -11 27 0 25.62 2.25
 11 -27 0 25.19 2.12
 12 -27 0 44.33 2.64
 12 27 0 50.13 3.13
 -12 -27 0 49.68 3.21
 -12 -27 0 47.77 3.28
 12 27 0 49.98 3.13
 12 -27 0 45.12 3.09
 -12 27 0 54.21 3.06
 12 -27 0 52.58 3.1
 12 -27 0 48.07 2.91
 -13 27 0 14.66 1.53
 13 -27 0 14.6 1.36
 13 27 0 17.18 1.76
 13 -27 0 15.69 1.64
 -13 -27 0 16.12 1.82
 -13 -27 0 15.09 1.69
 13 27 0 15.96 1.66
 13 -27 0 15.18 1.72
 13 -27 0 15.87 1.55
 14 27 0 40.24 2.36
 -14 -27 0 41.98 2.5
 14 -27 0 40.86 2.29
 -14 27 0 40.64 2.18
 14 -27 0 39.21 2.15
 14 -27 0 40.21 2.48
 -14 -27 0 38.65 2.49
 15 -27 0 20.33 1.52
 -15 27 0 20.19 1.22
 15 -27 0 19.81 1.23
 15 27 0 20.62 1.4
 -15 -27 0 23.76 1.68
 -15 -27 0 21.75 1.53
 15 -27 0 19.21 1.32
 0 -28 0 118.81 9.03
 0 28 0 131.79 9.07
 1 28 0 1.16 1.29
 -1 28 0 0.71 1.23
 1 -28 0 2.66 1.99
 2 28 0 112.27 8.49
 -2 28 0 128.59 8.96
 3 28 0 415.57 17.54
 -3 28 0 428.65 17.51
 -3 -28 0 410.73 18.32
 4 28 0 20.78 2.07
 -4 28 0 27.52 4.31
 -4 -28 0 20.52 1.97
 4 -28 0 20.75 1.96
 4 -28 0 23.9 2.13
 -4 28 0 21.08 2.04
 -4 -28 0 16.43 3.64
 4 28 0 17.95 3.42
 -4 28 0 23.34 2.11
 4 -28 0 22.17 2.1
 4 28 0 21.7 2.09
 5 28 0 13.7 1.72
 -5 28 0 5.03 1.9
 5 -28 0 8.89 1.41
 5 28 0 12.17 1.53
 -5 -28 0 15.37 3.64
 5 -28 0 10.22 1.47
 -5 28 0 11.77 1.51
 -5 -28 0 13.2 1.67
 5 -28 0 10.96 1.52
 5 -28 0 12.4 1.6
 5 28 0 13.65 1.71
 -6 28 0 42.69 2.95
 6 -28 0 41.86 2.86
 6 -28 0 43.88 2.97
 6 28 0 38.52 2.79
 6 28 0 39.95 2.92
 6 28 0 44.91 3.04
 6 -28 0 41.51 3.05
 6 28 0 46.46 3.15
 -6 -28 0 38.4 2.88
 6 -28 0 38.52 2.83
 7 -28 0 8.85 1.41
 7 28 0 12.64 1.62
 7 -28 0 10.73 1.55
 -7 -28 0 10.39 1.53
 7 -28 0 10.37 1.58
 7 -28 0 9.85 1.48
 7 28 0 9.66 1.53
 -7 28 0 9.72 1.54
 8 28 0 79.31 4.18
 8 -28 0 77 4.06
 -8 -28 0 86.82 4.38
 8 -28 0 80.74 4.2
 8 -28 0 80.38 4.43
 8 -28 0 80.78 4.2
 -8 28 0 82.63 4.24
 8 28 0 76.32 4.26
 8 28 0 76.45 3.83
 -9 -28 0 184.83 6.74
 9 28 0 175.05 6.78
 9 28 0 181.7 6.8
 9 -28 0 195.42 6.88
 -9 28 0 188.45 6.74
 9 -28 0 176.81 6.43
 9 -28 0 172.59 6.49
 9 -28 0 176.63 6.89
 9 28 0 175.45 6.6
 10 -28 0 65.69 3.6
 10 -28 0 72.71 3.88
 -10 -28 0 66.62 3.82
 10 -28 0 72.17 3.93
 10 28 0 71.36 4.09
 -10 28 0 71.08 3.84
 10 28 0 66.07 3.82
 10 -28 0 68.71 4.07
 -10 -28 0 67.35 4.17
 11 28 0 5.61 1.35
 11 -28 0 5.82 1.15
 11 -28 0 6.94 1.24
 -11 -28 0 6.02 1.21
 11 -28 0 4.94 1.14
 -11 28 0 6.82 1.28
 -11 -28 0 5.86 1.29
 11 28 0 5.49 1.26
 11 -28 0 4.03 1.01
 -12 28 0 6.77 1.23
 12 28 0 6.59 1.29
 -12 -28 0 6.6 1.34
 12 -28 0 7.37 1.42
 12 -28 0 5.09 0.93
 12 -28 0 6.4 1.24
 -12 -28 0 4.44 1.25
 12 28 0 5.51 1.19
 12 -28 0 5.11 1.03
 13 28 0 36.79 2.4
 -13 -28 0 33.97 2.41
 13 -28 0 26.8 1.8
 -13 28 0 34.41 2.22
 13 -28 0 32.81 2.13
 -13 -28 0 35.97 2.56
 13 28 0 35.05 2.37
 13 -28 0 31.3 2.37
 13 -28 0 32.15 2.19
 14 -28 0 28.01 2.02
 14 28 0 31.26 1.97
 -14 28 0 29.68 1.79
 -14 -28 0 29.96 2.13
 -14 -28 0 30.41 2.05
 -14 28 0 27.05 1.66
 14 -28 0 27.79 1.75
 14 -28 0 28.03 1.82
 -15 -28 0 -0.65 0.5
 15 -28 0 0.08 0.45
 15 -28 0 -0.09 0.32
 15 28 0 0.04 0.35
 15 -28 0 -0.14 0.43
 0 29 0 1.04 1.65
 0 -29 0 2.41 1.83
 1 -29 0 0.21 1.46
 -1 29 0 -0.04 1.36
 1 29 0 0.05 1.12
 2 -29 0 25.56 2.23
 -2 29 0 27.95 4.22
 2 -29 0 29.82 4.84
 2 -29 0 32.02 2.45
 2 29 0 27.72 4.41
 3 -29 0 4.26 1.11
 -3 -29 0 4.46 1.08
 -3 29 0 3.64 1
 -3 29 0 2.62 1.72
 3 29 0 5.54 1.28
 3 29 0 2.91 0.96
 -3 -29 0 3.59 1.61
 3 29 0 8.35 2.76
 3 29 0 3.76 1.1
 3 29 0 2.72 0.96
 -3 -29 0 3.43 1.13
 3 -29 0 4.8 1.08
 -3 29 0 4.23 1.13
 4 -29 0 210.73 7.15
 -4 29 0 210.93 7.1
 4 29 0 211.67 7.08
 4 29 0 215.86 7.26
 -4 -29 0 207.1 7.25
 4 -29 0 215.56 7.07
 4 -29 0 201.08 7.06
 -4 -29 0 218.22 7.15
 4 29 0 209.2 7.2
 -4 -29 0 193.19 12.47
 -4 29 0 191.06 11.7
 -4 29 0 219.88 7.24
 4 -29 0 219.56 7.25
 -5 -29 0 9.38 1.47
 -5 29 0 10.94 1.5
 5 -29 0 11.96 1.58
 5 29 0 9.31 1.46
 5 -29 0 10.47 1.55
 5 -29 0 12.38 1.61
 5 29 0 9.95 1.5
 -5 29 0 11.42 1.55
 5 29 0 11.92 1.62
 5 -29 0 10.57 1.47
 6 29 0 178.93 6.7
 6 29 0 165.85 6.33
 -6 29 0 185.88 6.64
 6 -29 0 187.22 6.88
 -6 -29 0 178.11 6.67
 6 -29 0 181.11 6.64
 6 -29 0 178.28 6.59
 6 -29 0 189.32 6.6
 6 29 0 180.44 6.7
 7 -29 0 3.03 1.02
 7 -29 0 1.49 0.79
 -7 29 0 3.59 1.19
 7 -29 0 2.21 0.88
 -7 -29 0 3.5 1.08
 -7 -29 0 2.16 0.72
 7 29 0 3.46 1.04
 7 -29 0 2.85 0.91
 7 29 0 2.71 0.89
 8 29 0 0.33 0.62
 8 29 0 1 1.06
 8 -29 0 0.23 0.72
 8 -29 0 0.21 0.72
 8 29 0 -0.23 0.94
 -8 29 0 1.7 1.12
 8 -29 0 -0.03 0.79
 -8 -29 0 0.78 0.77
 8 -29 0 1.1 0.85
 -9 29 0 91.81 4.43
 9 -29 0 85.47 4.54
 9 -29 0 82.28 4.14
 9 -29 0 83.03 4.22
 -9 -29 0 82.31 4.28
 9 -29 0 86.84 4.37
 9 29 0 82.58 4.31
 9 29 0 82.18 4.36
 9 29 0 79.74 4.36
 -10 -29 0 80.57 4.43
 10 29 0 77.25 4.11
 -10 -29 0 81.17 4.13
 10 29 0 80.45 4.24
 -10 29 0 80.44 4.08
 10 -29 0 75.22 3.83
 10 -29 0 77.27 4.01
 10 -29 0 81.49 4.35
 10 -29 0 82.17 4.13
 11 29 0 -0.81 0.97
 11 -29 0 -0.71 0.84
 -11 -29 0 0.23 0.98
 -11 -29 0 0.14 0.67
 11 -29 0 0.28 0.64
 -11 29 0 1.01 0.81
 11 -29 0 0.64 0.72
 11 -29 0 -0.76 0.99
 11 29 0 0.63 0.78
 -12 -29 0 1.01 0.88
 12 -29 0 1.35 0.8
 12 -29 0 3.25 0.89
 12 29 0 0.9 0.67
 12 -29 0 2.07 0.68
 -12 -29 0 3 1.04
 12 -29 0 3.6 0.95
 -12 29 0 2.59 0.91
 12 29 0 0.77 0.72
 -13 -29 0 3.57 1.01
 13 -29 0 5.75 0.95
 -13 29 0 5.13 0.93
 13 29 0 6.22 1.11
 13 -29 0 5.55 0.97
 -13 29 0 4.41 0.85
 13 -29 0 5.08 1.04
 -13 -29 0 4.02 0.94
 13 29 0 4.01 0.93
 13 -29 0 5 0.83
 -14 -29 0 117.93 4.05
 14 -29 0 111.18 4.01
 14 29 0 112.68 3.81
 -14 29 0 109.03 3.58
 -14 29 0 102.44 3.34
 -14 -29 0 112.15 4.11
 14 -29 0 112.21 3.73
 14 -29 0 107.12 3.55
 0 30 0 155.39 5.8
 0 30 0 150.75 5.79
 0 30 0 156.99 5.75
 0 30 0 137.86 9.8
 1 30 0 123.8 5.16
 1 30 0 121.37 5.09
 -1 30 0 126.67 5.1
 1 -30 0 120.06 9.67
 -1 30 0 115.85 8.88
 1 30 0 110.85 8.76
 -1 30 0 124.21 5.16
 -1 -30 0 129.83 5.19
 2 30 0 0.37 0.75
 2 30 0 -0.74 0.75
 2 30 0 1.57 0.86
 2 30 0 0.62 0.6
 -2 30 0 0.42 0.63
 -2 -30 0 0.22 0.65
 2 -30 0 0.57 1.66
 -2 -30 0 -0.1 0.74
 2 30 0 -0.93 1.75
 2 -30 0 0.1 0.63
 -2 30 0 1.48 0.96
 -2 30 0 1.42 1.06
 2 -30 0 0.3 0.65
 3 -30 0 22.2 2.14
 -3 30 0 21.87 2.11
 3 -30 0 19.69 2.05
 -3 30 0 20.7 2.03
 -3 -30 0 20.62 2.14
 3 30 0 19.39 1.97
 -3 -30 0 22.15 2.05
 3 30 0 21.45 2.11
 3 30 0 18.8 1.95
 3 30 0 21.36 2.16
 4 -30 0 17.34 1.89
 4 30 0 13.36 1.73
 4 30 0 16.22 1.91
 -4 30 0 20.76 2.08
 4 -30 0 16.83 1.91
 4 -30 0 17.94 1.99
 4 30 0 18.75 1.97
 -4 30 0 20.24 2.06
 -4 -30 0 17.31 1.87
 -4 -30 0 17.75 2.01
 -5 30 0 125.48 5.25
 5 -30 0 118.67 5.07
 5 30 0 118.97 5.23
 5 30 0 118.06 5.23
 5 -30 0 119.26 5.19
 5 -30 0 116.91 5.23
 5 30 0 113.42 5.06
 -5 -30 0 111.86 5.16
 5 -30 0 114.85 5.12
 -5 30 0 122.05 5.19
 6 30 0 14.29 1.72
 6 -30 0 13.48 1.76
 -6 30 0 15.95 1.88
 6 -30 0 13.92 1.78
 6 30 0 13.97 1.88
 6 -30 0 13.37 1.67
 6 -30 0 14.6 1.87
 6 30 0 11.91 1.69
 -6 -30 0 14.8 1.84
 -6 30 0 16.31 1.91
 7 -30 0 60.1 3.56
 7 -30 0 56.55 3.47
 -7 30 0 56 3.51
 7 30 0 54.91 3.51
 7 30 0 56.21 3.43
 7 -30 0 57.88 3.66
 -7 -30 0 53.19 3.38
 -7 -30 0 57.28 3.54
 7 -30 0 55.97 3.48
 8 -30 0 8.94 1.49
 8 30 0 8.14 1.52
 8 30 0 8.02 1.44
 8 -30 0 5.87 1.16
 -8 -30 0 6.66 1.32
 8 -30 0 6.29 1.36
 -8 30 0 8.95 1.57
 8 -30 0 6.99 1.28
 -9 -30 0 201.94 7.03
 -9 30 0 197.18 6.89
 9 30 0 199.42 7.06
 9 -30 0 190.64 7.12
 9 -30 0 195.32 6.8
 9 30 0 188.73 6.8
 9 -30 0 179.51 6.55
 9 30 0 197.59 7.13
 9 -30 0 196.02 6.9
 10 -30 0 9.22 1.62
 10 30 0 7.67 1.55
 -10 -30 0 10.83 1.74
 10 -30 0 7.73 1.33
 -10 30 0 8.32 1.42
 10 -30 0 7.79 1.43
 -10 -30 0 8.58 1.39
 10 -30 0 10.02 1.4
 -11 -30 0 76.91 4.11
 11 -30 0 76.41 3.78
 11 30 0 88.32 4.2
 -11 30 0 81.52 3.89
 11 -30 0 81.4 3.87
 11 -30 0 79.72 4.14
 11 30 0 80.7 3.91
 11 -30 0 78.2 3.64
 12 30 0 3.5 0.91
 12 -30 0 4.05 0.79
 -12 -30 0 4.14 1.14
 12 -30 0 4 0.97
 -12 -30 0 4.28 1.06
 12 -30 0 4.36 0.96
 12 -30 0 4.71 0.99
 -12 30 0 4.32 0.96
 -12 30 0 3.83 0.81
 12 30 0 5.54 1.1
 -13 30 0 26.57 1.72
 13 -30 0 28.36 2.06
 13 -30 0 27.05 1.82
 13 30 0 26.89 1.88
 -13 30 0 29.2 1.91
 13 -30 0 27.35 1.86
 -13 -30 0 27.43 2.11
 -13 -30 0 28.69 2.04
 14 -30 0 2.61 0.81
 14 -30 0 1.11 0.44
 -14 -30 0 2.19 0.67
 14 -30 0 1.97 0.51
 14 30 0 0.44 0.36
 -14 -30 0 1.53 0.65
 -14 30 0 1.67 0.48
 14 -30 0 1.96 0.67
 0 -31 0 0.47 0.66
 0 31 0 -0.55 0.88
 0 31 0 -0.23 0.64
 0 31 0 0.23 0.8
 0 31 0 0.11 0.69
 -1 31 0 70.68 3.83
 1 31 0 70.74 3.7
 1 31 0 69.86 3.67
 1 31 0 71.36 3.7
 1 -31 0 56.1 6.9
 1 31 0 69.68 3.81
 -1 31 0 71.14 3.77
 -1 -31 0 75.16 3.89
 -1 31 0 65.26 3.64
 1 31 0 68.16 3.73
 2 31 0 141.96 5.6
 -2 -31 0 157.68 5.9
 -2 31 0 145.55 5.66
 2 31 0 140.92 5.68
 -2 31 0 138.82 5.66
 2 31 0 146.42 5.82
 2 31 0 144.71 5.64
 -2 -31 0 143.2 5.89
 -3 -31 0 140.88 5.62
 3 31 0 130.56 5.53
 3 -31 0 141.85 5.67
 -3 31 0 140.39 5.64
 3 31 0 140.49 5.57
 3 31 0 132.29 5.46
 3 -31 0 132.61 5.51
 -3 -31 0 144.02 5.88
 -3 31 0 136.94 5.56
 3 31 0 133.22 5.56
 -4 -31 0 2.7 0.9
 4 31 0 4.22 1.06
 4 -31 0 3.53 1.08
 4 -31 0 4.3 1.12
 4 -31 0 5.63 1.19
 4 31 0 3.68 0.98
 -4 31 0 5.04 1.21
 -4 -31 0 2.95 0.92
 4 31 0 4.53 1.14
 -4 31 0 4.36 1.09
 -5 -31 0 9.86 1.57
 5 -31 0 9.98 1.51
 5 -31 0 10.8 1.59
 5 31 0 11.1 1.63
 -5 31 0 12.21 1.7
 5 31 0 12.33 1.75
 5 31 0 11.97 1.7
 5 31 0 11.04 1.69
 5 -31 0 11.38 1.64
 -5 31 0 9.17 1.49
 6 -31 0 1.14 0.96
 6 31 0 0.06 0.81
 6 31 0 0.82 0.69
 6 -31 0 -0.21 0.93
 6 -31 0 0.35 0.8
 6 31 0 -0.35 0.92
 6 -31 0 -0.85 0.86
 -6 31 0 -1.55 1.05
 -6 -31 0 0.71 0.73
 -6 31 0 0.93 0.97
 -7 31 0 2.57 0.92
 7 31 0 2.65 1.05
 -7 -31 0 4.66 1.1
 7 -31 0 4.85 1.24
 7 31 0 4.44 1.09
 -7 31 0 5.29 1.3
 7 -31 0 4.16 1.19
 7 -31 0 4.64 1.11
 7 -31 0 3.89 1.08
 -7 -31 0 2.62 0.95
 8 31 0 0.75 0.96
 8 -31 0 -0.47 0.96
 8 -31 0 -0.23 0.76
 8 31 0 0.82 0.79
 8 -31 0 0.71 0.81
 -8 31 0 -1.03 0.89
 8 -31 0 0.2 0.72
 -8 -31 0 -0.46 0.97
 -8 31 0 -0.66 0.95
 9 -31 0 5.22 1.36
 9 31 0 7.08 1.64
 9 31 0 5.89 1.27
 -9 -31 0 3.82 1.06
 -9 31 0 5.87 1.2
 9 -31 0 4.27 1.11
 9 -31 0 5.18 1.14
 -9 31 0 4.18 1.24
 9 -31 0 4.88 1.27
 9 31 0 4.77 1.29
 10 -31 0 0.71 0.79
 -10 -31 0 0.56 0.79
 10 31 0 0.84 1.03
 10 -31 0 0.52 0.87
 -10 -31 0 0.2 0.88
 -10 31 0 -0.92 0.9
 10 -31 0 -0.33 0.76
 -10 31 0 0.51 0.67
 10 -31 0 0.73 0.75
 11 -31 0 0.08 0.55
 11 31 0 0.91 0.74
 -11 -31 0 1.73 1.33
 -11 -31 0 0.46 0.82
 11 -31 0 -0.16 0.78
 -11 31 0 0.25 0.64
 11 31 0 0.72 0.78
 -11 31 0 0.31 0.78
 11 -31 0 0.53 0.7
 11 -31 0 1.57 0.91
 12 -31 0 28.73 2.01
 -12 31 0 29.59 1.94
 -12 31 0 31.74 2.13
 12 31 0 32.42 2.24
 12 31 0 31.19 2.15
 12 -31 0 25.23 1.77
 12 -31 0 27.48 1.99
 -12 -31 0 28.66 2.29
 12 -31 0 27.63 2.16
 -12 -31 0 30.22 2.21
 -13 -31 0 1.3 0.7
 13 -31 0 1.62 0.57
 -13 -31 0 0.88 0.62
 13 -31 0 1.18 0.59
 13 31 0 1.23 0.62
 -13 31 0 1.32 0.55
 13 -31 0 1.64 0.65
 -13 31 0 0.14 0.4
 14 31 0 0.33 0.38
 14 -31 0 -0.01 0.52
 -14 -31 0 0.31 0.44
 -14 31 0 0.67 0.39
 -14 -31 0 0.09 0.41
 0 -32 0 120.91 5.13
 0 32 0 117.46 5.07
 0 32 0 113.36 4.91
 0 32 0 117.65 4.86
 0 32 0 120.67 5.2
 -1 -32 0 31.31 2.53
 1 32 0 31.21 2.53
 -1 32 0 37.14 2.72
 1 32 0 34.71 2.59
 1 32 0 35.27 2.62
 1 32 0 33.73 2.65
 -1 32 0 36.09 2.74
 1 32 0 31.14 2.5
 -1 -32 0 34.69 2.81
 -1 32 0 35.25 2.64
 -2 32 0 3.68 1.14
 2 32 0 4.39 1.13
 -2 -32 0 4.67 1.21
 2 32 0 5.36 1.32
 2 32 0 2.91 0.96
 -2 -32 0 2.19 0.86
 2 32 0 3.71 1.16
 -2 32 0 2.19 0.85
 3 -32 0 556.93 14.13
 -3 -32 0 581.71 14.26
 -3 32 0 598.23 14.41
 3 32 0 582.22 14.41
 -3 -32 0 561.89 14.45
 3 -32 0 570.79 14.2
 -3 32 0 582.2 14.22
 3 32 0 580.9 14.14
 3 32 0 582.44 14.3
 4 32 0 1.7 0.9
 4 -32 0 -0.08 0.86
 -4 32 0 0.17 0.74
 -4 -32 0 0.98 0.76
 -4 -32 0 0.35 0.84
 4 -32 0 0.95 0.86
 -4 32 0 0.26 0.88
 4 32 0 0.97 0.78
 4 32 0 0.82 0.8
 5 32 0 147.54 5.96
 5 -32 0 152.82 6.02
 5 -32 0 143.49 5.86
 -5 32 0 148.59 5.93
 5 -32 0 137.71 5.76
 5 32 0 134.19 5.5
 5 32 0 154.2 6.13
 -5 -32 0 147.11 6.01
 -5 32 0 147.72 5.84
 5 32 0 154.3 5.95
 -6 32 0 103.47 4.8
 6 -32 0 94.88 4.69
 6 32 0 104.47 4.9
 6 32 0 100.07 4.84
 6 -32 0 106.68 4.95
 6 -32 0 96.78 4.76
 6 32 0 97 4.58
 -6 -32 0 104.83 4.94
 -6 32 0 106.29 4.87
 7 -32 0 5.41 1.2
 -7 -32 0 5.23 1.11
 7 -32 0 4.87 1.01
 7 32 0 7.81 1.49
 -7 32 0 4.5 1.03
 7 -32 0 4.06 1.14
 -7 32 0 5.72 1.24
 7 32 0 7.55 1.35
 7 -32 0 5.87 1.33
 8 -32 0 9.08 1.62
 8 -32 0 7.92 1.37
 8 -32 0 6.04 1.18
 8 32 0 5.86 1.3
 -8 -32 0 3.87 1
 8 32 0 5.69 1.15
 -8 32 0 10.5 1.66
 8 -32 0 6.3 1.3
 -8 32 0 8.24 1.39
 9 32 0 9.41 1.44
 -9 -32 0 11.46 1.57
 -9 32 0 13.98 1.66
 9 32 0 11.14 1.7
 9 -32 0 10.15 1.6
 -9 -32 0 10.15 1.65
 9 32 0 10.42 1.59
 9 -32 0 9.64 1.46
 -9 32 0 11.51 1.66
 9 -32 0 11.25 1.61
 9 -32 0 9.41 1.4
 -10 -32 0 0.84 0.63
 10 -32 0 0.52 0.61
 -10 32 0 1.24 0.8
 10 -32 0 2.11 0.92
 10 -32 0 0.56 0.68
 10 32 0 1.94 0.97
 10 -32 0 1.08 0.81
 -10 32 0 1.08 0.87
 -10 -32 0 3.07 1.06
 -11 32 0 19.09 1.82
 11 -32 0 16.19 1.51
 -11 -32 0 18.39 1.88
 11 32 0 16.59 1.78
 -11 -32 0 17.06 1.84
 11 32 0 17.96 1.72
 11 -32 0 17.1 1.67
 11 -32 0 17.37 1.67
 11 -32 0 17.02 1.82
 -11 32 0 16.37 1.58
 12 -32 0 1.45 0.63
 12 -32 0 1.83 0.8
 12 -32 0 3.25 0.78
 12 32 0 2.65 0.78
 12 -32 0 1.22 0.48
 -12 -32 0 1.6 0.82
 -12 32 0 1.45 0.71
 -12 -32 0 3.06 0.9
 -12 32 0 2.2 0.63
 12 32 0 2.93 0.88
 13 32 0 47.11 2.25
 13 -32 0 46.48 2.18
 13 -32 0 46.43 2.42
 -13 32 0 44.9 2.02
 13 -32 0 47.13 2.7
 -13 -32 0 50.89 2.5
 -13 32 0 48.69 2.28
 -13 -32 0 50.86 2.58
 14 -32 0 29.74 1.77
 0 33 0 0.04 0.68
 0 33 0 1.24 0.93
 0 -33 0 0.26 0.77
 0 33 0 0.28 0.81
 -1 -33 0 10.79 1.55
 1 33 0 10 1.48
 1 33 0 11.99 1.63
 -1 33 0 9.98 1.49
 1 33 0 9.73 1.44
 1 33 0 8.37 1.39
 -1 -33 0 10.25 1.65
 1 33 0 11.7 1.62
 -1 33 0 9.78 1.49
 -1 33 0 8.8 1.54
 2 33 0 11.82 1.62
 2 33 0 13.59 1.78
 -2 33 0 10.84 1.59
 2 33 0 12.23 1.73
 -2 33 0 12.43 1.72
 -2 33 0 11.55 1.59
 -2 -33 0 10.84 1.68
 2 33 0 10.7 1.58
 -2 -33 0 13.37 1.76
 -3 33 0 75.63 4.03
 -3 33 0 69.67 3.88
 -3 -33 0 72.59 3.95
 3 33 0 70.54 3.86
 3 33 0 67.65 3.89
 -3 -33 0 73.82 4.17
 3 33 0 69.3 3.94
 4 33 0 53.26 3.35
 4 -33 0 56.69 3.57
 -4 -33 0 63.69 3.64
 -4 33 0 53.45 3.41
 -4 -33 0 57.57 3.64
 -4 33 0 59.4 3.56
 4 -33 0 58.66 3.57
 4 33 0 54.32 3.49
 4 33 0 60.68 3.65
 -5 33 0 22.75 2.22
 5 33 0 22.29 2.16
 5 33 0 26.32 2.44
 5 -33 0 21.07 2.19
 5 33 0 22.64 2.19
 -5 33 0 23.79 2.24
 5 33 0 22.71 2.31
 -5 -33 0 21.82 2.21
 5 -33 0 22.02 2.2
 6 33 0 43.98 2.97
 -6 33 0 53.84 3.39
 6 -33 0 45.82 3.18
 -6 -33 0 49.81 3.31
 -6 33 0 49.84 3.22
 6 33 0 44.19 3.17
 6 -33 0 47.18 3.23
 6 -33 0 52.22 3.36
 7 -33 0 6.08 1.25
 -7 33 0 6.66 1.34
 7 -33 0 6.84 1.33
 7 33 0 7.03 1.38
 7 33 0 4.42 1.15
 -7 33 0 4.46 1.14
 7 -33 0 4.57 1.16
 -7 -33 0 7.28 1.32
 8 -33 0 50.15 3.15
 8 -33 0 48.45 3.08
 8 33 0 49.85 2.94
 8 33 0 46.87 3.05
 8 -33 0 48.85 3.28
 8 33 0 52.55 3.32
 8 33 0 52.27 3.4
 -8 33 0 54.41 3.33
 8 -33 0 47.86 3.16
 -8 -33 0 51.47 3.23
 -8 33 0 53.47 3.23
 -9 -33 0 7.13 1.24
 9 33 0 6.9 1.36
 -9 33 0 9.46 1.41
 9 33 0 5.92 1.11
 9 -33 0 7.37 1.37
 9 -33 0 7.87 1.44
 9 33 0 6.44 1.29
 9 -33 0 7.65 1.37
 -9 -33 0 8.19 1.44
 -9 33 0 7.24 1.47
 9 -33 0 6.04 1.14
 -10 -33 0 2.64 0.85
 10 -33 0 3.1 1
 10 33 0 2.8 0.91
 -10 -33 0 2.6 1
 10 -33 0 2.98 0.98
 -10 33 0 3.25 0.89
 10 33 0 3.39 1.09
 10 -33 0 1.83 0.66
 10 -33 0 3.45 1.03
 -10 33 0 3.33 1.07
 -11 33 0 1.73 0.76
 11 33 0 2.42 0.8
 11 -33 0 1.99 0.82
 11 -33 0 2.92 0.8
 -11 33 0 2.37 0.73
 -11 -33 0 0.52 0.69
 11 33 0 1.38 0.79
 -11 -33 0 2.1 0.82
 11 -33 0 2.71 0.71
 -12 -33 0 17 1.62
 -12 33 0 15.95 1.31
 12 -33 0 18.1 1.59
 12 33 0 19.76 1.65
 -12 33 0 16.11 1.44
 12 33 0 16.5 1.43
 12 -33 0 16.93 1.44
 -12 -33 0 18.46 1.63
 13 -33 0 4.78 0.7
 13 33 0 3.4 0.6
 -13 -33 0 4.45 0.76
 13 -33 0 3.18 0.79
 -13 -33 0 4.99 0.8
 -13 33 0 5.43 0.75
 0 -34 0 300.01 9.01
 0 34 0 290.08 8.73
 0 34 0 292.11 8.88
 0 34 0 293.13 8.77
 0 34 0 294.31 9.04
 -1 -34 0 65.29 3.72
 -1 -34 0 68.43 4.02
 1 34 0 60.91 3.61
 1 34 0 67.19 3.69
 -1 34 0 68.8 3.86
 1 34 0 61.78 3.52
 -1 34 0 63.47 3.61
 -1 34 0 63.9 3.62
 1 -34 0 67.33 3.76
 1 34 0 63.79 3.74
 -2 -34 0 1.01 0.79
 -2 34 0 4.14 1.08
 -2 34 0 3.42 1.12
 -2 -34 0 2.15 0.89
 2 34 0 1.29 0.85
 2 34 0 3.74 1.17
 -2 34 0 4.07 1.07
 2 34 0 3.55 1.09
 2 34 0 2.73 0.91
 3 34 0 412.22 11.51
 -3 -34 0 422.47 11.44
 -3 -34 0 422.47 11.77
 3 34 0 426.61 11.53
 -3 34 0 419.42 11.38
 3 34 0 423.21 11.36
 -3 34 0 432.96 11.58
 -4 -34 0 1.94 0.96
 4 34 0 3.39 1.01
 4 34 0 1.49 0.8
 -4 34 0 1.86 0.99
 -4 34 0 1.67 0.97
 4 34 0 2.45 0.99
 4 -34 0 2.48 1.06
 5 -34 0 4.91 1.27
 5 -34 0 5.43 1.35
 -5 34 0 4.21 1.13
 5 34 0 2.98 0.93
 5 34 0 6.3 1.44
 5 34 0 3.46 1.16
 -5 34 0 4.69 1.2
 -5 -34 0 2.97 1.03
 5 34 0 5.26 1.13
 6 -34 0 1.41 0.76
 -6 -34 0 1 0.78
 6 -34 0 0.13 0.85
 -6 34 0 1.38 0.94
 6 34 0 1.67 0.95
 6 34 0 1.7 0.76
 -6 34 0 2.63 0.96
 7 34 0 14.5 1.8
 7 34 0 15.1 1.72
 -7 -34 0 13.71 1.71
 7 -34 0 14.07 1.72
 -7 34 0 13.43 1.64
 7 -34 0 13.07 1.67
 -7 34 0 14.36 1.77
 7 -34 0 14.02 1.78
 7 34 0 15.84 1.78
 8 -34 0 33.88 2.64
 8 34 0 33.65 2.5
 -8 -34 0 36.22 2.66
 8 34 0 36.34 2.78
 -8 34 0 33.31 2.61
 -8 34 0 34.66 2.53
 8 -34 0 32.64 2.55
 8 -34 0 30.69 2.42
 8 34 0 37.35 2.73
 8 34 0 32.44 2.31
 9 -34 0 -0.12 0.76
 -9 -34 0 -0.12 0.78
 9 -34 0 0.42 0.76
 9 34 0 1.05 0.96
 -9 34 0 0.8 0.85
 -9 34 0 -0.12 0.65
 9 34 0 0.56 0.64
 9 -34 0 -0.2 0.72
 -9 -34 0 -0.53 0.82
 10 -34 0 10.05 1.34
 -10 -34 0 11.46 1.51
 -10 34 0 10.34 1.4
 10 34 0 10.5 1.33
 10 -34 0 8.94 1.37
 10 34 0 12.09 1.53
 -10 34 0 10.51 1.3
 -10 -34 0 10.93 1.36
 10 -34 0 10.07 1.29
 11 34 0 4.76 0.99
 -11 34 0 2.94 0.69
 -11 34 0 4.26 0.93
 11 -34 0 2.54 0.71
 -11 -34 0 4.41 0.96
 11 34 0 5.41 0.93
 -11 -34 0 2.47 0.81
 12 -34 0 10.06 1.33
 12 34 0 11.56 1.26
 12 -34 0 9.21 1.02
 12 34 0 8.05 0.94
 -12 34 0 8.73 0.95
 -12 34 0 10.32 1.11
 -12 -34 0 8.68 1.14
 -12 -34 0 10.41 1.22
 -13 -34 0 1.72 0.5
 13 -34 0 0.87 0.48
 -13 -34 0 2.7 0.6
 -13 34 0 2.39 0.52
 0 35 0 1.66 0.96
 0 -35 0 -0.32 0.85
 0 -35 0 2.79 1.19
 0 35 0 0.47 0.71
 0 35 0 1.4 0.98
 0 35 0 2.26 1.08
 -1 35 0 122.25 5.23
 1 35 0 125.8 5.19
 -1 35 0 123.92 5.24
 1 35 0 126.12 5.5
 -1 -35 0 127.06 5.4
 -1 35 0 129.96 5.5
 -1 -35 0 129.7 5.72
 1 -35 0 129.75 5.42
 1 35 0 127.24 5.26
 1 35 0 133.46 5.49
 -2 35 0 11.88 1.65
 2 35 0 9.44 1.57
 -2 -35 0 11.68 1.75
 2 35 0 10.82 1.66
 -2 -35 0 7.89 1.37
 -2 35 0 10.32 1.54
 2 35 0 12.54 1.81
 -2 35 0 9.9 1.58
 -3 35 0 41.45 3.04
 -3 -35 0 39.82 3.08
 -3 -35 0 42.35 3
 3 35 0 39.81 2.91
 -3 35 0 40.07 2.95
 3 35 0 41.41 3.01
 -3 35 0 40.96 2.85
 3 35 0 35.77 2.94
 4 35 0 3.3 1.02
 4 35 0 1.98 1.07
 -4 35 0 2.64 1.1
 -4 -35 0 1.21 0.9
 4 35 0 2.08 1.1
 -4 35 0 1.51 0.98
 -5 35 0 25.25 2.27
 5 35 0 25.18 2.15
 5 35 0 24.61 2.32
 5 35 0 24.49 2.32
 -5 35 0 25.23 2.34
 -5 -35 0 24.89 2.34
 5 -35 0 24.64 2.27
 6 35 0 6.41 1.17
 6 35 0 7.67 1.45
 6 -35 0 5.27 1.14
 -6 -35 0 8.45 1.44
 -6 35 0 6.92 1.3
 -6 35 0 7.24 1.36
 6 -35 0 6.89 1.43
 7 35 0 3.39 0.99
 7 35 0 2.25 0.95
 7 -35 0 3.06 1.05
 -7 -35 0 3.58 1.02
 -7 35 0 3.53 1.1
 -7 35 0 3.35 1.05
 7 -35 0 1.73 0.89
 7 35 0 3.31 0.96
 8 35 0 5.25 1.28
 -8 -35 0 3.23 1.01
 8 -35 0 2.94 0.92
 8 35 0 2.98 0.84
 -8 -35 0 4.85 1.09
 8 35 0 2.99 0.85
 8 35 0 2.51 0.92
 8 -35 0 4.59 1.05
 -8 35 0 2.07 0.92
 -8 35 0 4.55 1.09
 -9 35 0 0.14 0.6
 9 35 0 0.03 0.8
 9 -35 0 -0.15 0.72
 -9 -35 0 0.56 0.73
 -9 35 0 0.14 0.83
 -9 -35 0 -0.3 0.69
 10 -35 0 0.87 0.72
 -10 -35 0 0.52 0.55
 -10 35 0 0.43 0.72
 10 35 0 1.16 0.57
 10 -35 0 1.83 0.75
 -10 35 0 0.37 0.55
 -10 -35 0 1.02 0.8
 10 35 0 0.8 0.79
 11 -35 0 5.22 0.87
 -11 35 0 5.21 0.83
 11 35 0 4.62 0.79
 -11 -35 0 5.78 1.03
 11 -35 0 3.21 0.9
 -11 -35 0 5.51 0.96
 -11 35 0 6.68 0.98
 11 35 0 3.82 0.83
 12 -35 0 10.82 1.25
 12 35 0 9.36 1.05
 -12 -35 0 9.36 1.08
 12 35 0 7.77 0.84
 -12 35 0 7.9 0.81
 -12 35 0 10.32 1.01
 -12 -35 0 9.91 1.07
 0 -36 0 278.12 8.58
 0 36 0 267.36 8.27
 0 36 0 261.18 8.16
 0 36 0 274.27 8.46
 0 36 0 271.68 8.64
 0 -36 0 279.84 9.03
 1 36 0 0.98 0.95
 1 36 0 3.85 1.12
 -1 36 0 2.19 1
 -1 -36 0 2.45 0.94
 1 -36 0 2.33 0.98
 -1 -36 0 4.79 1.3
 1 36 0 2.71 0.98
 -1 36 0 2.94 1.08
 -1 36 0 3.32 1.04
 -2 -36 0 48.63 3.26
 -2 36 0 48.05 3.13
 2 36 0 47.24 3.1
 -2 -36 0 48.85 3.39
 -2 36 0 44.89 2.99
 2 -36 0 50.1 3.24
 -2 36 0 48.41 3.25
 2 36 0 51.15 3.32
 2 36 0 49.81 3.25
 -3 -36 0 284.29 9.07
 -3 36 0 281.42 8.46
 -3 36 0 282.08 8.69
 3 36 0 283.6 8.88
 3 36 0 287.65 8.8
 -3 -36 0 286.27 8.76
 -3 36 0 287.09 8.81
 3 36 0 280.16 8.57
 4 36 0 20.76 2.18
 -4 36 0 21.03 1.97
 4 36 0 23.37 2.34
 -4 36 0 20.55 2.16
 4 36 0 20.07 2.07
 -4 -36 0 21.33 2.2
 5 36 0 18.82 2.05
 -5 -36 0 16.85 1.99
 5 36 0 16.22 1.97
 -5 36 0 14.7 1.78
 -5 36 0 20.08 2.08
 6 36 0 4.87 0.93
 6 36 0 3.14 1.02
 -6 -36 0 3.93 1.09
 -6 36 0 2.25 0.85
 -6 -36 0 3.76 0.97
 -6 36 0 4.15 1.16
 6 -36 0 2.84 1.01
 -7 36 0 46.33 3.05
 7 36 0 45.71 2.81
 -7 -36 0 49.34 3.1
 -7 36 0 49.24 3
 7 36 0 43.88 2.82
 7 -36 0 52.77 3.22
 7 36 0 48.79 3.12
 7 -36 0 47.62 3.25
 8 -36 0 6.89 1.31
 8 36 0 10.62 1.48
 -8 36 0 11.58 1.47
 8 36 0 10.93 1.62
 -8 -36 0 10.81 1.42
 -8 -36 0 8.9 1.36
 8 -36 0 11.46 1.47
 -8 36 0 9.51 1.39
 8 36 0 11.95 1.41
 8 36 0 9.32 1.21
 9 -36 0 36.55 2.44
 9 36 0 35.19 2.47
 -9 -36 0 32.35 2.26
 9 -36 0 31.87 2.55
 -9 36 0 33.65 2.24
 -9 -36 0 33.16 2.38
 -9 36 0 35.85 2.42
 10 -36 0 1.1 0.76
 -10 36 0 1.97 0.78
 10 36 0 0.51 0.55
 -10 -36 0 0.29 0.58
 10 36 0 1.16 0.76
 10 -36 0 0.99 0.63
 -10 -36 0 1.44 0.69
 -10 36 0 1.87 0.57
 -11 36 0 1.96 0.68
 11 36 0 1.68 0.49
 -11 36 0 1.11 0.5
 11 -36 0 1.14 0.6
 11 36 0 2.26 0.72
 -11 -36 0 0.71 0.52
 -11 -36 0 0.9 0.52
 -12 -36 0 0.33 0.39
 -12 36 0 0.86 0.4
 -12 -36 0 1.63 0.51
 12 -36 0 0.33 0.49
 0 37 0 0.34 0.71
 0 -37 0 1.93 0.95
 0 37 0 0.2 0.67
 0 -37 0 -1.51 1.15
 0 37 0 0.11 0.95
 -1 37 0 -0.24 0.76
 -1 -37 0 0.23 0.95
 1 37 0 -0.48 0.82
 1 37 0 0.04 0.97
 -1 37 0 -0.26 0.77
 -1 37 0 0.03 0.78
 1 37 0 0.13 0.72
 -1 37 0 0.74 0.92
 1 -37 0 -0.64 0.99
 -1 -37 0 -1.28 0.96
 1 -37 0 -1.19 1.1
 -2 37 0 177.85 6.4
 2 -37 0 173.69 6.46
 2 37 0 175.82 6.33
 -2 -37 0 181.01 6.55
 2 37 0 177.72 6.64
 2 37 0 184.08 6.6
 -2 -37 0 171.97 6.72
 -2 37 0 178.58 6.64
 -2 37 0 183.73 6.4
 -3 -37 0 5.98 1.31
 3 -37 0 3.45 1.12
 3 37 0 4.24 1.17
 -3 37 0 5.23 1.25
 3 37 0 5.32 1.3
 -3 37 0 4.83 1.25
 3 37 0 4.26 1.2
 -3 37 0 4.95 1.06
 -3 37 0 4.8 1.21
 -3 -37 0 4.79 1.19
 -4 37 0 91.03 4.37
 -4 37 0 96.59 4.54
 4 37 0 89.98 4.44
 -4 -37 0 96.03 4.65
 4 37 0 88.56 4.3
 -4 37 0 88.63 4.08
 4 37 0 94.81 4.58
 -5 37 0 19.44 1.99
 5 37 0 18.13 1.98
 5 37 0 18.39 2.01
 -5 -37 0 14.51 1.79
 -5 37 0 17.32 1.93
 6 37 0 16.34 1.83
 -6 37 0 13.96 1.67
 -6 37 0 15.86 1.85
 -6 -37 0 13.82 1.66
 -6 -37 0 17.59 1.87
 6 37 0 17.5 1.87
 7 37 0 87.95 3.82
 7 37 0 87.61 4.11
 -7 37 0 86.63 4.09
 -7 -37 0 92.4 4.18
 7 -37 0 82.88 4.21
 -7 37 0 84.54 3.97
 -7 -37 0 87.68 4.1
 7 37 0 88.71 3.94
 8 37 0 1.68 0.7
 -8 37 0 0.94 0.72
 8 -37 0 1.47 0.86
 -8 -37 0 1.29 0.77
 -8 37 0 1.54 0.8
 8 37 0 1.07 0.75
 8 37 0 1 0.54
 -8 -37 0 1.44 0.75
 8 37 0 0.61 0.86
 9 37 0 18.68 1.76
 -9 37 0 19.42 1.62
 -9 -37 0 18.1 1.63
 -9 -37 0 18.94 1.75
 -9 37 0 18.7 1.71
 9 -37 0 17.23 1.73
 9 37 0 20.26 1.6
 10 37 0 1.04 0.65
 -10 37 0 1.2 0.56
 -10 37 0 0.85 0.5
 -10 -37 0 1.58 0.66
 -10 -37 0 1.55 0.65
 10 -37 0 -0.02 0.57
 10 37 0 1.58 0.51
 -11 37 0 2.32 0.63
 -11 -37 0 0.85 0.58
 -11 37 0 1.68 0.45
 11 37 0 1.23 0.53
 -11 -37 0 1.23 0.51
 11 -37 0 0.37 0.47
 0 38 0 26.42 2.42
 0 38 0 24.38 2.21
 0 38 0 28.19 2.27
 0 -38 0 23.8 2.19
 0 -38 0 25.16 2.41
 1 38 0 4.55 1.28
 1 38 0 5.78 1.24
 -1 38 0 3.35 0.97
 -1 38 0 3.2 0.94
 -1 -38 0 4.01 1.12
 1 -38 0 5.79 1.49
 1 38 0 3.09 0.99
 -1 -38 0 4.87 1.24
 -1 38 0 5.27 1.27
 -1 38 0 3.93 1.09
 1 -38 0 3.64 1.12
 -2 38 0 26.25 2.26
 -2 38 0 28.86 2.47
 -2 -38 0 31.47 2.58
 -2 38 0 29.5 2.31
 2 -38 0 30.5 2.5
 -2 38 0 28.49 2.36
 2 38 0 32.66 2.48
 2 38 0 30.37 2.46
 -2 -38 0 29.06 2.63
 2 38 0 30.7 2.62
 3 38 0 28.44 2.42
 -3 -38 0 26.61 2.48
 3 -38 0 25.4 2.26
 -3 38 0 28.53 2.4
 3 38 0 22.49 2.23
 -3 38 0 24.78 2.19
 -3 38 0 29.09 2.28
 3 38 0 28.82 2.3
 -3 38 0 23.37 2.03
 -4 38 0 55.32 3.3
 4 38 0 57.76 3.41
 -4 38 0 51.13 2.98
 -4 -38 0 55.3 3.41
 4 38 0 51.02 3.28
 -4 38 0 58.46 3.39
 5 38 0 34.78 2.61
 5 38 0 32.24 2.5
 -5 38 0 33.43 2.51
 -5 38 0 33.12 2.52
 -5 -38 0 32.75 2.56
 6 38 0 4.37 1.07
 -6 38 0 4.3 1.03
 -6 -38 0 5.46 1.13
 -6 38 0 5.04 1.16
 6 38 0 4.34 1.04
 -7 -38 0 14.56 1.57
 -7 38 0 14.81 1.55
 7 38 0 14.49 1.68
 -7 -38 0 14.74 1.61
 7 38 0 13.09 1.45
 -7 38 0 14.08 1.57
 -8 -38 0 51.96 2.85
 8 38 0 51.38 2.94
 -8 38 0 51.22 2.74
 8 38 0 49.38 2.55
 -8 38 0 51.3 2.86
 8 -38 0 51.39 2.99
 -8 -38 0 51.78 2.81
 9 38 0 0.5 0.65
 -9 -38 0 1.35 0.62
 -9 38 0 0.58 0.59
 -9 38 0 0.05 0.59
 -9 -38 0 -0.62 0.63
 9 -38 0 0.03 0.61
 -10 38 0 4.53 0.81
 -10 38 0 3.75 0.66
 10 -38 0 2.5 0.69
 -10 -38 0 2.26 0.61
 -10 -38 0 2.3 0.64
 10 38 0 3.47 0.78
 -11 -38 0 9.62 0.94
 11 38 0 11.23 1.04
 11 -38 0 8.97 0.99
 -11 38 0 10.27 1
 0 -39 0 -1.1 1.07
 0 39 0 1.31 0.75
 0 39 0 -0.39 1.02
 0 39 0 -0.61 0.83
 0 -39 0 -1.82 1.11
 1 -39 0 68.82 3.72
 1 39 0 70.95 3.83
 1 39 0 65.32 3.48
 1 -39 0 71.14 4.05
 -1 -39 0 71.51 4
 -1 -39 0 67.78 3.69
 -1 39 0 70.82 3.64
 -1 39 0 66.22 3.75
 -1 39 0 66.48 3.5
 1 39 0 70.18 3.7
 -2 39 0 67.62 3.71
 -2 39 0 67.59 3.51
 2 -39 0 72.26 3.77
 2 39 0 72.73 3.79
 -2 39 0 69.58 3.63
 -2 -39 0 74.04 4.03
 -2 -39 0 65.01 3.59
 -2 39 0 71.92 3.55
 2 -39 0 72.22 4.07
 2 39 0 69.59 3.61
 2 39 0 69.81 3.82
 -2 39 0 62.17 3.44
 3 -39 0 49.01 3.03
 -3 -39 0 51.44 3.3
 -3 39 0 41.05 2.7
 3 39 0 42.54 2.77
 3 39 0 45.99 3
 -3 39 0 44.51 2.73
 3 39 0 47.1 3.1
 -3 39 0 44.26 2.74
 -3 39 0 47.09 2.94
 -3 39 0 48.02 3.06
 4 39 0 30.09 2.46
 -4 39 0 29.88 2.36
 -4 39 0 30.21 2.37
 4 39 0 27.31 2.35
 4 -39 0 29.41 2.33
 4 39 0 30.15 2.41
 -4 39 0 25.83 2.01
 -4 -39 0 29.99 2.47
 5 39 0 53.09 3.18
 -5 39 0 55.25 3.15
 -5 -39 0 55.91 3.27
 5 39 0 57.05 3.25
 -5 39 0 56.07 3.15
 6 39 0 8.43 1.37
 6 39 0 8.41 1.33
 -6 -39 0 8.94 1.27
 -6 39 0 9.3 1.44
 -6 39 0 9.71 1.35
 7 39 0 1.01 0.71
 -7 -39 0 0.31 0.58
 7 39 0 1.77 0.87
 7 39 0 2.7 0.98
 -7 39 0 0.73 0.68
 -7 39 0 0.94 0.63
 -8 39 0 28.26 2.04
 8 39 0 26.66 1.78
 -8 -39 0 25.69 1.87
 -8 39 0 25.72 1.84
 8 39 0 25.08 1.99
 -8 -39 0 27.49 1.93
 -9 -39 0 1.91 0.57
 -9 39 0 1.19 0.61
 9 -39 0 0.92 0.57
 -9 39 0 1.41 0.53
 9 39 0 1.15 0.66
 -9 -39 0 1.15 0.45
 -10 -39 0 0.3 0.4
 10 39 0 -0.3 0.45
 -10 39 0 -0.47 0.37
 10 -39 0 0.2 0.43
 -10 -39 0 0.46 0.4
 -10 39 0 -0.3 0.48
 0 40 0 10.26 1.31
 0 -40 0 11.34 1.49
 0 -40 0 10.79 1.67
 0 40 0 12.75 1.62
 0 40 0 12.9 1.7
 0 40 0 13.03 1.6
 -1 40 0 67.92 3.5
 1 -40 0 71.22 3.7
 1 40 0 67.34 3.45
 -1 40 0 65.54 3.37
 1 40 0 69.41 3.62
 -1 40 0 73.07 3.81
 -1 40 0 71.59 3.7
 1 -40 0 76.5 4.12
 -1 -40 0 73.06 4
 -1 -40 0 71.56 3.72
 1 40 0 67.59 3.71
 -2 40 0 0.92 0.83
 2 -40 0 1.98 1.13
 -2 40 0 1.48 0.95
 -2 40 0 1.59 0.75
 2 40 0 0.79 0.74
 2 40 0 1.92 1
 2 40 0 -0.41 0.76
 -2 40 0 0.42 0.62
 -2 -40 0 0.92 0.84
 -2 40 0 -0.22 0.73
 2 -40 0 0.06 0.88
 2 40 0 1.91 1.04
 -3 40 0 119.47 4.64
 -3 40 0 129.02 4.72
 3 40 0 135.89 5.35
 3 -40 0 132.4 5.1
 3 40 0 129.91 5.07
 -3 40 0 122.12 4.75
 3 40 0 123.84 4.86
 -3 40 0 126.33 5.04
 -3 -40 0 125.7 5.25
 -3 40 0 122.83 4.87
 3 40 0 125.22 5.14
 3 -40 0 139.25 5.65
 4 40 0 5.55 1.16
 4 40 0 4.33 1.17
 -4 40 0 4.52 1.04
 -4 -40 0 4.57 1.03
 -4 40 0 3.33 1
 4 -40 0 4.67 1.06
 4 40 0 2.2 0.93
 -5 40 0 13.12 1.55
 5 40 0 10.85 1.44
 5 40 0 12.18 1.51
 -5 -40 0 9.8 1.4
 5 -40 0 11.44 1.43
 -5 40 0 8.83 1.33
 -5 -40 0 11.92 1.5
 6 40 0 12.68 1.48
 -6 -40 0 12.98 1.47
 6 -40 0 10.52 1.33
 6 40 0 12.64 1.47
 -6 40 0 13.26 1.42
 -6 40 0 13.87 1.55
 7 40 0 23.77 1.81
 -7 40 0 25.07 1.85
 7 40 0 23.39 1.95
 7 40 0 25.31 1.93
 -7 -40 0 24.96 1.87
 -7 40 0 24.43 1.92
 -8 40 0 102.93 3.71
 -8 40 0 109.1 3.97
 8 40 0 108.58 4.04
 -8 -40 0 105.18 3.81
 -9 40 0 10.03 1.12
 9 40 0 11.26 1.18
 9 -40 0 11.72 1.13
 -9 40 0 10.57 1
 -9 -40 0 10.87 1.09
 10 -40 0 30.4 1.57
 -10 40 0 32.86 1.7
 10 40 0 32.72 1.73
 0 41 0 -0.55 0.65
 0 41 0 -0.66 0.82
 0 -41 0 -0.28 0.84
 0 41 0 0.05 0.61
 0 41 0 0.61 0.78
 0 -41 0 -0.14 0.71
 1 41 0 6.78 1.4
 -1 41 0 3.92 1.04
 1 -41 0 3.31 1.1
 1 -41 0 3.3 0.91
 -1 -41 0 3.29 1.06
 -1 -41 0 1.8 0.82
 1 41 0 3.47 0.89
 1 41 0 4.47 1.11
 -1 41 0 2.77 0.87
 -1 41 0 3.35 0.81
 -1 41 0 4.21 1.05
 1 41 0 2.25 0.78
 2 41 0 2.91 0.85
 2 41 0 1.65 0.77
 -2 41 0 2.37 0.84
 2 41 0 3.13 0.88
 -2 41 0 2.22 0.8
 -2 41 0 1.62 0.78
 2 41 0 3.29 1.15
 -2 -41 0 3.12 0.99
 2 -41 0 2.23 1
 -2 41 0 1.31 0.56
 2 -41 0 2.36 0.71
 3 41 0 61.2 3.23
 -3 41 0 55.67 2.86
 3 41 0 56.78 3.26
 3 -41 0 58.87 3.19
 -3 41 0 54.64 3.01
 -3 41 0 58.58 3.22
 -3 41 0 55.74 2.95
 3 41 0 60.85 3.4
 3 -41 0 59.37 3.52
 -3 -41 0 62.65 3.43
 -4 -41 0 6.98 1.3
 4 41 0 5.8 1.12
 4 41 0 4.28 1.08
 4 -41 0 5.04 1.05
 -4 41 0 3.72 0.94
 -4 41 0 6.44 1.22
 4 -41 0 5.27 1.2
 -5 -41 0 49.52 2.77
 5 41 0 45.32 2.71
 -5 41 0 48.71 2.75
 -5 41 0 44.31 2.63
 5 -41 0 53.85 3.11
 5 41 0 49.5 2.8
 5 -41 0 48.91 2.75
 6 41 0 16.11 1.58
 6 -41 0 18.11 1.76
 -6 -41 0 17.19 1.6
 -6 41 0 16.53 1.51
 6 -41 0 15.76 1.51
 6 41 0 16.4 1.55
 -6 41 0 15.87 1.55
 7 -41 0 79.31 3.29
 -7 -41 0 76.48 3.22
 -7 41 0 80.9 3.35
 7 -41 0 84.24 3.57
 7 41 0 84.9 3.53
 7 41 0 76.81 3.16
 -7 41 0 80.76 3.23
 -8 -41 0 0.2 0.4
 -8 41 0 1.15 0.54
 8 41 0 0.07 0.57
 -8 41 0 -0.09 0.48
 8 -41 0 -0.15 0.45
 8 -41 0 0.7 0.61
 -9 -41 0 7.95 0.85
 -9 41 0 7.26 0.87
 9 -41 0 8.81 0.93
 9 41 0 8.19 0.96
 9 -41 0 8.6 0.87
 0 42 0 25.27 1.98
 0 42 0 28.07 2.18
 0 -42 0 30.52 2.42
 0 42 0 26.99 1.96
 0 -42 0 29.4 2.2
 0 42 0 33.2 2.41
 1 42 0 -0.37 0.82
 -1 42 0 0.74 0.75
 1 -42 0 0.57 0.71
 -1 42 0 0.23 0.56
 1 42 0 -0.15 0.82
 -1 42 0 0.17 0.77
 -1 42 0 -0.59 0.61
 1 -42 0 1.5 0.93
 -1 -42 0 -0.3 0.75
 -1 -42 0 0.18 0.63
 1 42 0 -0.91 0.72
 1 42 0 0.52 0.59
 -2 42 0 1.54 0.82
 2 42 0 0.36 0.74
 2 -42 0 1.43 0.87
 2 -42 0 0.25 0.68
 2 42 0 0.76 1.07
 -2 42 0 0.89 0.75
 -2 42 0 -0.67 0.62
 2 42 0 0.56 0.68
 -2 -42 0 0.43 0.68
 3 42 0 25.32 1.96
 3 -42 0 22.27 1.86
 -3 -42 0 23.24 2.03
 -3 42 0 19.58 1.84
 3 -42 0 23.2 2.2
 3 42 0 26.01 2.15
 -3 42 0 20.2 1.67
 3 42 0 22.2 1.94
 -4 -42 0 40.92 2.57
 4 42 0 38.61 2.43
 4 -42 0 37.43 2.36
 4 42 0 40.06 2.55
 4 -42 0 43.87 2.81
 -4 42 0 34.82 2.26
 -4 42 0 41.35 2.49
 -5 42 0 0.13 0.59
 -5 -42 0 -0.1 0.66
 5 -42 0 -0.26 0.65
 -5 42 0 0.69 0.62
 5 42 0 0.94 0.61
 5 42 0 0.96 0.7
 5 -42 0 2.77 0.95
 6 42 0 0.72 0.6
 -6 42 0 2.22 0.69
 6 42 0 1.27 0.7
 -6 -42 0 1.05 0.53
 6 42 0 1.59 0.68
 -6 42 0 1.57 0.61
 6 -42 0 2.08 0.76
 6 -42 0 1.78 0.66
 7 42 0 6.91 0.91
 -7 42 0 8.78 1.02
 -7 42 0 8.95 1.1
 7 42 0 10.19 1.17
 7 -42 0 10.29 1.21
 -7 -42 0 8.17 0.96
 7 -42 0 9.78 1.11
 -8 42 0 2.7 0.54
 -8 -42 0 1.5 0.47
 -8 -42 0 2.88 0.55
 8 42 0 2.94 0.68
 8 -42 0 4.09 0.75
 8 -42 0 3.92 0.71
 -8 42 0 2.22 0.65
 -9 42 0 0.69 0.38
 9 42 0 1.1 0.45
 0 43 0 -0.3 0.64
 0 -43 0 -0.77 0.8
 0 43 0 0.11 0.64
 0 -43 0 -0.17 0.69
 0 43 0 1.29 0.61
 -1 -43 0 14.73 1.65
 -1 43 0 15.08 1.46
 1 43 0 13.35 1.32
 -1 43 0 15.45 1.55
 -1 43 0 13.58 1.47
 1 -43 0 13.87 1.45
 1 43 0 15.94 1.66
 1 43 0 14.9 1.56
 1 -43 0 13.73 1.6
 1 43 0 16.08 1.54
 -2 43 0 52.93 2.78
 2 43 0 58.88 3.07
 2 -43 0 62.22 3.31
 2 43 0 57.47 2.9
 2 -43 0 55.89 2.92
 -2 -43 0 58.55 3.14
 -2 43 0 56.85 2.67
 -2 43 0 56.82 2.98
 2 43 0 67.17 3.3
 3 -43 0 -0.05 0.62
 3 43 0 0.07 0.71
 3 43 0 0.39 0.65
 3 -43 0 1.02 0.89
 -3 43 0 1.32 0.62
 -3 -43 0 0.34 0.61
 -3 43 0 0.56 0.64
 4 43 0 29.47 2.1
 -4 -43 0 27.56 1.92
 4 43 0 24.35 1.83
 4 -43 0 28.22 1.96
 -4 43 0 27.62 1.96
 -4 -43 0 27.45 1.97
 5 43 0 4.45 0.82
 -5 -43 0 4.2 0.75
 5 -43 0 5.19 0.86
 5 43 0 5.34 0.96
 5 -43 0 5.35 1.02
 -5 43 0 4.4 0.77
 6 -43 0 6.55 0.91
 6 -43 0 6.56 1.04
 6 43 0 5.83 0.9
 6 43 0 5.96 0.94
 -6 43 0 6.5 0.92
 -6 43 0 6.19 0.85
 -6 -43 0 5.34 0.81
 7 -43 0 24.25 1.62
 -7 43 0 19.84 1.33
 7 -43 0 25.17 1.52
 -7 43 0 21.02 1.46
 7 43 0 21.82 1.37
 -7 -43 0 22.88 1.41
 7 43 0 22.48 1.59
 8 43 0 2.98 0.61
 8 -43 0 2.31 0.52
 8 -43 0 2.9 0.54
 0 44 0 0.27 0.7
 0 44 0 0.37 0.61
 0 44 0 1.4 0.62
 0 -44 0 0 0.63
 1 44 0 1.16 0.65
 1 44 0 -0.06 0.53
 -1 44 0 1.54 0.72
 -1 44 0 1.17 0.5
 1 44 0 0.45 0.6
 -1 44 0 1.8 0.78
 1 -44 0 1.13 0.63
 1 -44 0 0.91 0.68
 -1 -44 0 1.42 0.82
 2 44 0 4.78 0.89
 -2 44 0 5.87 1.04
 2 44 0 4.89 1.06
 2 -44 0 7.31 1.18
 2 44 0 6.28 1.11
 2 -44 0 5.82 1
 -2 44 0 5.07 0.92
 -2 -44 0 5.96 1.01
 3 44 0 59.48 2.74
 -3 44 0 60.32 2.85
 -3 -44 0 62.94 3
 3 44 0 61.34 2.95
 -3 44 0 52.73 2.43
 3 -44 0 61.46 3.1
 3 -44 0 60.3 2.8
 4 -44 0 7.5 1.14
 -4 -44 0 7.61 0.97
 4 44 0 6.47 1.04
 4 44 0 7.58 1
 4 -44 0 7.07 0.97
 -4 44 0 6.8 1
 5 -44 0 0.76 0.56
 5 44 0 -0.38 0.58
 -5 -44 0 -0.4 0.52
 5 -44 0 0.24 0.49
 -5 44 0 0.14 0.43
 5 44 0 -0.41 0.58
 5 44 0 0.51 0.53
 6 -44 0 14.14 1.27
 -6 -44 0 12.63 1.06
 6 -44 0 15.11 1.19
 -6 44 0 14.28 1.14
 6 44 0 14.86 1.27
 6 44 0 12.02 1.1
 7 44 0 7.39 0.86
 7 -44 0 9.44 0.84
 7 -44 0 8.58 0.92
 0 45 0 0.46 0.64
 0 45 0 -0.34 0.42
 0 45 0 0.56 0.59
 0 -45 0 -0.37 0.6
 -1 -45 0 2.21 0.71
 1 45 0 2.13 0.72
 1 45 0 1.89 0.72
 -1 45 0 1.85 0.63
 1 45 0 2.17 0.59
 -1 45 0 1.84 0.65
 1 -45 0 2.27 0.82
 -2 -45 0 2.44 0.72
 2 45 0 1.18 0.52
 2 -45 0 0.83 0.64
 -2 45 0 0.19 0.46
 2 -45 0 1.71 0.58
 -2 45 0 0.47 0.52
 2 45 0 0.12 0.6
 3 -45 0 25.93 1.67
 -3 -45 0 23.91 1.71
 3 45 0 26.83 1.83
 -3 -45 0 23.58 1.57
 3 -45 0 27.7 1.92
 3 45 0 23.6 1.58
 -3 45 0 26.25 1.71
 4 -45 0 6.36 0.86
 4 -45 0 8.12 1.09
 4 45 0 6.48 0.93
 4 45 0 7.32 0.92
 -4 -45 0 5.12 0.76
 -4 45 0 7.22 0.91
 -5 45 0 0.99 0.44
 5 -45 0 1.65 0.57
 -5 -45 0 0.66 0.39
 5 -45 0 1.48 0.41
 5 45 0 0.99 0.48
 5 45 0 1.29 0.5
 6 45 0 15.85 1.18
 6 -45 0 15.15 1.07
 6 -45 0 14.4 1.15
 0 46 0 21.39 1.54
 0 46 0 18.88 1.45
 0 -46 0 20.45 1.58
 -1 46 0 14.24 1.2
 1 46 0 14.79 1.13
 -1 -46 0 17.83 1.47
 1 -46 0 16.73 1.45
 1 46 0 16.21 1.37
 -1 46 0 15.93 1.32
 2 46 0 -0.3 0.51
 -2 -46 0 0.09 0.48
 2 -46 0 0.53 0.54
 -2 46 0 -0.95 0.4
 -2 -46 0 -0.22 0.42
 -2 46 0 0.24 0.43
 2 46 0 -0.9 0.53
 3 -46 0 0.41 0.5
 3 46 0 -0.41 0.45
 -3 -46 0 -0.81 0.46
 -3 46 0 0.23 0.4
 3 46 0 0.44 0.42
 3 -46 0 0.47 0.46
 4 -46 0 6.78 0.92
 4 -46 0 5.73 0.73
 4 46 0 4.73 0.73
 -4 46 0 4.5 0.64
 4 46 0 4.4 0.69
 5 46 0 1.98 0.46
 5 46 0 1.65 0.47
 5 -46 0 1.52 0.51
 0 47 0 0.69 0.4
 0 -47 0 -0.16 0.42
 -1 47 0 0.91 0.45
 -1 47 0 0.56 0.36
 -1 -47 0 0.45 0.33
 1 47 0 0.93 0.49
 -1 -47 0 1.24 0.48
 1 -47 0 0.75 0.46
 2 47 0 4.09 0.69
 2 -47 0 4.44 0.71
 -2 47 0 4.69 0.65
 3 47 0 4.55 0.67
 3 47 0 4.3 0.65
 3 -47 0 4.98 0.75
 19 0 -1 0.6 0.63
 19 0 -1 -0.15 0.47
 19 0 -1 -0.29 0.41
 18 0 -1 1.49 0.85
 -18 0 1 -0.39 0.54
 -18 0 1 0.42 0.54
 18 0 -1 0.8 0.73
 -17 0 1 0.2 0.61
 17 0 -1 -0.73 0.86
 -17 0 1 0.48 0.75
 17 0 -1 -0.52 0.53
 16 0 -1 0.69 0.95
 -16 0 1 0.02 0.84
 -16 0 1 0.8 0.81
 15 0 -1 0.33 0.82
 -15 0 1 0.14 0.77
 -15 0 1 -1.11 0.82
 -14 0 1 -0.24 0.75
 14 0 -1 0.38 0.76
 14 0 -1 1.3 0.97
 -13 0 1 2.72 1.1
 13 0 -1 1.25 0.94
 13 0 -1 1.5 1.1
 12 0 -1 -0.99 1.56
 12 0 -1 0.3 0.62
 12 0 -1 0.62 0.74
 11 0 -1 -1.21 1.84
 10 0 -1 -0.36 1.23
 9 0 -1 0.13 1.06
 -8 0 1 -0.37 0.94
 8 0 -1 -0.82 1.15
 7 0 -1 -0.3 1.02
 -7 0 1 -1.02 1.12
 -6 0 1 -0.78 0.81
 6 0 -1 -1.26 1.18
 -5 0 1 0.36 0.44
 4 0 -1 0.5 0.41
 -4 0 1 -0.68 0.53
 3 0 -1 -0.59 0.55
 3 0 -1 -0.02 0.36
 -3 0 1 0.29 0.28
 2 0 -1 0.36 0.3
 -2 0 1 0.5 0.17
 1 0 -1 0.55 0.16
 1 0 -1 0.87 0.23
 1 0 -1 0.87 0.32
 0 0 -1 0.5 0.17
 1 0 1 0.47 0.27
 2 0 1 0.26 0.37
 -2 0 -1 0.05 0.45
 3 0 1 0.15 0.59
 -3 0 -1 -0.37 0.74
 -4 0 -1 0.23 0.65
 4 0 1 0.09 0.63
 -5 0 -1 -1.3 1
 5 0 1 -0.64 1.06
 6 0 1 -0.42 0.95
 -6 0 -1 1.68 0.78
 -7 0 -1 0.66 1.1
 7 0 1 -0.48 0.91
 8 0 1 -0.66 1.43
 -8 0 -1 -1.96 1.63
 -9 0 -1 -1.36 1.49
 9 0 1 0.62 1.11
 10 0 1 -0.7 1.8
 11 0 1 -1.44 1.85
 -12 0 -1 -0.71 0.86
 12 0 1 0.09 0.65
 -12 0 -1 -0.2 0.88
 -12 0 -1 -0.27 0.77
 -13 0 -1 -0.32 0.75
 -13 0 -1 -0.45 0.93
 -13 0 -1 -1.3 1.01
 -13 0 -1 0.27 0.69
 13 0 1 1.1 0.88
 -14 0 -1 2.28 1.25
 -14 0 -1 0.85 1
 14 0 1 0.51 1
 15 0 1 0.48 0.78
 -15 0 -1 0.74 0.92
 -15 0 -1 0.69 0.86
 16 0 1 0.9 0.88
 -16 0 -1 0.68 0.98
 -16 0 -1 0.72 0.72
 -16 0 -1 3.22 1.27
 17 0 1 -0.4 0.63
 17 0 1 0.51 0.46
 -17 0 -1 -1.1 0.75
 -17 0 -1 0.16 0.66
 17 0 1 -0.07 0.5
 -18 0 -1 0.64 0.44
 18 0 1 -0.24 0.37
 18 0 1 -0.45 0.43
 19 -1 -1 22.43 1.36
 19 1 -1 21.93 1.37
 19 -1 -1 21.04 1.32
 19 -1 -1 19.98 1.56
 19 1 -1 20.5 1.55
 18 -1 -1 33.14 2.11
 18 -1 -1 28.48 2.33
 -18 -1 1 27.14 1.91
 -18 1 1 32.12 2.01
 -18 1 1 30.82 1.92
 18 1 -1 28.57 2.33
 18 1 -1 32.27 2.09
 -18 -1 1 28.89 1.86
 18 1 -1 27.12 1.64
 -17 -1 1 30.23 2.31
 17 -1 -1 25.62 1.87
 -17 1 1 29.21 2.25
 17 1 -1 26.62 1.92
 17 -1 -1 29.93 2.28
 -17 1 1 28.53 2.15
 17 1 -1 31.46 2.32
 16 -1 -1 79.65 3.76
 -16 1 1 83.35 3.81
 -16 1 1 86.1 4.27
 -16 -1 1 80.28 4.16
 16 1 -1 86 4.25
 16 -1 -1 81.93 4.18
 -16 -1 1 81.31 3.75
 -15 -1 1 0.31 0.83
 -15 1 1 0.38 0.85
 15 1 -1 1.9 0.98
 -15 1 1 0.63 0.65
 -15 -1 1 0.73 0.66
 15 -1 -1 -0.08 0.94
 14 1 -1 75.48 4.21
 -14 1 1 80.78 4.02
 14 -1 -1 78.64 4.26
 -14 1 1 80.36 4.36
 -14 -1 1 85.79 4.15
 14 1 -1 83.15 4.2
 13 1 -1 370.47 10.18
 -13 -1 1 344.97 9.85
 13 -1 -1 368.57 10.49
 -13 1 1 353.86 9.92
 13 -1 -1 374.26 10.21
 13 1 -1 373.5 10.59
 12 1 -1 24.13 2.11
 12 -1 -1 14.64 3.16
 12 -1 -1 19.99 1.98
 12 1 -1 10.47 2.77
 12 1 -1 21.18 2.1
 12 -1 -1 22.18 2.04
 11 -1 -1 95.28 7.51
 11 1 -1 102.95 7.81
 10 -1 -1 463.72 16.89
 10 1 -1 459.83 16.86
 9 -1 -1 10.5 2.3
 9 1 -1 6.3 1.78
 -8 -1 1 11.42 1.78
 8 -1 -1 14.11 2.46
 8 1 -1 14.56 2.38
 -7 1 1 431.6 12.08
 7 1 -1 459.53 13.76
 -7 -1 1 439.11 12.19
 7 -1 -1 459.53 13.73
 6 1 -1 1088.74 24.2
 -6 -1 1 1049.5 22.49
 6 -1 -1 1103.5 24.2
 -6 1 1 1074.49 22.53
 5 1 -1 4.86 0.84
 -5 1 1 3.7 0.77
 -5 -1 1 4 0.81
 4 1 -1 1030.15 19.97
 -4 -1 1 1001.64 19.64
 -4 1 1 1002.36 19.63
 -3 -1 1 1095.75 20.55
 3 1 -1 1114.61 21.69
 -3 1 1 1142.19 20.66
 3 1 -1 1135.38 21.33
 3 -1 -1 1122.62 21.67
 2 1 -1 2924.82 50.08
 -2 -1 1 2823.18 48.85
 2 1 -1 2886.61 49.98
 2 -1 -1 2869.74 49.93
 1 1 -1 16.99 0.76
 1 -1 -1 16.83 0.97
 1 1 -1 16.95 0.75
 1 1 -1 17.42 0.95
 1 -1 -1 17.18 0.76
 0 1 -1 901.71 16.47
 0 1 1 894.39 15.8
 1 -1 1 102.54 2.9
 1 1 1 103.94 2.98
 2 -1 1 146.83 4.47
 -2 -1 -1 150.88 4.98
 -2 1 -1 152.46 4.97
 2 1 1 152.03 4.57
 3 1 1 923.81 19.01
 3 -1 1 914.07 18.87
 -3 1 -1 932 19.58
 -3 -1 -1 913.15 19.54
 3 1 1 909.8 16.09
 4 1 1 17.36 1.85
 -4 1 -1 17.44 1.95
 -4 -1 -1 16.01 1.88
 4 -1 1 18.23 1.86
 -5 -1 -1 277.47 9.48
 -5 1 -1 277.22 9.44
 5 -1 1 277.57 9.15
 5 1 1 275.46 9.18
 6 -1 1 134.91 6.55
 -6 -1 -1 137.71 6.76
 -6 1 -1 130.05 6.58
 6 1 1 128.36 6.41
 -7 1 -1 71.25 5.13
 -7 -1 -1 69.74 5.1
 7 -1 1 70.19 5.03
 7 1 1 70.3 5.03
 8 -1 1 24.54 3.19
 8 1 1 26.67 3.39
 -8 1 -1 22.94 3.06
 -8 -1 -1 26.51 3.39
 -9 -1 -1 134.59 8.29
 9 -1 1 141.84 8.51
 9 1 1 135.06 8.4
 -9 1 -1 133.64 8.23
 10 1 1 252.51 12.47
 10 -1 1 249.41 12.38
 -10 -1 -1 251.19 12.25
 11 -1 1 41.07 5.27
 11 1 1 30.92 4.53
 12 -1 1 16.32 1.87
 -12 -1 -1 19.3 1.99
 12 1 1 18.96 2.09
 -12 1 -1 18.87 1.97
 -12 -1 -1 17.15 2.04
 -12 -1 -1 20.27 2.03
 12 1 1 19.76 2
 -12 1 -1 15.29 1.88
 -12 1 -1 18.36 2.15
 -12 1 -1 16.52 1.76
 -13 -1 -1 3.22 0.91
 -13 -1 -1 3.17 1.03
 13 -1 1 3.82 1.09
 -13 1 -1 4.47 1.14
 -13 -1 -1 4.93 1.08
 -13 1 -1 5.14 1.38
 -13 1 -1 3.31 0.82
 -13 1 -1 4.68 1.22
 -13 -1 -1 4.69 1.29
 13 1 1 3.8 1.09
 -14 -1 -1 101.8 5.01
 -14 1 -1 99.95 4.66
 -14 1 -1 100.04 4.94
 14 -1 1 99.18 4.69
 -14 -1 -1 97.79 4.62
 14 1 1 101.97 4.8
 -15 -1 -1 18.12 2.34
 15 1 1 14.31 1.77
 -15 -1 -1 18.55 2.16
 15 -1 1 14.13 1.7
 -15 1 -1 18.16 2.34
 -15 1 -1 18.08 2.29
 16 -1 1 79.18 3.67
 -16 -1 -1 85.94 4.1
 -16 1 -1 82.5 3.9
 16 1 1 85.74 3.86
 -16 1 -1 81.83 3.68
 -16 -1 -1 83.11 3.69
 -16 1 -1 80.67 3.97
 17 -1 1 4.41 0.8
 -17 -1 -1 5.94 1.01
 -17 1 -1 4.05 0.83
 -17 -1 -1 3.86 0.85
 -17 1 -1 4.73 0.93
 17 -1 1 4.15 0.84
 17 1 1 3.98 0.8
 18 1 1 13.29 1.27
 -18 1 -1 13.77 1.09
 18 1 1 14.46 1.13
 18 -1 1 12.05 1.24
 -18 -1 -1 15.09 1.16
 18 -1 1 14.03 1.16
 19 -2 -1 4.56 0.71
 19 2 -1 5.17 0.82
 19 -2 -1 3.92 0.77
 19 2 -1 5.65 0.79
 19 -2 -1 5.32 0.74
 -18 -2 1 122.24 4.29
 18 -2 -1 117.2 4.92
 -18 2 1 118.19 3.97
 18 2 -1 114.3 4.76
 18 2 -1 107.52 3.64
 18 2 -1 123.65 4.34
 -18 -2 1 119.75 4.09
 18 -2 -1 124.17 4.27
 -17 2 1 2.17 0.75
 -17 2 1 1.84 0.86
 17 -2 -1 3.74 1
 17 2 -1 3.51 1.11
 -17 -2 1 1.87 0.83
 17 -2 -1 3.04 0.85
 17 2 -1 1.73 0.64
 -16 -2 1 58.08 3.49
 16 -2 -1 57.37 3.43
 -16 2 1 56.15 3.38
 -16 -2 1 60.81 3.21
 16 2 -1 57.67 3.48
 16 -2 -1 49.66 2.94
 -15 -2 1 2.55 0.85
 -15 2 1 4.41 1.04
 15 -2 -1 3.59 1.12
 15 2 -1 2.72 0.92
 -15 -2 1 2.96 1.17
 -15 2 1 2.91 1.08
 14 2 -1 27.75 2.45
 -14 2 1 26.89 2.5
 14 -2 -1 28.76 2.6
 -14 -2 1 29.6 2.43
 14 2 -1 26.97 2.5
 -14 2 1 26.22 2.26
 -13 2 1 2.3 0.93
 13 -2 -1 4.33 1.18
 -13 -2 1 3.49 1.29
 13 2 -1 7.56 1.51
 13 2 -1 3.46 1.16
 13 -2 -1 4.67 1.21
 -13 -2 1 4.21 1.26
 12 2 -1 104.68 8.43
 12 2 -1 102.14 4.73
 12 -2 -1 90.34 7.86
 12 -2 -1 116.87 4.76
 12 -2 -1 103.39 4.69
 12 2 -1 106.32 4.58
 11 -2 -1 101.22 7.77
 11 2 -1 105.24 7.92
 10 -2 -1 144.07 8.74
 10 2 -1 151.85 9.01
 9 2 -1 146.4 8.25
 9 -2 -1 157.1 8.48
 8 -2 -1 438.99 14.33
 -8 -2 1 420.64 12.73
 8 2 -1 444.47 14.48
 -7 -2 1 1284.2 27.95
 7 -2 -1 1361.06 29.93
 7 2 -1 1385.78 30.15
 6 -2 -1 750.89 18.3
 -6 -2 1 748 16.96
 6 2 -1 733.86 16.36
 6 2 -1 745.78 18.38
 5 2 -1 1633.33 31.29
 -5 -2 1 1654.34 31.49
 5 2 -1 1646.95 32.83
 4 2 -1 2100.28 37.94
 -4 -2 1 2038.73 37.62
 3 2 -1 76.31 2.95
 -3 -2 1 72.73 2.55
 3 -2 -1 71.77 3.04
 3 2 -1 77.87 3.15
 2 2 -1 76.34 2.64
 2 -2 -1 73.51 2.58
 2 -2 -1 75.78 2.11
 -2 -2 1 75.66 2.13
 -1 2 1 5614.73 95.88
 1 2 -1 5750.43 96.38
 1 2 -1 5566.66 96.64
 1 -2 -1 5760.43 96.72
 0 2 -1 392.49 8.09
 0 2 1 376.23 7.43
 0 2 1 387.31 7.37
 0 2 -1 391.54 7.7
 -1 2 -1 1664.57 28.45
 1 -2 1 1630.91 29.51
 -1 2 -1 1579.5 30.03
 1 2 1 1709.62 28.99
 2 2 1 243.21 6.19
 -2 2 -1 214.73 4.58
 -2 2 -1 233.53 6.55
 2 -2 1 228.48 5.97
 -2 -2 -1 235.74 6.62
 3 2 1 616.24 13.79
 -3 2 -1 610.62 14.25
 -3 -2 -1 590.16 14.18
 3 -2 1 615.81 13.66
 4 2 1 62.84 3.58
 -4 -2 -1 55.75 3.54
 -4 2 -1 64.47 3.79
 4 2 1 57.93 1.96
 4 -2 1 59.82 3.45
 -5 -2 -1 43.15 3.39
 5 2 1 41.48 3.22
 5 -2 1 43.57 3.26
 -5 2 -1 43.44 3.38
 -6 2 -1 1.92 0.98
 6 2 1 0.96 0.96
 6 -2 1 -0.17 0.94
 -6 -2 -1 -0.21 0.99
 -7 -2 -1 0.03 1.04
 -7 2 -1 2.37 1.17
 7 -2 1 3.66 1.3
 7 2 1 2.04 1.09
 -8 2 -1 47.49 4.5
 8 2 1 47.32 4.49
 8 -2 1 45.33 4.29
 -8 -2 -1 46.66 4.48
 9 -2 1 116.69 7.66
 -9 -2 -1 119.48 7.72
 9 2 1 111.12 7.53
 -10 -2 -1 210.75 11.11
 10 -2 1 208.72 11.25
 10 2 1 213.13 11.42
 11 -2 1 273.63 13.95
 -11 -2 -1 302.66 9.04
 11 2 1 256.15 13.55
 -12 -2 -1 8.99 1.54
 -12 2 -1 5.96 1.08
 -12 -2 -1 7.23 1.33
 12 2 1 8.16 1.36
 12 2 1 8.61 1.41
 -12 2 -1 10.88 1.61
 12 -2 1 8.97 1.43
 -12 2 -1 7.8 1.46
 -12 2 -1 8.88 1.42
 -12 -2 -1 10.49 1.51
 -13 2 -1 19.22 2.06
 -13 -2 -1 19.47 2.21
 -13 2 -1 18.82 2.1
 13 -2 1 18.7 1.99
 13 2 1 18.11 2.08
 -13 -2 -1 20.9 2.15
 -13 2 -1 19.62 1.97
 -14 -2 -1 1.77 1
 -14 2 -1 1.61 1.08
 14 -2 1 1.34 0.88
 -14 -2 -1 1.92 0.95
 -14 -2 -1 2.21 1.23
 -14 2 -1 0.91 0.6
 14 2 1 1.7 0.96
 -14 2 -1 0.39 0.76
 15 -2 1 389.89 10.53
 -15 -2 -1 391.04 11.07
 15 2 1 393.25 10.67
 -15 2 -1 388.36 10.97
 -15 -2 -1 401.46 10.52
 -15 2 -1 401.2 10.55
 -16 2 -1 10.56 1.54
 -16 -2 -1 14.58 1.97
 16 -2 1 12.41 1.57
 -16 -2 -1 12.99 1.76
 16 -2 1 9.25 1.32
 16 2 1 10.97 1.47
 -16 2 -1 8.91 1.35
 -17 -2 -1 14.75 1.48
 17 -2 1 12.81 1.25
 17 -2 1 15.92 1.47
 -17 2 -1 14.18 1.4
 17 2 1 12.57 1.27
 -17 -2 -1 13.52 1.45
 -18 -2 -1 19.16 1.3
 -18 2 -1 18.29 1.25
 18 -2 1 18.51 1.52
 18 -2 1 17.58 1.24
 18 2 1 15.85 1.33
 18 -2 1 17.73 1.26
 18 2 1 18.42 1.28
 19 -3 -1 0.42 0.52
 19 -3 -1 0.46 0.4
 19 3 -1 0.96 0.49
 19 -3 -1 0.85 0.43
 18 3 -1 16.93 1.76
 18 -3 -1 17.77 1.94
 -18 -3 1 19.04 1.58
 18 3 -1 21.72 1.73
 18 -3 -1 20.83 1.77
 -18 -3 1 16.37 1.51
 18 3 -1 14.53 1.23
 -18 3 1 18.4 1.45
 -17 -3 1 62.14 3.33
 17 3 -1 60.66 3.29
 -17 3 1 59.01 3.07
 17 3 -1 57.14 2.88
 17 -3 -1 64.59 3.33
 -17 3 1 60.92 3.22
 17 -3 -1 57.46 2.83
 -16 3 1 2.05 1
 -16 -3 1 2.84 0.89
 16 -3 -1 5.13 1.1
 -16 3 1 3.94 1.07
 -16 -3 1 3.19 1.07
 16 -3 -1 2.63 0.89
 16 3 -1 5.01 1.34
 16 -3 -1 3.51 0.97
 15 -3 -1 38.8 2.89
 -15 3 1 37.5 2.61
 -15 -3 1 36.1 2.61
 15 3 -1 36.74 2.88
 -15 3 1 36.32 2.81
 15 -3 -1 37.26 2.64
 -14 3 1 -1.21 0.99
 14 3 -1 -0.43 0.81
 -14 -3 1 0.08 0.69
 -14 3 1 0.97 0.85
 14 -3 -1 -0.91 0.89
 14 3 -1 0.66 0.83
 13 3 -1 14.37 1.71
 -13 -3 1 14.77 1.72
 -13 3 1 14.72 1.86
 -13 -3 1 17.13 2.03
 13 -3 -1 15.38 1.89
 -13 3 1 14.03 1.66
 13 3 -1 14.43 1.85
 12 -3 -1 146.66 5.75
 12 3 -1 135.6 9.72
 12 3 -1 141.22 5.46
 12 -3 -1 144.19 9.93
 12 3 -1 147.31 5.83
 -12 -3 1 142.87 5.79
 12 -3 -1 156.08 5.7
 11 3 -1 354.19 15.37
 11 -3 -1 325.11 14.68
 10 -3 -1 1.48 1.31
 10 3 -1 0.57 1.23
 9 3 -1 1.26 1.12
 9 -3 -1 0.54 0.98
 8 3 -1 18.88 2.76
 8 -3 -1 19.22 2.79
 -8 -3 1 15.14 2.05
 7 3 -1 293.23 10.56
 7 -3 -1 300.23 10.61
 7 3 -1 276.54 8.52
 -7 -3 1 295.64 9.45
 6 3 -1 1574.71 30.78
 6 3 -1 1573.74 32.95
 6 -3 -1 1541.08 32.68
 -6 -3 1 1600.83 31.48
 5 -3 -1 555.91 14.02
 5 3 -1 583.52 13.06
 -5 -3 1 557.66 13.08
 5 3 -1 561.92 14.17
 -4 -3 1 197.2 5.76
 4 3 -1 206.78 6.01
 3 -3 -1 4349.04 76.28
 3 3 -1 4325 76.37
 -3 -3 1 4368.95 75.33
 2 -3 -1 223.4 5.49
 2 -3 -1 211.98 4.55
 2 3 -1 219.72 5.46
 1 3 -1 94.19 2.74
 1 -3 -1 99.67 2.81
 -1 3 1 94.55 2.5
 1 3 -1 99.65 2.86
 0 3 -1 793.97 14.92
 0 3 1 789.66 14.53
 0 3 -1 828.34 15.61
 0 3 1 771.77 14.6
 -1 3 -1 3696.83 63.46
 1 -3 1 3703.15 64.39
 1 3 1 3714.36 63.96
 -1 3 -1 3798.59 64.87
 2 -3 1 39.32 2.09
 -2 -3 -1 36.88 2.33
 2 3 1 39.84 2.18
 -2 3 -1 35.3 1.34
 -2 3 -1 36.6 1.97
 -3 3 -1 1782.06 33.46
 3 3 1 1777.27 32.89
 3 -3 1 1729.68 32.57
 -3 -3 -1 1729.13 33.38
 -3 3 -1 1651.91 30.29
 -4 3 -1 190.3 5.09
 4 3 1 205.65 7.09
 -4 3 -1 207.27 7.36
 4 -3 1 213.12 7.04
 -4 -3 -1 207.39 7.4
 -5 -3 -1 1083.59 24.84
 -5 3 -1 1128.29 24.95
 5 3 1 1122.07 24.67
 5 -3 1 1123.23 24.46
 5 3 1 1093.53 20.46
 -6 3 -1 615.67 16.72
 -6 -3 -1 620.92 16.9
 6 -3 1 611.92 16.37
 6 3 1 617.28 16.58
 -7 3 -1 0.21 0.87
 7 -3 1 -0.11 1.15
 7 3 1 1.79 1.19
 -7 -3 -1 0.27 0.98
 8 3 1 57.38 4.99
 -8 -3 -1 63.27 5.24
 8 -3 1 55.26 4.86
 9 -3 1 5.64 1.89
 9 3 1 8.35 2.11
 -9 -3 -1 9.61 2.08
 -10 -3 -1 3.26 1.58
 10 -3 1 0.18 1.72
 10 3 1 0.96 1.34
 -11 3 -1 29.88 2.36
 11 3 1 15.66 3.19
 -11 3 -1 28.56 2.46
 11 -3 1 19.33 3.7
 -11 -3 -1 30.66 2.55
 -12 3 -1 86.37 4.27
 -12 -3 -1 79.03 4.12
 -12 -3 -1 84.97 4.17
 12 -3 1 81.75 4.18
 -12 3 -1 79.63 3.99
 12 3 1 80.44 4.04
 -12 -3 -1 81.18 4.46
 12 3 1 83.96 4.32
 -12 3 -1 83.5 4.41
 -12 -3 -1 89.49 4.61
 -13 -3 -1 28.73 2.71
 -13 -3 -1 33.92 2.67
 -13 3 -1 30.79 2.6
 -13 3 -1 31.65 2.74
 -13 3 -1 29.78 2.39
 -13 -3 -1 31 2.47
 13 -3 1 30.83 2.55
 13 3 1 33.69 2.75
 -14 -3 -1 55.51 3.58
 -14 -3 -1 54.08 3.65
 -14 3 -1 56.01 3.18
 -14 3 -1 55.89 3.65
 14 -3 1 55.29 3.39
 14 3 1 55.65 3.52
 -14 3 -1 55.74 3.41
 -14 -3 -1 58.78 3.48
 -15 3 -1 74.06 3.79
 -15 3 -1 74.13 4.01
 15 3 1 74.39 3.95
 -15 3 -1 73.51 4.11
 -15 -3 -1 76.52 4.27
 15 -3 1 68.38 3.69
 -15 -3 -1 77.43 4.01
 -16 -3 -1 117.46 4.49
 16 -3 1 115.92 4.49
 -16 3 -1 117.87 4.73
 -16 -3 -1 117.99 4.92
 16 3 1 114.52 4.59
 16 -3 1 118.28 4.73
 -16 3 -1 120.28 4.87
 17 -3 1 23.56 1.76
 -17 -3 -1 26.42 1.95
 -17 -3 -1 28.78 2
 17 3 1 25.15 1.77
 -17 3 -1 21.61 1.7
 17 -3 1 25.39 1.78
 -18 3 -1 8.19 0.86
 18 -3 1 8.23 0.9
 18 -3 1 9.63 0.96
 -18 -3 -1 10.22 0.98
 18 -3 1 9.07 1.11
 18 3 1 10.11 1.03
 19 4 -1 11.76 1.05
 19 -4 -1 12.58 1.24
 19 -4 -1 12.72 1.03
 19 -4 -1 13.63 1.11
 -18 -4 1 6.08 0.94
 18 4 -1 8.36 1.13
 18 -4 -1 5.26 1.16
 18 -4 -1 8.11 1.15
 18 4 -1 6.28 1.17
 -18 4 1 7.05 0.92
 18 4 -1 4.83 0.79
 -18 -4 1 7.01 1.05
 -17 4 1 25.89 2.07
 17 4 -1 25.48 2.2
 17 4 -1 25.13 1.9
 -17 -4 1 24.19 2.16
 17 -4 -1 24.61 1.81
 -17 4 1 26.32 2.05
 17 -4 -1 28.79 2.17
 16 4 -1 3.84 1.29
 -16 -4 1 3.67 0.98
 16 -4 -1 4.31 1.05
 16 -4 -1 3.29 0.91
 -16 4 1 3.5 1.05
 -16 4 1 4.22 1.14
 -16 -4 1 2.12 0.87
 16 -4 -1 2.26 0.89
 -15 4 1 8.27 1.5
 15 -4 -1 10.33 1.67
 -15 4 1 9.95 1.47
 15 -4 -1 9.47 1.37
 15 -4 -1 9.5 1.62
 15 4 -1 9.53 1.73
 15 4 -1 8.98 1.6
 -15 -4 1 7.63 1.43
 -14 4 1 24.55 2.26
 -14 -4 1 18.78 1.96
 14 -4 -1 23.13 2.32
 -14 4 1 20.95 2.22
 14 4 -1 24.94 2.33
 14 4 -1 20.51 2.25
 -13 4 1 30.37 2.42
 -13 -4 1 31.7 2.66
 13 4 -1 27.95 2.51
 -13 4 1 28.47 2.49
 -13 -4 1 27.52 2.3
 -13 -4 1 27.96 2.48
 13 4 -1 28.45 2.41
 13 -4 -1 31.13 2.64
 12 4 -1 1.65 1.02
 12 -4 -1 1.46 1.63
 -12 -4 1 1.41 0.78
 12 -4 -1 0.12 0.64
 12 4 -1 1.19 0.62
 12 -4 -1 3.07 0.97
 12 4 -1 2.71 0.9
 11 -4 -1 42.12 4.97
 11 4 -1 39.21 4.86
 10 -4 -1 10.91 2.46
 10 4 -1 15.6 2.96
 9 -4 -1 6.13 1.95
 9 4 -1 6.29 1.86
 8 4 -1 84.08 5.72
 -8 -4 1 75.83 4.77
 8 -4 -1 81.29 5.57
 7 4 -1 0.5 0.51
 -7 -4 1 -0.09 0.76
 7 4 -1 0.2 1.13
 7 -4 -1 1.7 1.01
 6 4 -1 21.9 1.95
 6 4 -1 18.41 2.26
 -6 -4 1 25.19 2.25
 6 -4 -1 24.18 2.56
 -5 -4 1 1159.23 23.74
 5 4 -1 1165.21 24.96
 5 -4 -1 1152.77 24.72
 5 4 -1 1195.57 23.65
 -4 -4 1 589.54 12.96
 3 -4 -1 141.54 4.74
 -3 -4 1 142.08 4.29
 3 4 -1 148.1 4.88
 2 -4 -1 79.93 2.96
 2 4 -1 78.85 2.94
 -2 -4 1 77.53 1.98
 -1 4 1 856.34 16.1
 1 4 -1 876.41 16.1
 1 4 -1 886.76 16.63
 1 -4 -1 849.99 16.37
 1 -4 -1 888.02 16.15
 0 4 -1 201.44 5.02
 0 4 1 197.13 4.79
 0 4 1 193.29 4.7
 -1 4 -1 590.26 12.06
 1 4 1 591.01 11.46
 -1 4 -1 556.9 10.99
 1 -4 1 577.32 11.74
 -2 4 -1 216.96 4.99
 2 -4 1 226.83 6.14
 -2 -4 -1 224.88 6.74
 -2 4 -1 229.34 5.93
 3 4 1 84.39 3.84
 -3 -4 -1 81.32 4
 -3 4 -1 73.3 2.52
 -3 4 -1 76.7 3.16
 -3 4 -1 78.2 3.93
 3 -4 1 79.47 3.64
 4 4 1 5.62 1.21
 4 -4 1 4.11 0.97
 -4 4 -1 4.79 1.26
 -4 -4 -1 2.84 0.98
 -4 4 -1 4.47 0.87
 -4 4 -1 2.63 0.52
 5 4 1 365.31 11.03
 5 -4 1 348.47 10.62
 -5 4 -1 325.62 8.83
 -5 -4 -1 336.79 10.99
 5 4 1 348.09 7.91
 -5 4 -1 316.9 8.04
 -5 4 -1 368.32 11.2
 -6 4 -1 85.47 5.29
 6 4 1 91.82 5.45
 -6 4 -1 77.85 3.38
 -6 -4 -1 87.44 5.39
 6 -4 1 86.96 5.18
 -7 -4 -1 12.62 2.31
 7 4 1 10.29 1.98
 7 -4 1 11.21 2.1
 8 -4 1 12.91 2.55
 -8 -4 -1 9.6 2.11
 8 4 1 8.03 2.09
 9 4 1 141.32 8.59
 9 -4 1 129.5 8.16
 -9 -4 -1 126.33 8.13
 10 -4 1 -0.67 1.43
 -10 -4 -1 -1.63 2.22
 10 4 1 0.1 1.46
 -11 4 -1 34.87 2.56
 -11 -4 -1 32.42 2.63
 11 -4 1 32.2 4.61
 -11 4 -1 30.82 2.57
 11 4 1 25.78 4.14
 11 4 1 34.26 2.63
 12 4 1 92.83 4.58
 -12 4 -1 92.25 4.3
 -12 -4 -1 93.25 4.37
 -12 4 -1 92.9 4.7
 12 4 1 91.3 4.33
 12 -4 1 89.97 4.4
 -12 -4 -1 88.76 4.63
 -12 -4 -1 91.75 4.78
 -12 -4 -1 91.87 4.46
 -12 4 -1 87.04 4.32
 -13 4 -1 24.43 2.42
 13 -4 1 24.58 2.28
 -13 -4 -1 22.51 2.13
 -13 4 -1 24.12 2.31
 13 4 1 25.61 2.27
 -13 4 -1 23.28 2.19
 -13 -4 -1 23.64 2.25
 13 4 1 24.98 2.41
 -13 -4 -1 25.99 2.55
 -14 -4 -1 31.31 2.77
 -14 -4 -1 28.04 2.57
 -14 4 -1 25.21 2.3
 -14 -4 -1 25.84 2.37
 14 -4 1 21.82 2.17
 -14 4 -1 26.68 2.52
 14 4 1 23.53 2.31
 -14 4 -1 25.68 2.15
 -15 4 -1 2.63 0.98
 -15 4 -1 1.01 1.01
 15 -4 1 1.69 0.83
 -15 -4 -1 1.53 1.17
 15 4 1 1.35 0.91
 -15 4 -1 2.85 1.19
 16 -4 1 6.47 1.27
 16 -4 1 6.55 1.19
 -16 4 -1 5.39 1.29
 16 -4 1 6.44 1.17
 -16 -4 -1 8.08 1.6
 -16 4 -1 6.26 1.3
 16 4 1 4.49 1.17
 -17 -4 -1 9.3 1.28
 -17 4 -1 8.93 1.1
 -17 -4 -1 10.5 1.27
 17 -4 1 8.95 1.11
 17 4 1 9.99 1.2
 17 -4 1 9.08 1.16
 18 -4 1 8.63 0.87
 -18 -4 -1 8.29 0.87
 18 4 1 8.03 0.84
 18 -4 1 8.05 1.05
 18 -4 1 8.59 0.86
 19 5 -1 35.58 1.71
 19 -5 -1 33.8 2.03
 19 -5 -1 35.06 1.69
 19 -5 -1 37.39 1.73
 18 5 -1 32.46 2.31
 -18 5 1 35.71 1.91
 18 5 -1 33.32 1.82
 18 5 -1 35.74 2.18
 -18 -5 1 34.41 2.04
 -18 -5 1 36.33 2.2
 18 -5 -1 38.12 2.16
 18 -5 -1 31.89 2.47
 -17 -5 1 77.54 3.77
 -17 5 1 78.77 3.5
 17 -5 -1 79.48 3.64
 17 5 -1 79.9 3.78
 17 -5 -1 74.26 3.4
 17 5 -1 69.94 4.03
 -17 5 1 75.54 3.53
 17 -5 -1 70.3 3.09
 16 -5 -1 75.99 3.93
 16 -5 -1 78.93 3.66
 16 5 -1 83.29 4.32
 -16 5 1 84.07 4.03
 16 -5 -1 80.66 4
 -16 -5 1 85.41 4.3
 -16 -5 1 75.82 3.62
 -16 5 1 89.17 4.2
 -15 -5 1 107.54 4.62
 15 5 -1 118.26 4.98
 15 -5 -1 109.83 5
 -15 5 1 111.16 5.03
 15 -5 -1 98.49 4.44
 15 -5 -1 108.83 4.96
 15 5 -1 108.01 5.1
 14 5 -1 222.31 7.77
 -14 5 1 211.91 7.11
 -14 5 1 214.73 7.53
 -14 -5 1 218.35 7.77
 14 -5 -1 223.67 7.61
 -14 -5 1 210.49 7.09
 14 5 -1 219.23 7.37
 -14 -5 1 208.85 7.46
 -13 5 1 7.99 1.33
 -13 -5 1 5.28 1.14
 -13 -5 1 6.75 1.45
 -13 5 1 6.88 1.27
 -13 -5 1 7.01 1.42
 13 5 -1 4.56 1.21
 13 5 -1 7.26 1.31
 13 -5 -1 7.24 1.33
 -12 -5 1 21.28 2.17
 12 5 -1 23.71 2.12
 12 -5 -1 23.66 4.09
 12 5 -1 22.67 4.01
 12 -5 -1 24.63 2.22
 -12 5 1 23.62 2.21
 -12 5 1 23.9 2.04
 12 5 -1 23.38 2.2
 11 5 -1 34.72 4.66
 11 -5 -1 37.1 4.68
 10 -5 -1 192.15 10.3
 10 5 -1 205.73 10.8
 9 5 -1 6.95 1.91
 9 -5 -1 5.5 1.68
 -9 5 1 5.3 1.33
 8 5 -1 153.86 8.02
 -8 -5 1 142.56 6.84
 8 -5 -1 156.41 7.93
 7 -5 -1 155.75 7.29
 7 5 -1 144.02 5.84
 7 5 -1 141.73 7.1
 -7 -5 1 138.06 6.26
 6 5 -1 1468.06 31.2
 6 -5 -1 1442.63 30.88
 6 5 -1 1458.5 29.19
 -6 -5 1 1432.85 29.68
 5 -5 -1 375.1 10.65
 -5 -5 1 360.85 9.84
 5 5 -1 367.69 10.73
 -4 -5 1 5167.13 90.58
 3 5 -1 429.27 10.37
 -3 5 1 432.1 9.97
 3 -5 -1 427.12 10.3
 -3 -5 1 440.15 9.87
 -2 5 1 531.39 11.05
 -2 -5 1 504.94 9.83
 -2 5 1 514.31 10.81
 2 5 -1 509.15 11.2
 1 5 -1 968.34 17.21
 1 5 -1 939.48 18.09
 -1 5 1 941.3 17.57
 -1 5 1 935.79 16.57
 1 -5 -1 920.41 17.45
 1 -5 -1 959.22 17.24
 0 5 1 4.12 0.62
 0 5 1 3.16 0.56
 -1 5 -1 1192.43 22.39
 1 5 1 1162.98 22.18
 -1 -5 -1 1154.98 22.93
 -1 5 -1 1150.66 21.4
 -1 5 -1 1163.29 22.65
 1 5 1 1193.91 21.86
 -2 -5 -1 378.63 9.73
 2 -5 1 371.34 9.03
 -2 5 -1 370.47 7.87
 -2 5 -1 366.96 8.64
 -3 5 -1 81.87 2.81
 3 5 1 82.13 3.93
 -3 5 -1 83.11 3.26
 3 -5 1 85.66 3.84
 -3 -5 -1 85.31 4.25
 -4 -5 -1 721.94 17.52
 -4 5 -1 716.78 15.08
 4 -5 1 729.6 16.84
 -4 5 -1 710.56 14.44
 4 5 1 736.28 17.18
 -5 5 -1 227.7 6.35
 5 -5 1 247.73 8.62
 -5 -5 -1 239.71 8.97
 5 5 1 250.28 8.86
 -5 5 -1 240.84 6.76
 6 -5 1 46.62 3.83
 6 5 1 45.53 3.87
 -6 -5 -1 44.39 3.83
 -6 5 -1 39.96 2.36
 7 5 1 282.86 11.11
 7 -5 1 272.76 10.76
 -7 -5 -1 290.5 11.38
 8 -5 1 341.25 13.11
 -8 -5 -1 335.82 13.2
 8 5 1 333.14 13.21
 -9 -5 -1 80.3 6.41
 9 5 1 77.48 6.4
 9 -5 1 76.3 6.21
 10 5 1 88.6 7.34
 10 -5 1 94.54 7.47
 11 5 1 16.79 1.78
 -11 -5 -1 15.57 1.86
 -11 -5 -1 14.86 1.81
 -11 5 -1 17.29 1.85
 11 5 1 17.26 1.91
 11 -5 1 18.52 3.52
 -11 5 -1 16.21 1.93
 11 5 1 9.23 2.58
 -12 5 -1 48.2 3.19
 12 -5 1 45.11 3.04
 12 5 1 47.44 3.04
 -12 -5 -1 44.52 3.29
 12 5 1 43.2 3.12
 -12 -5 -1 45.37 2.99
 -12 -5 -1 47.74 3.35
 -12 5 -1 46.37 3.25
 -12 -5 -1 45.09 3.1
 -12 5 -1 44.47 2.96
 -13 5 -1 127.91 5.23
 13 5 1 133.9 5.38
 13 -5 1 125.02 5.31
 -13 5 -1 135.49 5.55
 -13 -5 -1 131.79 5.29
 13 5 1 122.27 5.47
 -13 5 -1 122.91 5.64
 -13 -5 -1 130.59 5.45
 -13 -5 -1 120.84 5.65
 -14 -5 -1 35.96 2.97
 14 -5 1 36.35 2.7
 -14 5 -1 38.22 2.8
 -14 5 -1 38.31 2.67
 -14 5 -1 38.28 2.98
 -14 -5 -1 36.61 2.77
 -14 -5 -1 37.66 2.98
 14 5 1 36.01 2.85
 -15 5 -1 19.95 2.19
 15 -5 1 20.12 2.04
 -15 -5 -1 22.59 2.45
 -15 5 -1 21.02 2.15
 -15 -5 -1 19.52 2.12
 15 5 1 15.7 1.89
 -16 -5 -1 148.6 5.09
 -16 5 -1 143.43 5.29
 16 -5 1 140.93 5.15
 -16 -5 -1 143.03 5.49
 -16 5 -1 143.21 5.37
 16 -5 1 148.83 5.43
 16 5 1 145.03 5.28
 -17 -5 -1 9.54 1.26
 -17 -5 -1 9.42 1.25
 -17 -5 -1 10.52 1.13
 17 -5 1 8.44 1.09
 -17 5 -1 8.65 1.1
 17 -5 1 9.23 1.13
 17 5 1 7.7 1.04
 -18 -5 -1 0.2 0.35
 18 5 1 -0.27 0.42
 18 -5 1 0.18 0.33
 18 -5 1 0.04 0.45
 18 -5 1 0.23 0.35
 19 -6 -1 0.45 0.38
 19 -6 -1 0.38 0.43
 19 -6 -1 0.89 0.5
 19 6 -1 0.65 0.43
 18 -6 -1 5.59 1.06
 18 -6 -1 3.53 0.97
 -18 -6 1 4.27 0.87
 18 6 -1 5.54 0.98
 -18 -6 1 3.56 0.79
 18 -6 -1 4.63 0.94
 18 6 -1 3.48 0.7
 18 6 -1 3.72 0.92
 -17 -6 1 11.42 1.57
 17 -6 -1 9.51 1.25
 17 6 -1 10.76 1.57
 17 6 -1 10.46 1.55
 17 -6 -1 11.24 1.61
 -17 6 1 10.62 1.27
 17 -6 -1 10.02 1.18
 -16 6 1 171.29 6.1
 16 6 -1 171.97 6.33
 -16 6 1 164.74 5.9
 16 -6 -1 171.66 6.17
 16 -6 -1 158.21 5.53
 -16 -6 1 165.7 5.58
 -16 -6 1 174.3 6.46
 16 -6 -1 172.61 6.14
 15 6 -1 4.73 1.56
 15 6 -1 1.97 1.5
 -15 -6 1 2.56 1.08
 -15 6 1 3.08 1.16
 15 -6 -1 3.25 1.16
 15 -6 -1 1.93 1.11
 15 -6 -1 1.77 0.86
 -15 6 1 4.1 1.22
 -15 -6 1 4.94 1.61
 -14 6 1 0.8 0.76
 -14 -6 1 0.89 1
 14 -6 -1 0.74 0.83
 14 -6 -1 0.08 0.81
 14 6 -1 1.25 0.98
 -14 6 1 2.03 0.83
 -14 -6 1 1.31 0.91
 -14 -6 1 0.83 0.68
 14 6 -1 0.91 1.08
 13 -6 -1 6.49 1.33
 -13 -6 1 3.92 1.1
 13 6 -1 5.46 1.22
 -13 6 1 5.96 1.17
 -13 -6 1 4.8 1.08
 -13 -6 1 5.51 1.24
 -13 6 1 6.27 1.25
 13 6 -1 9.13 1.46
 -12 -6 1 22.26 2.24
 -12 6 1 23.85 2.06
 -12 -6 1 23.78 2.26
 12 -6 -1 22.91 2.16
 -12 6 1 25.72 2.27
 -12 -6 1 21.06 1.95
 12 6 -1 24.79 4.13
 12 6 -1 21.72 2.04
 12 6 -1 19.69 2.05
 12 -6 -1 21.06 3.78
 11 -6 -1 81.83 7.09
 11 6 -1 93.9 7.64
 10 -6 -1 234.44 11.52
 10 6 -1 229.78 11.6
 9 6 -1 191.49 9.82
 -9 6 1 178.7 7.73
 -8 6 1 45.77 3.48
 8 6 -1 46.94 3.37
 -8 -6 1 47.07 3.84
 8 -6 -1 47.62 4.29
 8 6 -1 52.93 4.58
 -7 -6 1 1313.98 28.87
 7 6 -1 1326.51 27.87
 -7 6 1 1281.18 27.88
 7 -6 -1 1405.82 30.52
 7 6 -1 1394.98 30.85
 -6 -6 1 59.43 3.7
 6 -6 -1 54.89 3.92
 6 6 -1 57.51 4.1
 6 6 -1 55.51 3.45
 5 -6 -1 4393.84 79.08
 -5 6 1 4261.65 77.53
 -5 -6 1 4373.12 78.05
 5 6 -1 4388.13 79.43
 4 6 -1 299.76 8.98
 -4 -6 1 309.85 8.38
 -4 6 1 309.65 8.36
 -3 6 1 5.67 0.94
 3 6 -1 5.9 1.04
 2 6 -1 2888.7 50.75
 -2 6 1 2855.61 50.18
 -2 -6 1 2830.26 49.27
 -2 6 1 2786.53 49.18
 -2 6 1 2787.33 50.41
 1 -6 -1 2120.07 38.24
 1 6 -1 2207.05 37.98
 -1 6 1 2175.05 37.7
 1 6 -1 2078.2 38.22
 1 -6 -1 2239.44 38.04
 1 6 -1 2164.95 39.32
 -1 6 1 2200.56 38.81
 0 6 1 57.77 2.45
 0 -6 -1 58.19 2.94
 0 6 1 58.11 2.44
 0 6 -1 56.45 2.64
 -1 6 -1 2146.99 38.79
 -1 -6 -1 2143.34 40.3
 1 6 1 2193.22 39.55
 1 6 1 2215.82 39.25
 -1 6 -1 2181.41 39.95
 -2 6 -1 1362.88 26.72
 -2 -6 -1 1348.04 27
 -2 6 -1 1331.26 24.8
 2 -6 1 1344.94 26.14
 -2 6 -1 1366.1 25.55
 3 6 1 3538.47 64.03
 -3 -6 -1 3565.09 64.63
 3 -6 1 3538.19 63.68
 -3 6 -1 3501.43 62.05
 -3 6 -1 3492.63 61.5
 4 -6 1 1925.76 36.94
 -4 -6 -1 1897.5 37.77
 4 6 1 1930.01 37.32
 -4 6 -1 1822.11 34.11
 -4 6 -1 1856.5 34.41
 -5 -6 -1 50.91 3.93
 5 -6 1 54.15 3.78
 -5 6 -1 52.28 2.55
 -5 6 -1 50.49 2.58
 5 6 1 56.83 3.97
 -6 -6 -1 1727.81 37.6
 6 -6 1 1854.14 37.38
 -6 6 -1 1666.91 32.76
 6 6 1 1853.43 37.79
 7 -6 1 17.28 2.65
 -7 -6 -1 14.12 2.46
 7 6 1 13.56 2.44
 8 -6 1 17.06 2.85
 -8 -6 -1 18.01 2.84
 8 6 1 17.18 2.88
 9 -6 1 93.19 6.92
 -9 -6 -1 87.06 6.79
 9 6 1 86.04 6.77
 10 6 1 540.9 19.86
 10 -6 1 550.4 19.86
 11 6 1 53.26 3.35
 -11 6 -1 55.38 3.29
 11 6 1 46.38 5.57
 11 6 1 52.73 3.12
 -11 6 -1 57.1 3.52
 -11 -6 -1 51.84 3.47
 -11 -6 -1 54.31 3.45
 11 -6 1 47.92 5.73
 -11 -6 -1 52.75 3.15
 -12 6 -1 160.33 6
 -12 -6 -1 164.96 6.09
 -12 -6 -1 172.47 6.7
 -12 6 -1 172.85 6.33
 -12 -6 -1 173.6 6.85
 12 6 1 168.7 6.5
 -12 6 -1 163.84 6.49
 -12 -6 -1 167.04 6.27
 12 -6 1 160.27 6.1
 12 6 1 160.28 5.99
 -13 6 -1 4.61 1.1
 -13 -6 -1 7.14 1.29
 -13 -6 -1 6.56 1.49
 13 -6 1 6.19 1.28
 -13 -6 -1 7.96 1.43
 13 6 1 6.93 1.41
 -13 -6 -1 7.69 1.56
 13 6 1 5.81 1.21
 -13 6 -1 5.82 1.4
 -13 6 -1 6.55 1.43
 14 -6 1 17.39 1.9
 -14 6 -1 22.56 2.07
 -14 6 -1 22.55 2.27
 -14 -6 -1 22.73 2.4
 -14 6 -1 20.08 2.06
 -14 -6 -1 21.31 2.16
 14 6 1 17.37 2.05
 -14 6 -1 20.27 2.2
 -15 6 -1 476.53 12.24
 15 6 1 468.88 12.21
 -15 6 -1 484.64 12.4
 -15 -6 -1 480.66 12.66
 -15 -6 -1 489.44 11.97
 -15 -6 -1 473.12 12.43
 15 -6 1 472.74 11.83
 -16 6 -1 27.12 2.18
 16 6 1 29.35 2.27
 -16 -6 -1 31.07 2.47
 -16 -6 -1 29.63 2.12
 16 -6 1 29.4 2.28
 16 -6 1 27.29 2.2
 -17 -6 -1 18.88 1.61
 17 6 1 16.91 1.45
 -17 6 -1 17.47 1.47
 17 -6 1 19.27 1.54
 17 -6 1 18.41 1.51
 -17 -6 -1 18.45 1.42
 17 6 1 15.46 1.59
 -17 -6 -1 19.27 1.69
 -18 -6 -1 -0.54 0.37
 18 -6 1 -0.35 0.33
 18 6 1 0.24 0.56
 -18 -6 -1 0.03 0.38
 18 -6 1 0.59 0.4
 18 -6 1 -0.62 0.53
 19 -7 -1 7.51 0.77
 19 -7 -1 6.86 0.91
 19 7 -1 7.79 0.77
 -18 -7 1 50.24 2.58
 18 -7 -1 51.37 2.5
 18 7 -1 43.01 2.08
 18 7 -1 48.7 2.54
 18 -7 -1 43.51 2.81
 18 -7 -1 53.74 2.51
 18 7 -1 42.97 2.52
 17 -7 -1 61.87 3.1
 -17 -7 1 64.85 3.42
 -17 7 1 65.31 3.08
 17 -7 -1 67.73 3.31
 17 7 -1 65.56 3.37
 -16 7 1 7.04 1.24
 -16 7 1 8.45 1.4
 16 -7 -1 7.34 1.29
 16 -7 -1 4.98 0.94
 16 7 -1 4.9 1.37
 16 -7 -1 4.97 1.21
 -16 -7 1 6.17 1.39
 -16 -7 1 7.02 1.2
 15 7 -1 315.89 9.06
 -15 7 1 300.12 8.9
 15 -7 -1 293.95 9.12
 -15 -7 1 289.55 8.47
 -15 7 1 290.32 8.93
 -15 -7 1 297.66 9.15
 15 -7 -1 304.49 9.11
 15 7 -1 306.39 9.39
 15 -7 -1 285.82 8.43
 -14 -7 1 51.64 3.49
 14 -7 -1 50.59 3.34
 14 7 -1 53.35 3.35
 -14 7 1 54.28 3.45
 -14 -7 1 46.56 3.31
 14 -7 -1 51.77 3.13
 14 7 -1 53.92 3.57
 -14 -7 1 49.7 3.1
 -13 -7 1 55.45 3.56
 13 7 -1 59.23 3.46
 13 7 -1 58.71 3.7
 -13 -7 1 58.53 3.39
 13 -7 -1 52.78 3.2
 13 -7 -1 59.09 3.57
 -13 7 1 56.97 3.53
 -13 -7 1 58.14 3.68
 -13 7 1 58.74 3.38
 -12 -7 1 10.64 1.58
 -12 7 1 11.93 1.6
 12 -7 -1 11.29 1.54
 -12 -7 1 12.08 1.62
 12 7 -1 13.66 1.72
 12 7 -1 13.28 1.7
 -12 7 1 12.3 1.56
 11 7 -1 87.76 7.43
 11 -7 -1 80.54 7.05
 10 7 -1 84.88 6.92
 10 -7 -1 85.94 6.81
 -9 7 1 4.36 1.19
 9 7 -1 5.49 1.86
 9 -7 -1 3.27 1.61
 -8 -7 1 171.19 7.85
 8 7 -1 168.88 7.03
 -8 7 1 179.74 7.31
 8 7 -1 180.48 8.95
 8 -7 -1 185.86 8.84
 -7 7 1 67.39 4.08
 7 7 -1 82.7 5.41
 7 -7 -1 81.54 5.28
 7 7 -1 77.49 4.34
 -7 -7 1 72.79 4.62
 6 7 -1 442.15 13.41
 -6 7 1 445.61 11.93
 6 -7 -1 447.74 13.23
 -6 -7 1 457.55 12.62
 5 7 -1 -0.19 0.72
 -5 7 1 0.23 0.69
 -5 -7 1 0.35 0.68
 5 -7 -1 1.03 0.67
 -4 -7 1 2961.47 53.45
 -4 7 1 2859.31 53.1
 4 7 -1 2929.33 54.32
 -3 7 1 14.62 1.5
 -3 7 1 15.66 1.52
 -2 7 1 25.77 1.82
 -2 7 1 23.43 1.69
 -2 -7 1 23.41 1.48
 -2 7 1 22.48 1.33
 2 7 -1 25.79 1.89
 1 7 -1 12.33 1.32
 1 -7 -1 14.26 0.98
 -1 7 1 10.62 0.81
 1 7 -1 9.15 0.8
 -1 7 1 8.62 0.99
 0 7 -1 474.88 10.92
 0 -7 -1 477.89 11.57
 0 7 1 477.05 10.56
 0 7 1 473.26 10.58
 -1 -7 -1 1.94 0.76
 -1 7 -1 1.84 0.6
 1 7 1 3.11 0.79
 -1 7 -1 0.94 0.61
 -2 7 -1 206.3 6.63
 -2 7 -1 203.69 5.5
 -3 -7 -1 411.79 11.46
 -3 7 -1 399.38 9.25
 3 -7 1 427.6 10.91
 -4 7 -1 75.39 3.02
 4 7 1 74.05 4.3
 -4 -7 -1 71.78 4.37
 4 -7 1 72.22 4.07
 -4 7 -1 70.53 3.02
 5 7 1 668.2 17.29
 -5 7 -1 632.51 14.06
 5 -7 1 671.05 16.94
 -5 -7 -1 666.24 17.64
 -6 7 -1 177.85 5.9
 6 -7 1 205.43 8.52
 -6 -7 -1 203.21 8.84
 6 7 1 196.65 8.57
 -7 -7 -1 554.5 17.39
 7 -7 1 572.78 17.18
 7 7 1 555.9 17.34
 8 -7 1 125.34 7.61
 8 7 1 128.8 7.86
 -8 -7 -1 123.38 7.72
 9 -7 1 394.88 15.37
 -9 -7 -1 396.87 15.59
 9 7 1 382.14 15.49
 10 -7 1 -0.4 1.65
 10 7 1 1.21 1.37
 11 7 1 356.87 16.72
 -11 -7 -1 404.4 11.16
 11 -7 1 385.19 10.48
 11 -7 1 347.45 16.34
 -11 7 -1 409.77 11.15
 -11 -7 -1 394.25 10.52
 -11 7 -1 392.04 10.44
 -11 7 -1 412.33 10.74
 11 7 1 397.88 10.99
 11 7 1 396.37 10.43
 -11 -7 -1 391.61 11.32
 -12 7 -1 67.38 3.78
 12 7 1 69.07 3.99
 12 -7 1 69.9 3.77
 -12 -7 -1 67.65 4.17
 -12 -7 -1 71.09 3.76
 12 7 1 71.32 3.77
 -12 7 -1 67.02 3.99
 -12 -7 -1 69.67 4.11
 -12 7 -1 72.35 3.81
 -13 -7 -1 50.98 3.56
 13 -7 1 49.98 3.22
 -13 -7 -1 49.64 3.25
 13 7 1 51.15 3.46
 -13 7 -1 52.56 3.33
 -13 7 -1 48.23 3.38
 -13 -7 -1 46.23 3.44
 13 7 1 48.14 3.12
 -13 7 -1 51.53 3.22
 -13 -7 -1 47.36 3.04
 -14 -7 -1 58.13 3.74
 -14 7 -1 62.09 3.44
 -14 7 -1 60.8 3.71
 -14 7 -1 56.42 3.52
 14 -7 1 56.63 3.36
 -14 -7 -1 55.57 3.41
 -14 7 -1 62.21 3.56
 14 7 1 59.15 3.63
 -15 -7 -1 38.97 2.93
 -15 7 -1 29.87 2.25
 15 7 1 30.77 2.6
 15 -7 1 27.86 2.55
 -15 -7 -1 29.58 2.65
 15 -7 1 30.74 2.64
 -15 7 -1 28.29 2.54
 -15 7 -1 26.24 2.48
 15 -7 1 28.13 2.25
 -15 -7 -1 29.64 2.86
 -16 -7 -1 43.23 2.85
 16 -7 1 43.88 2.7
 16 7 1 41.74 2.66
 16 -7 1 42.69 2.76
 -16 -7 -1 41.26 2.5
 -16 7 -1 39.05 2.55
 17 -7 1 0.74 0.53
 -17 -7 -1 -0.54 0.64
 17 -7 1 0.63 0.62
 17 7 1 0.72 0.55
 -17 7 -1 0.29 0.5
 17 -7 1 0.19 0.51
 17 7 1 0.66 0.54
 -17 -7 -1 0.58 0.56
 18 7 1 16.18 1.11
 -18 -7 -1 17.81 1.21
 -18 -7 -1 13.5 1.08
 18 -7 1 13.9 1.31
 18 -7 1 15.11 1.08
 18 -7 1 15.01 1.07
 18 -8 -1 3.48 0.84
 18 -8 -1 1.52 0.73
 -18 -8 1 2.43 0.75
 18 -8 -1 1.76 0.7
 18 8 -1 2.82 0.78
 18 8 -1 2.73 0.62
 18 8 -1 2.34 0.74
 17 -8 -1 1.55 0.74
 -17 8 1 0.44 0.53
 17 8 -1 2.38 0.96
 17 -8 -1 2.24 0.94
 -17 -8 1 1.28 0.82
 17 8 -1 1.74 0.83
 -16 8 1 4.58 1.02
 -16 8 1 2.47 0.94
 16 8 -1 5.26 1.28
 -16 -8 1 4.4 1.04
 16 -8 -1 1.87 0.68
 16 -8 -1 4.31 1.2
 16 -8 -1 4.15 1.1
 -16 -8 1 2.7 0.78
 15 -8 -1 4.11 1.23
 -15 -8 1 5.26 1.48
 15 -8 -1 5.39 1.33
 -15 8 1 3.58 1.1
 15 8 -1 9.77 1.84
 -15 8 1 6.67 1.32
 -15 -8 1 9 1.55
 15 -8 -1 4.34 1.12
 15 8 -1 6.9 1.58
 -14 8 1 7.18 1.31
 14 8 -1 7.15 1.36
 -14 -8 1 10.05 1.63
 -14 -8 1 8.02 1.33
 14 -8 -1 9.65 1.62
 14 -8 -1 9.1 1.51
 -14 8 1 6.41 1.3
 -14 -8 1 6.62 1.39
 14 -8 -1 5.82 1.11
 14 8 -1 5.94 1.27
 13 8 -1 28.65 2.69
 13 8 -1 27.57 2.45
 13 -8 -1 29.11 2.5
 -13 8 1 29.57 2.57
 -13 -8 1 28.01 2.62
 -13 -8 1 28.44 2.4
 -13 -8 1 30.74 2.78
 13 -8 -1 25.87 2.28
 -13 8 1 27.92 2.41
 -12 8 1 25.75 2.18
 -12 -8 1 23.08 2.24
 12 -8 -1 25.18 2.23
 12 8 -1 26.57 2.23
 -12 -8 1 25.46 2.36
 12 -8 -1 24.61 2.11
 -12 8 1 23.82 2.18
 12 8 -1 30.96 2.6
 11 -8 -1 2.74 1.38
 11 8 -1 0.01 1.29
 10 8 -1 6.11 2.09
 10 -8 -1 13.7 2.86
 9 -8 -1 377.9 14.32
 -9 8 1 331.63 11.38
 9 8 -1 372.86 14.52
 -8 8 1 831.13 20.43
 8 8 -1 863.5 23.49
 8 -8 -1 901.4 23.41
 -8 -8 1 824.83 21.68
 8 8 -1 861.99 20.57
 -7 -8 1 0.63 0.62
 -7 8 1 -0.38 0.71
 7 8 -1 -0.06 1.05
 7 8 -1 2.17 0.8
 7 -8 -1 0.67 1.06
 -6 -8 1 128.99 5.99
 6 8 -1 140.77 6.85
 6 -8 -1 139.1 6.64
 -6 8 1 133.51 5.65
 5 -8 -1 1373.34 28.87
 -5 8 1 1331.35 27.5
 -5 -8 1 1381.24 28.24
 5 8 -1 1350.49 29.18
 4 -8 -1 52.15 3.32
 -4 8 1 52.08 3
 -4 -8 1 58.19 3.31
 -3 8 1 326.21 7.96
 -3 8 1 324.69 8.7
 -3 8 1 315.38 8.49
 -2 8 1 1.7 0.68
 -2 8 1 0.89 0.6
 -2 8 1 0.83 0.4
 1 -8 -1 444.01 8.94
 1 8 -1 452.44 10.66
 -1 8 1 431.77 10.08
 1 8 -1 416.08 8.84
 -1 8 1 439.2 9.12
 0 8 1 287.88 7.51
 0 8 1 276.24 7.4
 0 8 -1 273.27 7.61
 1 8 1 2578.03 47.45
 -1 8 -1 2607.95 46.85
 -1 8 -1 2565.82 47.66
 1 8 1 2671.34 47.28
 -1 -8 -1 2576.69 48.36
 2 8 1 2178.63 40.39
 -2 8 -1 2105.95 38.96
 -2 8 -1 2150.47 40.52
 -3 8 -1 60.68 3.66
 -3 8 -1 59.06 2.77
 3 -8 1 65.49 3.61
 -3 -8 -1 63.68 3.92
 4 8 1 365.09 11.03
 4 -8 1 371.57 10.82
 -4 -8 -1 357.68 11.27
 -4 8 -1 349.84 8.85
 5 -8 1 16.42 2.2
 -5 8 -1 12.73 1.36
 -5 -8 -1 12.51 2.06
 5 8 1 14.22 2.12
 6 -8 1 563.8 16.02
 -6 -8 -1 555.68 16.57
 -6 8 -1 519.88 12.61
 6 8 1 559.83 16.43
 7 8 1 3.41 1.46
 -7 -8 -1 0.44 0.92
 8 8 1 612.41 19.75
 -8 -8 -1 631.72 20.01
 8 -8 1 645.81 19.76
 9 8 1 6.96 2.27
 -9 -8 -1 7.33 2.12
 9 -8 1 6.5 2.13
 10 -8 1 6.78 2.45
 10 8 1 4.4 1.9
 11 -8 1 514.54 20.57
 -11 8 -1 573.08 13.59
 11 8 1 547.73 13.34
 -11 -8 -1 571.67 14.32
 11 -8 1 540.71 13.44
 11 8 1 500.75 20.58
 11 8 1 564.38 14.1
 -11 -8 -1 559.47 13.52
 -11 8 -1 575.73 13.77
 -11 -8 -1 566.86 14.57
 -11 8 -1 576.89 14.19
 -12 8 -1 30.91 2.45
 -12 -8 -1 31.6 2.84
 -12 -8 -1 28.26 2.73
 -12 -8 -1 33.36 2.55
 -12 8 -1 27.2 2.57
 12 8 1 30.51 2.62
 12 8 1 29.6 2.44
 12 -8 1 31.87 2.52
 -12 8 -1 31.64 2.54
 13 8 1 0.69 0.75
 -13 8 -1 1.09 0.66
 -13 -8 -1 0.82 0.85
 13 -8 1 0.15 0.91
 -13 -8 -1 1.38 1.03
 -13 8 -1 -0.6 0.85
 13 8 1 1.34 1.06
 -13 8 -1 1.18 0.84
 -13 -8 -1 1.44 0.91
 -13 -8 -1 0.05 0.87
 -13 8 -1 0.31 0.83
 14 -8 1 3.99 1.11
 -14 8 -1 4.47 1.18
 14 8 1 5.17 1.35
 -14 -8 -1 6.16 1.53
 -14 -8 -1 6.29 1.45
 -14 8 -1 4.66 1.2
 -14 -8 -1 5.26 1.15
 -14 8 -1 5.76 1.22
 -15 8 -1 57.06 3.38
 -15 -8 -1 54.97 3.12
 -15 -8 -1 54.15 3.49
 15 -8 1 51.73 3.2
 -15 8 -1 51.6 2.91
 -15 -8 -1 52.89 3.38
 15 8 1 51.13 3.25
 15 -8 1 53.09 3.35
 -15 8 -1 54.26 3.27
 16 -8 1 89.83 3.94
 16 8 1 95.08 4.12
 -16 -8 -1 96.33 3.86
 -16 -8 -1 97.38 4.38
 -16 8 -1 91.35 3.98
 16 -8 1 95.87 4.19
 17 -8 1 1.21 0.62
 17 8 1 -0.44 0.53
 -17 -8 -1 0.98 0.64
 17 -8 1 1.03 0.62
 -17 -8 -1 1.27 0.67
 17 -8 1 0.25 0.51
 -17 8 -1 0.19 0.46
 -18 -8 -1 10.84 0.97
 18 -8 1 9.31 0.83
 -18 -9 1 23.3 1.73
 18 -9 -1 20.8 1.87
 18 -9 -1 24.93 1.67
 18 -9 -1 26.93 1.75
 18 9 -1 20.28 1.39
 18 9 -1 23.41 1.7
 17 9 -1 29.06 2.32
 -17 9 1 29.62 1.97
 17 9 -1 32.97 2.35
 17 -9 -1 32.16 2.21
 17 -9 -1 32.3 2.22
 17 -9 -1 34.36 2.3
 -17 -9 1 35.65 2.44
 16 9 -1 27.14 2.63
 -16 9 1 28.91 2.23
 16 -9 -1 27.12 2.04
 16 -9 -1 28.45 2.37
 -16 -9 1 31.84 2.52
 16 9 -1 32.23 2.66
 16 -9 -1 34.22 2.54
 -15 -9 1 71.22 3.58
 -15 9 1 69.34 3.72
 -15 -9 1 69.58 4
 -15 9 1 67.89 3.73
 15 9 -1 72.81 3.81
 15 -9 -1 68.48 3.88
 -15 -9 1 70.14 3.99
 15 -9 -1 67.59 3.48
 15 9 -1 67.98 3.93
 15 -9 -1 61.35 3.59
 -14 -9 1 7.93 1.42
 14 -9 -1 7.56 1.26
 14 9 -1 6.83 1.41
 -14 9 1 7.62 1.32
 14 -9 -1 9.06 1.45
 14 9 -1 9.27 1.69
 14 -9 -1 8.19 1.47
 -14 9 1 10.29 1.5
 -14 -9 1 6.11 1.43
 -14 -9 1 6.76 1.17
 13 9 -1 399.23 11.23
 13 -9 -1 383.78 10.76
 -13 9 1 401.79 10.93
 -13 -9 1 398.94 11.34
 -13 9 1 385.69 10.7
 13 -9 -1 361.81 10.23
 -13 -9 1 389.36 11.16
 13 9 -1 385.43 10.62
 -13 -9 1 378.47 10.4
 -12 -9 1 -0.25 0.91
 12 9 -1 0.2 0.64
 -12 -9 1 -0.15 0.83
 -12 9 1 0.71 0.67
 -12 9 1 0.18 0.61
 12 9 -1 0.27 0.72
 12 -9 -1 -0.26 0.6
 12 -9 -1 0.88 0.73
 11 9 -1 39.79 5.12
 11 -9 -1 39.76 5.07
 10 9 -1 815.61 25.09
 10 -9 -1 788.52 24.44
 9 -9 -1 414.47 15.47
 9 9 -1 416.55 15.78
 8 -9 -1 205.12 9.61
 -8 -9 1 193.1 8.74
 8 9 -1 198.14 8.09
 8 9 -1 210.6 9.95
 -8 9 1 207.63 8.16
 -7 -9 1 123.61 6.37
 -7 9 1 124.43 5.82
 7 -9 -1 129.54 7.05
 7 9 -1 134.43 7.28
 -6 9 1 1813.63 37.03
 6 -9 -1 1961.01 39.56
 -6 -9 1 1825.7 38.1
 6 9 -1 1976.23 39.88
 5 -9 -1 58.1 3.9
 -5 9 1 56.78 3.42
 5 9 -1 54.47 3.92
 -5 -9 1 53.23 3.55
 4 9 -1 46.94 3.28
 -4 9 1 44.38 2.7
 -4 -9 1 47.06 3.13
 -4 9 1 47.01 2.95
 -4 9 1 50.09 3.19
 -3 9 1 703.97 14.74
 -3 9 1 715.9 15.82
 -3 -9 1 683.83 14.61
 -3 9 1 712.24 15.62
 -2 9 1 1045.71 20.28
 -2 9 1 1098.15 21.62
 -1 9 1 40.1 1.95
 -1 9 1 37.53 2.3
 1 -9 -1 39.93 1.64
 1 9 -1 35.25 1.56
 1 9 -1 42.17 2.64
 0 -9 -1 1157.37 23.53
 0 9 -1 1085.78 22.03
 0 9 -1 1087.35 22.34
 0 9 1 1114.04 22.16
 -1 9 -1 2112.94 39.42
 1 9 1 2198.97 40.1
 1 9 1 2128.89 39.74
 -1 9 -1 2093.26 40.08
 -1 -9 -1 2170.78 41.01
 -2 9 -1 560.08 13.59
 -2 -9 -1 575.02 14.33
 2 9 1 555.25 13.52
 -2 -9 -1 537.04 13.8
 -2 9 -1 556.67 12.46
 -3 9 -1 419.09 11.63
 -3 9 -1 428.16 11.75
 -3 -9 -1 429.07 12.27
 -3 9 -1 405.58 10.03
 4 9 1 50.88 3.76
 -4 9 -1 51.05 3.7
 -4 -9 -1 55.96 4.09
 -4 9 -1 56.61 2.9
 4 -9 1 51.94 3.6
 5 9 1 436.92 13.35
 -5 -9 -1 424.19 13.56
 -5 9 -1 410.52 10.5
 5 -9 1 445.35 13.1
 -6 -9 -1 46.68 4.26
 6 9 1 51.64 4.39
 6 -9 1 51.48 4.25
 7 9 1 358 13.36
 -7 -9 -1 346.67 13.34
 7 -9 1 356.86 13.05
 8 9 1 11.92 2.45
 -8 -9 -1 17.01 3.02
 8 -9 1 15.64 2.76
 9 -9 1 155.67 9.34
 -9 -9 -1 159.19 9.56
 9 9 1 165.12 9.83
 10 -9 1 23.54 3.77
 10 9 1 22.27 3.94
 -11 9 -1 15.83 1.77
 11 9 1 15.62 1.77
 -11 9 -1 15.96 1.93
 -11 -9 -1 14.6 1.67
 11 9 1 16.91 2.05
 -11 -9 -1 15.7 2.01
 -11 9 -1 18.22 1.91
 11 -9 1 17.55 2.19
 -11 -9 -1 16.45 2.1
 12 -9 1 3.69 1
 12 9 1 3.36 0.99
 -12 9 -1 3.41 1.08
 -12 9 -1 3.53 0.96
 -12 9 -1 3.6 1.1
 -12 9 -1 3.26 1.05
 -12 -9 -1 3.56 1.04
 -12 -9 -1 3.62 1.06
 -12 -9 -1 3.75 1.18
 12 9 1 3.7 1.23
 -13 9 -1 55.44 3.4
 13 9 1 52.03 3.49
 13 -9 1 51.14 3.21
 -13 9 -1 56.14 3.54
 13 9 1 54.65 3.28
 -13 -9 -1 55.69 3.25
 -13 9 -1 50.39 3.4
 -13 9 -1 55.16 3.34
 -13 -9 -1 57.21 3.49
 -13 -9 -1 51.28 3.64
 -13 -9 -1 50.39 3.6
 14 -9 1 53.13 3.33
 -14 -9 -1 53.09 3.07
 14 -9 1 54.12 3.21
 -14 -9 -1 53.75 3.29
 -14 9 -1 55.35 3.44
 -14 9 -1 55.29 3.51
 -14 9 -1 58.88 3.32
 14 9 1 59.34 3.64
 -14 -9 -1 55.11 3.65
 -15 -9 -1 23.19 2.3
 -15 -9 -1 23.18 2.1
 15 9 1 25.45 2.43
 -15 9 -1 24.42 2.25
 15 -9 1 23.33 2.32
 -15 -9 -1 26.17 2.58
 15 -9 1 20.4 2.02
 -15 9 -1 25.17 2.01
 16 -9 1 195.99 6.18
 16 -9 1 210.25 6.62
 16 9 1 197.34 6.38
 -16 -9 -1 198.29 5.98
 -16 9 -1 198.01 6.22
 -16 -9 -1 207.81 6.68
 17 9 1 32.31 1.97
 17 -9 1 31.47 1.9
 -17 -9 -1 29.54 2
 17 -9 1 31.34 1.92
 -17 9 -1 30.1 1.84
 -17 -9 -1 30.85 1.75
 17 -9 1 30.02 1.95
 18 -10 -1 1.7 0.5
 18 -10 -1 3.02 0.84
 18 10 -1 3.24 0.77
 18 -10 -1 3.58 0.79
 18 -10 -1 4.46 0.82
 18 10 -1 2.66 0.6
 -18 -10 1 2.74 0.66
 -17 -10 1 0.43 0.64
 17 10 -1 1.61 0.9
 17 -10 -1 0.6 0.53
 17 10 -1 -0.12 0.72
 17 -10 -1 0.98 0.76
 17 -10 -1 1.51 0.84
 16 10 -1 312.56 9.01
 16 10 -1 316.99 8.6
 -16 -10 1 290.61 8.65
 -16 10 1 307.21 8.36
 16 -10 -1 302.82 8.79
 16 -10 -1 285.61 7.86
 16 10 -1 268.69 8.9
 16 -10 -1 318.17 8.77
 15 -10 -1 -0.23 0.8
 15 10 -1 1.15 1.08
 15 10 -1 0.14 0.79
 15 -10 -1 1.04 0.65
 -15 -10 1 1.17 0.99
 -15 10 1 1.62 0.92
 15 -10 -1 1.61 1.07
 -15 -10 1 0.39 0.72
 -15 -10 1 1.57 1.2
 -15 10 1 0.43 0.64
 14 -10 -1 13.55 1.74
 -14 -10 1 10.67 1.72
 -14 10 1 11.18 1.56
 -14 -10 1 11.66 1.53
 -14 10 1 11.04 1.54
 14 10 -1 9.69 1.55
 14 10 -1 10.41 1.75
 14 -10 -1 9.12 1.33
 -14 -10 1 9.73 1.64
 14 -10 -1 11.36 1.73
 13 -10 -1 51.23 3.14
 13 -10 -1 57.76 3.69
 -13 -10 1 58.52 3.39
 -13 10 1 58.03 3.53
 -13 -10 1 61.11 3.79
 13 10 -1 54.18 3.61
 13 10 -1 57.3 3.44
 13 -10 -1 58.65 3.55
 -13 10 1 55.2 3.4
 -13 -10 1 61.72 3.89
 -12 -10 1 125.67 5.51
 12 10 -1 125.16 5.18
 -12 10 1 124.82 5.25
 12 -10 -1 116.91 4.91
 -12 10 1 123.32 5.17
 12 10 -1 133.02 5.41
 12 -10 -1 124.68 5.28
 -12 -10 1 131.7 5.76
 12 10 -1 127.69 5.51
 11 -10 -1 162.16 10.37
 11 10 -1 164.11 10.57
 10 10 -1 256.92 12.8
 10 -10 -1 255.83 12.51
 9 -10 -1 0.66 1.21
 9 10 -1 1.95 1.55
 8 10 -1 90.19 6.45
 8 -10 -1 89.31 6.22
 -8 10 1 80.35 4.9
 -8 -10 1 75.73 5.36
 8 10 -1 82.26 5.07
 -7 10 1 529.02 14.53
 7 -10 -1 575.25 16.81
 7 10 -1 559.61 17.06
 -7 -10 1 519.83 15.54
 6 10 -1 51.78 4.2
 -6 10 1 55.08 3.61
 6 -10 -1 53.24 4.13
 -6 -10 1 49.08 3.75
 -5 10 1 71.36 4.36
 5 10 -1 77 4.75
 -5 10 1 75.73 4.1
 -5 -10 1 80.56 4.53
 -4 10 1 77.31 3.69
 -4 10 1 76.04 3.9
 4 10 -1 76.43 4.35
 -4 -10 1 77.28 4.2
 -4 10 1 74.11 4.1
 -3 10 1 144.32 4.82
 -3 -10 1 146.41 4.95
 -3 10 1 153.04 5.7
 -3 10 1 147.26 5.45
 -2 10 1 588.79 12.36
 -2 10 1 588.4 13.64
 -2 10 1 574.7 13.52
 1 -10 -1 149.68 3.66
 -1 10 1 150.86 5.27
 1 10 -1 156.36 5.63
 0 -10 -1 13.17 0.75
 0 -10 -1 13.07 1.78
 0 10 -1 13.75 1.52
 0 10 1 16.02 1.62
 -1 -10 -1 630.85 15.21
 1 10 1 608.4 14.12
 -1 10 -1 618.33 13.95
 -1 10 -1 599.35 14.34
 1 10 1 622.8 14.42
 -2 10 -1 999.7 21.01
 -2 -10 -1 1049.05 23.14
 2 10 1 1062.05 22.26
 -2 -10 -1 1031.78 22.69
 -2 10 -1 1026.13 22.09
 -3 10 -1 485.5 13.15
 -3 -10 -1 502.67 13.98
 -3 10 -1 508.16 13.41
 -3 10 -1 486.94 11.74
 -4 10 -1 2099.07 42.04
 -4 10 -1 2138.87 42
 4 10 1 2127.91 42.35
 -4 -10 -1 2107.42 42.79
 -4 10 -1 2021.8 39.1
 -5 -10 -1 80.23 5.28
 -5 10 -1 76.35 4.94
 -5 10 -1 75.38 3.72
 5 -10 1 86.4 5.17
 5 10 1 79.89 5.16
 6 -10 1 1254.09 28.86
 -6 -10 -1 1207.81 29.49
 6 10 1 1189.65 28.99
 7 -10 1 93.09 6.26
 -7 -10 -1 85.71 6.23
 7 10 1 78.57 5.91
 8 10 1 639.61 20.57
 8 -10 1 659.99 20.41
 -8 -10 -1 631.63 20.47
 9 10 1 262.38 12.71
 9 -10 1 255.03 12.34
 -9 -10 -1 246.71 12.31
 -10 10 -1 480.58 19
 10 -10 1 468.11 18.51
 10 10 1 468.58 18.8
 -11 10 -1 105.93 4.83
 11 10 1 102.92 4.86
 -11 -10 -1 101.38 5.11
 11 -10 1 94.38 4.38
 -11 10 -1 103.86 4.59
 11 10 1 96.33 4.39
 11 10 1 104.13 4.8
 -11 10 -1 104.28 4.86
 -11 -10 -1 98.42 4.43
 -11 -10 -1 101.65 4.93
 -11 10 -1 93.91 8.28
 -11 10 -1 98.72 4.55
 -12 -10 -1 83.17 4.1
 -12 -10 -1 81.3 4.67
 12 -10 1 81.18 4.1
 12 10 1 83.71 4.1
 -12 -10 -1 82.44 4.56
 -12 10 -1 84.82 4.46
 -12 10 -1 86.13 4.41
 -12 10 -1 87.54 4.34
 12 10 1 85.49 4.53
 -12 10 -1 96.26 4.45
 -13 -10 -1 17.79 2.21
 -13 10 -1 15.87 1.91
 -13 -10 -1 14.71 1.79
 -13 10 -1 15.97 2.01
 13 -10 1 15.86 1.82
 13 10 1 15.48 1.95
 -13 -10 -1 15.13 1.99
 13 10 1 16.98 1.85
 -13 -10 -1 17.3 1.84
 -13 10 -1 17.03 1.91
 14 -10 1 2.37 1.16
 -14 10 -1 2.72 0.91
 14 10 1 2.34 0.95
 -14 -10 -1 3.18 0.95
 -14 10 -1 2.66 1.03
 14 10 1 3.99 1.21
 -14 -10 -1 3.44 1.16
 -14 -10 -1 3.41 1.22
 -14 10 -1 2.85 0.98
 -14 -10 -1 2.18 1.08
 -15 -10 -1 256.18 8.19
 -15 -10 -1 245.95 8.07
 15 10 1 250 7.9
 15 -10 1 244.63 7.63
 15 -10 1 256.49 8.12
 -15 10 -1 256.65 7.79
 -15 -10 -1 249.62 7.46
 -15 10 -1 252.5 7.3
 16 -10 1 2.12 0.88
 -16 10 -1 2.06 0.81
 16 -10 1 2.34 0.91
 -16 -10 -1 2.26 0.97
 -16 -10 -1 5.7 1.15
 16 10 1 1.9 0.89
 16 -10 1 2.49 0.91
 17 -10 1 9.01 1.09
 -17 -10 -1 9.18 1.13
 17 10 1 7.17 1.01
 17 -10 1 10.62 1.15
 17 -10 1 8.29 1.06
 -17 -10 -1 9.11 0.98
 18 -11 -1 22.57 1.88
 18 11 -1 25.94 1.73
 -18 -11 1 26.96 1.79
 18 -11 -1 30.55 1.78
 18 -11 -1 31.06 1.81
 18 -11 -1 23.05 1.46
 18 11 -1 23.17 1.42
 17 -11 -1 47.61 2.67
 17 -11 -1 41.62 2.5
 17 11 -1 49.14 2.79
 17 -11 -1 48.81 2.68
 -17 -11 1 45.28 2.74
 -17 -11 1 42 2.45
 16 11 -1 5.68 1.49
 16 -11 -1 2.54 1.09
 16 11 -1 -0.75 0.77
 16 -11 -1 2.51 1.08
 16 11 -1 3.2 1.06
 -16 11 1 2.01 0.86
 -16 -11 1 0.26 0.68
 15 -11 -1 96.86 4.71
 -15 -11 1 101.06 4.86
 -15 -11 1 93.62 4.07
 15 -11 -1 88.33 4
 15 11 -1 93.5 4.65
 -15 11 1 95.65 4.33
 -15 -11 1 97.13 4.74
 15 11 -1 101.56 4.55
 15 -11 -1 96.86 4.5
 14 11 -1 57.44 3.69
 -14 -11 1 56.93 3.71
 14 -11 -1 53.33 3.53
 14 -11 -1 50.91 3.08
 -14 11 1 55.31 3.36
 -14 -11 1 52.28 3.13
 -14 11 1 56.4 3.37
 14 -11 -1 50.34 3.3
 14 11 -1 58.01 3.44
 -14 -11 1 52.09 3.53
 -13 11 1 37.96 2.81
 -13 -11 1 33.86 2.9
 13 -11 -1 33.39 2.87
 13 -11 -1 35.69 2.61
 -13 -11 1 36.33 2.94
 13 11 -1 37.9 2.77
 -13 11 1 31.68 2.53
 13 11 -1 40.53 3.11
 13 -11 -1 37.79 2.83
 -12 11 1 38.9 2.78
 -12 11 1 38.58 2.71
 -12 -11 1 37.02 2.93
 12 11 -1 34.76 2.71
 12 -11 -1 36.29 2.78
 12 11 -1 38.82 2.77
 12 11 -1 36.06 2.87
 -12 -11 1 42.38 3.19
 12 -11 -1 32.24 2.47
 11 -11 -1 164.09 10.56
 11 11 -1 173.93 11
 -11 11 1 168.2 10.44
 10 -11 -1 223.28 11.79
 10 11 -1 237.93 12.34
 9 11 -1 6.38 2.02
 9 -11 -1 8.43 2.22
 8 11 -1 201 8.51
 -8 -11 1 188.21 8.9
 -8 11 1 196.36 8.09
 8 -11 -1 198.23 9.75
 8 11 -1 196.04 9.9
 -7 -11 1 734.71 20.12
 7 -11 -1 812.46 21.46
 -7 11 1 763.63 18.91
 7 11 -1 780.03 21.52
 -6 11 1 131.49 5.95
 6 11 -1 139.86 7.21
 -6 -11 1 130.71 6.52
 -6 11 1 142.14 6.84
 -5 11 1 15.19 2.06
 -5 11 1 13.08 1.7
 -5 11 1 16.03 1.97
 5 11 -1 11.98 1.97
 -5 -11 1 14.94 2.03
 -4 11 1 83.52 3.94
 4 11 -1 91.77 4.95
 -4 -11 1 89.09 4.74
 -4 11 1 86.64 4.31
 -4 11 1 83.16 4.5
 3 11 -1 792.09 18.5
 -3 11 1 797.13 17.93
 -3 -11 1 765.24 16.85
 -3 11 1 788.42 16.56
 -3 11 1 796.84 17.69
 -2 11 1 39.66 2.19
 -2 11 1 43.97 2.83
 -2 11 1 39.95 2.78
 -1 11 1 183.97 6.27
 1 11 -1 183.92 6.51
 0 -11 -1 537.38 9.99
 0 11 1 586.7 13.45
 0 11 -1 575.4 13.47
 0 11 -1 549.13 10.06
 -1 -11 -1 11.94 1.72
 -1 11 -1 11.99 1.53
 1 11 1 10.54 1.57
 -1 11 -1 9.68 1.39
 1 11 1 11.77 1.61
 -2 -11 -1 808.01 19.09
 -2 11 -1 807.58 18.77
 -2 11 -1 808.62 18.53
 -2 11 -1 816.73 17.62
 2 11 1 803.42 18.61
 -3 -11 -1 2445.65 47.9
 -3 11 -1 2422.52 46.9
 -3 11 -1 2375.06 44.86
 -3 11 -1 2424.2 46.67
 -4 11 -1 3.74 1.29
 -4 11 -1 2.16 0.87
 -4 11 -1 2 0.88
 -4 -11 -1 2.81 1.24
 -5 11 -1 14.22 2.12
 5 11 1 16.34 2.45
 -5 11 -1 17.51 2.38
 -5 -11 -1 17.14 2.56
 -5 11 -1 16.81 1.8
 6 11 1 22.62 2.99
 -6 11 -1 20.96 2.91
 6 -11 1 19.54 2.72
 -6 -11 -1 21.76 3.03
 -7 -11 -1 -0.53 1.19
 7 -11 1 -0.11 1.21
 7 11 1 -1.35 1.48
 -7 11 -1 -0.52 0.97
 8 -11 1 135.03 8.29
 8 11 1 139.37 8.59
 -8 11 -1 123.59 8.06
 -8 -11 -1 131.62 8.43
 -9 -11 -1 16.07 2.99
 -9 11 -1 15.16 3.04
 9 -11 1 15.66 3.06
 9 11 1 15.13 3.03
 10 11 1 55.18 6.13
 -10 11 -1 63.98 6.45
 11 -11 1 1.84 0.94
 11 11 1 1.23 0.93
 11 11 1 0.09 0.66
 11 11 1 1.1 1
 -11 11 -1 1.16 0.95
 -11 11 -1 3.27 1.17
 -11 11 -1 1.2 0.93
 -11 -11 -1 1.67 1.1
 -11 -11 -1 0.55 0.7
 -11 11 -1 0.36 0.86
 -11 -11 -1 0.69 0.71
 12 11 1 7.4 1.44
 -12 -11 -1 7.44 1.29
 12 -11 1 9.56 1.45
 -12 -11 -1 5.65 1.4
 -12 11 -1 9.26 1.39
 12 11 1 6.72 1.21
 -12 11 -1 8.77 1.45
 -12 -11 -1 8.29 1.51
 -12 11 -1 8.78 1.48
 13 -11 1 18.8 2.06
 -13 11 -1 15.4 1.94
 13 11 1 19.11 1.96
 -13 -11 -1 17.21 2.1
 -13 11 -1 17.89 2.07
 13 -11 1 18.07 1.88
 13 11 1 17.97 2.08
 -13 11 -1 19.51 1.99
 -13 -11 -1 16.66 2.12
 -13 -11 -1 14.44 1.64
 -13 -11 -1 18.41 1.98
 14 11 1 42.52 3.1
 -14 11 -1 42.44 2.82
 14 -11 1 41.53 3.14
 14 -11 1 36.64 2.78
 -14 11 -1 45.36 3.09
 -14 -11 -1 38.65 2.77
 -14 -11 -1 38.26 2.58
 14 11 1 44.97 2.87
 -14 -11 -1 39.71 3.13
 -14 -11 -1 37.34 3
 -15 11 -1 9.36 1.35
 15 11 1 12.07 1.78
 -15 11 -1 11.04 1.49
 15 -11 1 8.92 1.43
 -15 -11 -1 12.18 1.94
 -15 -11 -1 11.7 1.7
 -15 -11 -1 8.37 1.66
 15 -11 1 10.26 1.61
 16 -11 1 13.73 1.55
 16 -11 1 11.18 1.35
 -16 -11 -1 12.36 1.57
 -16 11 -1 11.63 1.33
 -16 -11 -1 13.38 1.34
 16 11 1 11.8 1.47
 16 -11 1 13.08 1.42
 -17 -11 -1 16.34 1.21
 17 -11 1 17.69 1.45
 17 11 1 17.78 1.46
 17 -11 1 17.44 1.35
 17 -11 1 17.04 1.37
 -17 -11 -1 18.93 1.57
 18 -12 -1 0.09 0.44
 -18 -12 1 0.77 0.52
 18 -12 -1 -0.1 0.35
 18 12 -1 0.66 0.46
 18 -12 -1 0.43 0.63
 18 -12 -1 0.46 0.48
 18 12 -1 -0.31 0.43
 17 12 -1 31.89 2.24
 17 -12 -1 35.62 2.26
 17 -12 -1 30.13 2.11
 -17 -12 1 32.42 2.14
 -17 -12 1 30.74 2.26
 17 -12 -1 33.75 2.19
 -16 12 1 0.52 0.56
 -16 -12 1 -0.52 0.72
 16 12 -1 0.8 0.79
 16 -12 -1 -0.15 0.79
 16 12 -1 -0.21 0.92
 16 -12 -1 0.33 0.85
 16 -12 -1 1.78 0.9
 -15 12 1 18.22 1.87
 15 -12 -1 17.3 1.94
 15 12 -1 21.3 2.09
 -15 -12 1 18.06 2.08
 15 -12 -1 16.68 1.97
 -15 -12 1 17.61 1.74
 15 12 -1 16.17 2.01
 -15 -12 1 18.14 2.03
 15 -12 -1 16.65 1.69
 14 -12 -1 27.2 2.54
 14 -12 -1 23.87 2.23
 -14 -12 1 29.43 2.7
 14 12 -1 28.37 2.61
 -14 12 1 25.21 2.22
 -14 -12 1 27.27 2.56
 14 -12 -1 25.7 2.15
 14 12 -1 26.5 2.31
 -14 -12 1 24.68 2.15
 -13 -12 1 8.15 1.63
 13 -12 -1 11.9 1.75
 -13 -12 1 10.42 1.74
 13 -12 -1 9.44 1.43
 13 -12 -1 9.63 1.34
 -13 12 1 8.78 1.45
 13 12 -1 9.09 1.49
 -13 12 1 9.29 1.4
 13 12 -1 10.64 1.73
 12 -12 -1 92.13 4.7
 -12 -12 1 90.33 4.78
 -12 12 1 90.35 4.33
 12 -12 -1 93.29 4.48
 12 -12 -1 86.34 4.14
 12 12 -1 89.9 4.44
 -12 -12 1 98.59 4.82
 12 12 -1 101.82 4.86
 12 12 -1 94.02 4.4
 -12 12 1 90.88 4.36
 11 12 -1 136.06 9.83
 11 12 -1 122.02 5.02
 -11 12 1 127.29 9.11
 11 12 -1 138.21 5.57
 10 12 -1 27.74 4.15
 -10 12 1 25.9 3.79
 -9 12 1 282.43 12.46
 -9 12 1 275.42 11.81
 9 12 -1 284.15 13.09
 -8 -12 1 217.95 9.93
 8 12 -1 235.51 9.66
 -8 12 1 240.37 10.71
 -8 12 1 237.47 9.16
 8 12 -1 242.54 11.27
 -8 12 1 226.73 9.88
 -7 -12 1 0.73 0.86
 -7 12 1 1.34 0.88
 -7 12 1 1.18 0.89
 7 12 -1 0.09 1.06
 -7 12 1 1.97 1.31
 -6 12 1 20.61 2.39
 -6 12 1 16.94 2.14
 6 12 -1 18.07 2.67
 -6 -12 1 17.13 2.36
 -6 12 1 18.48 2.54
 -5 -12 1 162.74 7.13
 -5 12 1 154.63 6.22
 -5 12 1 150.91 6.33
 -5 12 1 157 6.92
 -4 12 1 2.46 0.76
 4 12 -1 1.7 0.97
 -4 12 1 0.92 0.68
 -4 12 1 2.9 1.02
 -3 12 1 281.77 8.9
 -3 12 1 280.23 8.67
 -3 12 1 289.15 7.86
 3 12 -1 287.34 9.44
 -3 -12 1 273.29 8.16
 2 -12 -1 257.68 6.26
 -2 12 1 266.46 7.13
 -2 12 1 282.9 8.41
 2 12 -1 282.89 8.87
 -2 12 1 267.39 8.26
 -1 12 1 583.16 14.11
 0 12 -1 60.02 3.51
 0 -12 -1 64.56 4.18
 0 12 1 62.3 3.58
 -1 12 -1 310.84 9.24
 1 12 1 313.24 9.37
 -1 -12 -1 298.41 9.87
 -1 12 -1 303.24 8.99
 1 12 1 306.95 9.18
 -1 12 -1 318.9 9.58
 -2 12 -1 1.56 0.87
 -2 -12 -1 3.48 1.23
 -2 12 -1 1.23 0.85
 2 12 1 2.4 0.9
 -2 12 -1 2.29 1
 3 12 1 652.33 16.92
 -3 12 -1 679.53 17.11
 -3 12 -1 648.31 15.38
 -3 -12 -1 695.2 17.95
 -3 12 -1 651.53 16.59
 -4 12 -1 4.46 1.32
 -4 -12 -1 4.37 1.41
 -4 12 -1 4.57 1.26
 -4 12 -1 4.68 1.05
 5 12 1 -0.21 1.09
 -5 -12 -1 0.29 0.91
 -5 12 -1 0.15 0.49
 -5 12 -1 -1.16 1.27
 -5 12 -1 0.35 0.82
 6 12 1 358.86 13.26
 -6 12 -1 359.32 13.07
 -6 12 -1 363.07 13.02
 -6 -12 -1 370.4 13.65
 -7 -12 -1 21.92 3.24
 -7 12 -1 18.24 2.73
 -7 12 -1 22.73 3.24
 7 12 1 21.45 3.22
 8 12 1 9.57 2.45
 -8 -12 -1 9.44 2.44
 -8 12 -1 9.84 2.42
 -8 12 -1 10.57 2.41
 9 12 1 43.48 5.19
 -9 12 -1 41.65 4.91
 -9 -12 -1 47.21 5.31
 -9 12 -1 42.29 4.91
 10 12 1 3.09 2.19
 -10 12 -1 3.4 1.88
 -10 12 -1 6.11 2.45
 -10 -12 -1 2.4 0.81
 11 12 1 580.87 14.16
 11 12 1 615.93 15.18
 -11 -12 -1 608.89 15.62
 -11 -12 -1 577.37 14.23
 -11 12 -1 608.14 14.99
 -11 -12 -1 617.73 15.33
 -11 12 -1 620.5 14.74
 11 12 1 611.07 14.96
 -11 12 -1 607.84 14.84
 -11 12 -1 641.21 14.78
 -12 -12 -1 31.59 2.88
 -12 -12 -1 32.66 2.82
 -12 12 -1 28.63 2.58
 12 -12 1 30.33 2.41
 -12 12 -1 33.33 2.71
 12 12 1 30.39 2.73
 12 -12 1 30.84 2.58
 -12 12 -1 32.9 2.61
 12 12 1 35.28 2.6
 -12 -12 -1 29.15 2.36
 -13 12 -1 6.91 1.21
 13 -12 1 3.71 0.99
 -13 12 -1 7.34 1.48
 -13 -12 -1 7.44 1.48
 13 12 1 8.14 1.31
 -13 -12 -1 9.39 1.71
 -13 -12 -1 7.55 1.22
 13 12 1 6.69 1.44
 -14 -12 -1 110.71 4.78
 14 12 1 113.55 5.13
 -14 -12 -1 105.03 4.34
 -14 12 -1 111.95 4.94
 -14 -12 -1 110.26 5.31
 -14 12 -1 119.64 4.85
 14 -12 1 112.99 4.93
 14 12 1 108.61 4.58
 -14 -12 -1 112.76 5.29
 14 -12 1 110.21 5.21
 -15 12 -1 52.73 2.9
 -15 12 -1 52.43 3.06
 15 -12 1 51.8 3.28
 -15 -12 -1 52.45 2.94
 -15 -12 -1 50.71 3.29
 15 12 1 53.81 3.23
 15 -12 1 55.58 3.16
 15 -12 1 55.02 3.1
 16 -12 1 13.82 1.45
 -16 12 -1 13.12 1.38
 16 -12 1 12.01 1.42
 16 -12 1 13.21 1.52
 -16 -12 -1 13.48 1.64
 16 12 1 14.51 1.56
 -16 -12 -1 13.54 1.38
 17 12 1 2.92 0.73
 -17 -12 -1 2.39 0.68
 17 -12 1 2.58 0.62
 -17 -12 -1 2.06 0.52
 17 -12 1 2.99 0.68
 17 -12 1 3.34 0.69
 18 -13 -1 1.08 0.53
 18 13 -1 0.68 0.33
 18 13 -1 1.81 0.6
 -18 -13 1 0.79 0.53
 18 -13 -1 -0.29 0.53
 18 -13 -1 1.35 0.54
 17 13 -1 14.17 1.51
 17 -13 -1 13.85 1.44
 -17 -13 1 12.42 1.35
 17 -13 -1 13.87 1.47
 -17 -13 1 15.3 1.6
 17 -13 -1 13.91 1.42
 -16 -13 1 17.8 1.87
 16 -13 -1 20.6 1.99
 16 13 -1 20.33 1.84
 16 13 -1 20.29 2.03
 16 -13 -1 18.96 1.94
 16 -13 -1 19.58 1.85
 15 13 -1 52.51 3.41
 15 13 -1 54.63 3.18
 -15 -13 1 53.49 3.43
 15 -13 -1 49.12 3.14
 15 -13 -1 52.55 3.38
 -15 13 1 53.42 3.07
 -15 -13 1 52.11 3.4
 15 -13 -1 50.82 2.86
 -14 13 1 2.34 0.79
 -14 -13 1 1.83 0.95
 -14 -13 1 1.98 1.11
 -14 -13 1 4.41 1.06
 14 -13 -1 4.18 0.95
 14 13 -1 2.27 0.95
 14 -13 -1 3.28 1.13
 14 -13 -1 3.82 0.87
 14 13 -1 4.25 1.35
 -13 -13 1 47.22 3.36
 13 -13 -1 44.51 3.26
 13 -13 -1 47.22 3.13
 13 13 -1 46.21 3.09
 13 13 -1 43.47 3.23
 13 -13 -1 49.4 3.04
 -13 13 1 46.41 3.06
 -13 -13 1 46.21 3.42
 -12 -13 1 12.28 1.86
 12 -13 -1 9.87 1.56
 12 13 -1 10.95 1.76
 -12 13 1 12.22 1.59
 -12 -13 1 9.9 1.6
 12 13 -1 8.8 1.53
 12 -13 -1 7.53 1.2
 12 -13 -1 10.71 1.63
 -12 13 1 10.9 1.5
 12 13 -1 9.61 1.52
 -11 -13 1 456.9 12.22
 11 13 -1 425.29 11.36
 -11 13 1 391.81 17.24
 11 13 -1 408.05 11.02
 11 -13 -1 446.02 11.82
 11 13 -1 398.8 18
 11 -13 -1 440.22 11.39
 11 13 -1 441.46 11.71
 10 13 -1 406.76 17.16
 -10 13 1 404.11 16.39
 9 13 -1 7.75 2.38
 -9 13 1 7.09 2.11
 -8 13 1 -0.76 0.85
 -8 -13 1 0.93 1.04
 8 13 -1 2.67 1.52
 -8 13 1 1.64 1.12
 -8 13 1 0.48 1.01
 -7 13 1 37.84 3.85
 -7 -13 1 38.85 3.83
 7 13 -1 41.52 4.27
 -7 13 1 37.25 3.49
 -7 13 1 36.21 3.25
 6 13 -1 1024.55 25.29
 -6 13 1 952.2 23.94
 -6 13 1 919.3 22.38
 -6 13 1 1006.16 22.8
 -6 -13 1 985.48 24.13
 -5 13 1 1.06 0.96
 -5 13 1 1.26 0.81
 -5 13 1 0.15 0.64
 -5 -13 1 1.47 0.89
 4 13 -1 8.75 1.68
 -4 13 1 7.79 1.25
 -4 13 1 6.61 1.46
 -4 13 1 10.15 1.63
 -3 13 1 157.96 6.33
 3 13 -1 160.89 6.91
 -3 13 1 163.37 5.61
 -3 13 1 169.53 6.68
 -3 -13 1 162.44 6.05
 2 13 -1 1450.32 29.42
 -2 13 1 1469.21 28.79
 -2 13 1 1414.82 26.84
 -2 13 1 1461.96 28.6
 2 -13 -1 1384.85 25.01
 1 13 -1 166.66 6.67
 -1 13 1 169.86 6.42
 -1 13 1 164.72 6.37
 0 13 1 1273.6 26.84
 0 13 1 1282.45 26.84
 0 13 -1 1297.1 27.26
 0 13 -1 1246.21 26.66
 0 -13 -1 1325.18 28.28
 -1 13 -1 32.48 2.62
 -1 -13 -1 32.81 3.04
 1 13 1 36.24 2.89
 -1 13 -1 30.49 2.75
 -1 13 -1 38.27 2.89
 1 13 1 36.51 2.94
 2 13 1 21.46 2.38
 -2 13 -1 14.73 1.95
 -2 13 -1 15.71 1.96
 -2 13 -1 16.21 1.88
 -2 -13 -1 15.93 2.13
 -3 13 -1 17.57 2.26
 -3 -13 -1 21.48 2.76
 -3 13 -1 21.98 2.42
 3 13 1 21.21 2.49
 -3 13 -1 21.74 2.16
 -4 13 -1 689.76 18.44
 -4 13 -1 682.64 16.39
 -4 -13 -1 711.98 19.47
 -4 13 -1 684.71 18.04
 -5 13 -1 704.94 17.17
 -5 -13 -1 754.24 20.82
 -5 13 -1 718.17 19.48
 5 13 1 734.88 20.22
 -5 13 -1 733.33 19.89
 6 13 1 237.5 10.6
 -6 -13 -1 241.63 10.89
 -6 13 -1 230.18 10.13
 -6 13 -1 236.66 10.37
 -7 13 -1 35.22 4.05
 -7 -13 -1 31.57 3.96
 -7 13 -1 31.9 3.85
 7 13 1 28.95 3.82
 -8 -13 -1 239.22 12.06
 -8 13 -1 252.81 12.18
 8 13 1 251.4 12.29
 -8 13 -1 261.63 12.17
 9 13 1 154.59 9.95
 -9 13 -1 159.04 9.91
 -9 13 -1 150.41 9.61
 -9 -13 -1 150.27 9.78
 10 13 1 9.61 2.72
 -10 -13 -1 16.25 1.9
 -10 -13 -1 13.59 1.9
 -10 13 -1 12.61 1.58
 10 13 1 15.06 1.77
 -10 13 -1 9.33 2.61
 -10 13 -1 15.74 1.81
 -10 -13 -1 12.92 1.7
 -10 13 -1 12.07 2.97
 11 13 1 23.58 2.14
 11 13 1 25.72 2.47
 11 13 1 25.64 2.51
 -11 -13 -1 21.3 2.46
 -11 -13 -1 23.66 2.14
 -11 13 -1 30.06 2.47
 11 -13 1 21.82 2.13
 -11 13 -1 23.15 2.25
 -11 -13 -1 26.18 2.54
 -11 13 -1 24.69 2.37
 -12 -13 -1 138 6.25
 -12 -13 -1 134.52 5.34
 12 13 1 138.04 5.96
 12 -13 1 131.95 5.6
 -12 -13 -1 136.84 6.01
 -12 13 -1 138.82 5.76
 -12 13 -1 148.49 5.73
 12 13 1 136.19 5.38
 13 13 1 0.08 0.65
 -13 13 -1 0.59 0.78
 13 -13 1 1.84 1.01
 13 13 1 0.08 0.91
 13 -13 1 1.74 1.07
 -13 -13 -1 0.49 0.86
 -13 -13 -1 -1.27 1.2
 -13 -13 -1 0.56 0.71
 -13 13 -1 0.47 0.7
 -14 -13 -1 12.14 1.42
 -14 13 -1 8.68 1.46
 14 -13 1 8.21 1.46
 14 -13 1 8.48 1.43
 14 13 1 10.83 1.69
 14 13 1 9.38 1.33
 -14 -13 -1 9.77 1.7
 -14 -13 -1 11.32 1.83
 -14 -13 -1 9.63 1.51
 -14 13 -1 9.54 1.35
 -15 -13 -1 38.28 2.86
 -15 13 -1 38.1 2.4
 15 -13 1 40.08 2.85
 -15 -13 -1 39.91 2.51
 15 13 1 38.1 2.73
 15 -13 1 39.75 2.6
 15 -13 1 40.36 2.64
 -15 13 -1 37.98 2.56
 -16 -13 -1 63.64 3.2
 -16 -13 -1 55.93 3.04
 16 13 1 55.46 2.94
 16 -13 1 57.23 3.05
 16 -13 1 59.54 2.89
 -16 -13 -1 54.88 2.61
 16 -13 1 53.51 2.76
 -17 -13 -1 1.39 0.4
 -17 -13 -1 2.16 0.68
 17 13 1 1.1 0.5
 17 -13 1 1.76 0.59
 17 -13 1 1.45 0.52
 17 -13 1 0.85 0.41
 18 14 -1 13.39 1
 18 -14 -1 17.25 1.25
 -18 -14 1 14.87 1.27
 18 -14 -1 14.16 1.33
 18 -14 -1 17.77 1.26
 18 14 -1 16.81 1.31
 17 -14 -1 3.3 0.86
 -17 -14 1 3.48 0.94
 17 -14 -1 3.77 0.89
 -17 -14 1 0.72 0.55
 17 14 -1 2.99 0.82
 17 -14 -1 3.14 0.8
 16 -14 -1 129.85 4.91
 -16 -14 1 118.69 4.95
 16 -14 -1 125.37 5.05
 16 14 -1 123.19 4.67
 16 14 -1 131.43 5.1
 16 -14 -1 135.8 4.98
 -15 14 1 36.75 2.5
 15 14 -1 38.97 2.92
 15 -14 -1 35.33 2.35
 -15 -14 1 37.53 2.9
 15 -14 -1 38.73 2.89
 15 -14 -1 37.19 2.72
 15 14 -1 40.11 2.68
 -15 -14 1 35.77 2.82
 15 -14 -1 36.82 2.71
 -14 -14 1 1.22 1.19
 14 -14 -1 0.69 0.86
 -14 -14 1 0.4 0.7
 14 14 -1 0.73 1.04
 14 14 -1 0.51 1
 -14 14 1 2.7 0.98
 14 -14 -1 0.91 0.78
 14 -14 -1 0.9 1.01
 -14 -14 1 1.17 0.99
 13 14 -1 19.68 2.04
 -13 14 1 24.32 2.06
 13 14 -1 21.55 2.31
 13 -14 -1 20.21 2.23
 -13 14 1 19.41 2.04
 13 -14 -1 14.37 1.78
 13 -14 -1 22.15 2.03
 -13 -14 1 20.82 2.36
 -13 -14 1 21.35 2.3
 -12 -14 1 353 10.69
 12 -14 -1 332.2 9.48
 12 14 -1 348.15 10.32
 -12 -14 1 355.39 10.5
 12 -14 -1 354.25 9.98
 12 14 -1 342.11 9.79
 12 14 -1 344.43 9.99
 -12 14 1 345.72 9.77
 12 -14 -1 345.84 10.35
 -12 14 1 352.08 9.56
 11 -14 -1 0.05 0.68
 -11 14 1 1.87 0.96
 11 14 -1 1.63 0.95
 11 14 -1 1.13 0.91
 11 14 -1 0.05 0.66
 -11 14 1 0.43 0.67
 11 -14 -1 1.33 0.79
 -11 14 1 -0.86 1.5
 11 -14 -1 0.57 0.6
 -10 14 1 459.26 17.74
 10 14 -1 431.5 18.05
 -9 14 1 88.48 6.97
 9 14 -1 101.8 7.71
 -8 14 1 32.35 3.33
 8 14 -1 45.41 4.85
 -8 14 1 33.12 3.88
 -8 -14 1 37.58 4.04
 -7 14 1 285.01 11.42
 -7 14 1 279.01 10.09
 -7 -14 1 257.56 10.91
 -7 14 1 262.06 10.18
 7 14 -1 280.01 11.95
 -6 14 1 277.34 10.76
 -6 14 1 275.98 9.74
 6 14 -1 298.31 11.7
 -6 14 1 291.31 10.06
 -6 -14 1 278.93 10.84
 -5 -14 1 15.4 2.33
 -5 14 1 13.72 1.95
 -5 14 1 14.85 1.85
 -5 14 1 13.62 2.09
 4 14 -1 21.27 2.73
 -4 14 1 16.72 2.23
 -4 14 1 15.38 2.02
 -4 14 1 14.45 1.68
 -3 14 1 60.99 3.86
 -3 14 1 60.21 3.96
 3 14 -1 61.56 4.23
 -3 -14 1 63.92 3.75
 -3 14 1 67.27 3.43
 -2 14 1 24.61 2.46
 -2 14 1 30.52 2.21
 -2 14 1 26.29 2.52
 2 14 -1 27.92 2.79
 1 14 -1 485.4 13.52
 -1 14 1 490.33 13.21
 -1 14 1 492.28 13.15
 0 14 1 133.74 5.85
 0 -14 -1 121.29 6.3
 0 14 -1 128.47 5.69
 0 14 -1 126.89 5.91
 0 14 1 130.1 5.79
 -1 -14 -1 533.63 14.98
 -1 14 -1 541.53 14.47
 -1 14 -1 536.8 13.99
 1 14 1 536.31 14.25
 -1 14 -1 508.42 13.75
 1 14 1 521.02 13.95
 -2 14 -1 191.22 7.1
 -2 -14 -1 193.33 8.03
 2 14 1 192.56 7.65
 -2 14 -1 189.16 7.68
 -2 14 -1 182.31 7.24
 3 14 1 131.63 6.55
 -3 14 -1 134.59 6.3
 -3 14 -1 141.2 6.72
 -3 -14 -1 139.45 7.16
 -3 14 -1 129.99 5.74
 -4 14 -1 690.57 17.03
 -4 -14 -1 739.02 20.13
 -4 14 -1 702.97 18.53
 -4 14 -1 699.55 18.9
 5 14 1 148.92 7.88
 -5 14 -1 147.82 6.3
 -5 14 -1 147.1 7.41
 -5 14 -1 153.72 7.84
 -5 -14 -1 149.92 8.15
 -6 14 -1 236.76 10.3
 -6 14 -1 242.15 10.72
 -6 -14 -1 243 11.11
 6 14 1 231.4 10.7
 -7 -14 -1 213.4 10.91
 -7 14 -1 195.94 9.91
 7 14 1 209.02 10.68
 -7 14 -1 213.46 10.54
 -8 14 -1 219.22 11.09
 8 14 1 213.99 11.39
 -8 -14 -1 208.25 11.3
 -8 14 -1 202.01 10.88
 9 14 1 136.69 9.54
 -9 14 -1 150.34 9.73
 -9 14 -1 142.39 9.34
 -9 -14 -1 130.97 9.25
 -10 14 -1 81.53 4.11
 -10 -14 -1 72.73 3.71
 -10 -14 -1 83.5 4.54
 10 14 1 62.19 6.61
 10 14 1 79.81 4.21
 -10 -14 -1 82.81 4.18
 -10 14 -1 78.95 4.08
 -10 14 -1 62.31 6.57
 -10 -14 -1 83.9 4.35
 -10 14 -1 87.25 4.14
 10 -14 1 75.92 3.91
 -10 14 -1 60.46 6.38
 10 14 1 82.43 4.19
 10 14 1 71.48 3.65
 11 14 1 101.75 4.53
 -11 -14 -1 97.4 4.47
 -11 -14 -1 105.11 5.12
 -11 -14 -1 106.83 5.38
 11 -14 1 104.01 4.77
 11 14 1 108.17 5.04
 -11 14 -1 116.54 5.01
 11 14 1 109.01 5.14
 -11 14 -1 111.25 5.03
 -12 14 -1 32.18 2.58
 -12 -14 -1 30.38 2.77
 -12 -14 -1 32.23 2.43
 12 14 1 29.88 2.39
 -12 14 -1 30.8 2.61
 -12 -14 -1 31.86 3
 12 14 1 31.78 2.77
 12 -14 1 31.95 2.61
 13 -14 1 1.64 0.98
 -13 -14 -1 0.21 0.61
 13 14 1 1.22 0.82
 -13 -14 -1 0.35 0.96
 -13 -14 -1 -0.38 0.96
 -13 14 -1 -0.38 0.85
 -13 14 -1 0.74 0.79
 13 14 1 2.61 0.9
 13 -14 1 1.14 0.97
 14 14 1 32.71 2.69
 -14 -14 -1 29.76 2.72
 14 -14 1 29.62 2.4
 -14 14 -1 32.04 2.38
 14 14 1 30.79 2.27
 -14 -14 -1 31.68 2.69
 14 -14 1 31.6 2.67
 -14 -14 -1 32.44 2.45
 14 -14 1 32.45 2.5
 -14 14 -1 34.49 2.62
 15 -14 1 18.82 1.96
 15 14 1 22.6 2.07
 15 -14 1 17.51 1.75
 -15 -14 -1 20.24 2.05
 15 -14 1 20.86 1.87
 -15 14 -1 17.55 1.72
 -15 14 -1 18.6 1.67
 -15 -14 -1 16.68 1.64
 16 -14 1 7.09 1.09
 16 -14 1 7.1 1.16
 -16 -14 -1 5.12 0.87
 16 14 1 5.78 1.06
 -16 -14 -1 6.07 1.07
 -16 -14 -1 7.76 1.21
 16 -14 1 6.26 0.98
 17 -14 1 19.46 1.34
 17 -14 1 19.12 1.41
 -17 -14 -1 20.3 1.48
 17 14 1 17.84 1.36
 17 -14 1 18.89 1.32
 -18 -15 1 21.49 1.46
 18 -15 -1 23.23 1.4
 18 -15 -1 21.48 1.36
 18 15 -1 21.04 1.41
 17 -15 -1 21.65 1.67
 17 -15 -1 23.41 1.74
 -17 -15 1 23.9 1.89
 17 15 -1 23.06 1.8
 17 -15 -1 19.79 1.65
 -17 -15 1 22.75 1.75
 16 15 -1 19.76 1.77
 16 -15 -1 24.61 2.02
 16 -15 -1 20.88 1.99
 -16 -15 1 19.33 1.88
 16 15 -1 21.26 1.99
 16 -15 -1 24.44 2.09
 15 -15 -1 28.83 2.38
 -15 -15 1 23.2 2.35
 15 -15 -1 27.76 2.33
 15 15 -1 27.35 2.21
 15 15 -1 29.66 2.52
 -15 -15 1 26.66 2.41
 15 -15 -1 23.49 2.29
 -14 -15 1 216.61 7
 -14 15 1 230.98 7.3
 -14 -15 1 230.75 8.05
 14 -15 -1 223.2 7.05
 14 -15 -1 234.97 7.66
 14 15 -1 239.39 8.02
 -14 -15 1 234.52 8.18
 14 -15 -1 230.74 7.61
 14 15 -1 238.05 7.53
 14 -15 -1 235.78 8.04
 13 -15 -1 92.42 4.26
 13 15 -1 95.5 4.8
 -13 15 1 93.69 4.25
 -13 -15 1 89.03 4.73
 13 15 -1 94.1 4.46
 13 -15 -1 96.24 4.88
 13 -15 -1 88.22 4.43
 -13 15 1 97.91 4.47
 -13 -15 1 96.21 5.01
 13 15 -1 87.87 4.44
 12 15 -1 95.3 4.79
 -12 -15 1 99.2 4.96
 -12 -15 1 96.04 5.01
 12 -15 -1 90.25 4.46
 -12 15 1 95.48 4.45
 12 15 -1 96.5 4.65
 -12 15 1 94.21 4.27
 12 15 -1 93.71 4.47
 12 -15 -1 96.28 4.83
 12 -15 -1 91.09 4.26
 11 -15 -1 138.76 5.8
 11 -15 -1 137.07 5.44
 11 15 -1 131.87 5.58
 -11 15 1 136.71 5.2
 11 -15 -1 129.07 5.12
 -11 15 1 133.18 5.26
 11 15 -1 135.9 5.54
 11 15 -1 131.81 5.3
 -10 15 1 50.23 5.51
 10 15 -1 45.8 5.5
 9 15 -1 72.44 6.61
 -9 15 1 77.19 6.44
 -8 15 1 53.95 5.03
 -8 -15 1 45.99 4.65
 8 15 -1 50.77 5.25
 -8 15 1 46.92 4.08
 7 15 -1 1.87 1.35
 -7 -15 1 1.01 0.83
 -7 15 1 1.92 0.9
 -7 15 1 0.22 0.77
 -6 15 1 163.76 7.38
 -6 -15 1 167.7 8.29
 -6 15 1 160.68 7.13
 -6 15 1 162.99 8.07
 6 15 -1 172.28 8.85
 -5 15 1 17.56 2.08
 -5 15 1 18.23 2.37
 -5 15 1 14.95 2.27
 -5 -15 1 17.28 2.48
 4 15 -1 484.99 14.52
 -4 15 1 469.48 13.42
 -4 15 1 464.89 13.78
 -4 15 1 448.01 12.16
 -3 15 1 5.86 1.45
 -3 -15 1 7.62 1.39
 3 15 -1 9.71 1.93
 -3 15 1 6.41 1.1
 -3 15 1 6.86 1.48
 -2 15 1 26.7 2.68
 -2 -15 1 27.88 2.66
 -2 15 1 27.92 2.72
 -2 15 1 31.7 2.31
 2 15 -1 33.4 3.11
 -1 15 1 128.81 5.88
 -1 15 1 116.08 5.63
 1 15 -1 120.14 5.94
 0 15 1 25.1 2.53
 0 15 1 19.35 2.4
 0 15 -1 20.28 2.28
 0 15 -1 21.44 2.48
 0 -15 -1 26.99 2.99
 1 15 1 98.14 5.17
 -1 -15 -1 97.65 5.63
 1 15 1 96.22 5.24
 -1 15 -1 95.49 5.29
 -1 15 -1 97.81 5.06
 -1 15 -1 93.38 4.94
 -2 15 -1 509.15 14.43
 -2 15 -1 485.09 13.65
 2 15 1 494.8 14.22
 -2 -15 -1 477.71 14.48
 -2 15 -1 477.95 13.26
 -3 -15 -1 458.14 14.67
 -3 15 -1 428.36 12.36
 3 15 1 438.09 13.68
 -3 15 -1 439.87 13.62
 -3 15 -1 450.32 13.25
 -4 15 -1 348.01 10.77
 -4 -15 -1 350.37 13.01
 -4 15 -1 354.34 11.87
 -4 15 -1 334.91 12.05
 -5 -15 -1 15.71 2.64
 5 15 1 17.87 2.73
 -5 15 -1 21.15 2.87
 -5 15 -1 17.71 2.7
 -5 15 -1 12.14 1.8
 6 15 1 147.81 8.51
 -6 -15 -1 148.2 8.73
 -6 15 -1 149.17 8.07
 -6 15 -1 146.69 8.27
 -7 -15 -1 20.1 3.32
 7 15 1 19.62 3.27
 -7 15 -1 18.96 3.09
 -7 15 -1 15.32 2.77
 8 15 1 250.49 12.58
 -8 15 -1 253.83 12.39
 -8 -15 -1 245.92 12.6
 -8 15 -1 236.2 11.73
 -9 -15 -1 0.11 1.17
 -9 15 -1 0.73 1.07
 9 15 1 -0.73 1.39
 -9 15 -1 2.14 1.68
 -10 -15 -1 4.57 1.16
 -10 -15 -1 2.6 0.87
 -10 -15 -1 4.57 1.17
 -10 -15 -1 3.6 1.06
 -10 15 -1 7.44 1.26
 10 15 1 7.77 1.42
 10 15 1 7.75 1.45
 -10 15 -1 4.74 1.09
 10 15 1 4.98 1.09
 10 -15 1 5.74 1.17
 -11 -15 -1 89.54 4.69
 11 15 1 85.38 4.53
 -11 15 -1 90.66 4.38
 -11 15 -1 83.73 4.36
 -11 -15 -1 80.74 3.99
 11 15 1 82.53 4.35
 -11 -15 -1 83.74 4.75
 11 -15 1 81.84 4.2
 11 15 1 77.84 3.9
 -12 15 -1 67.58 3.87
 12 15 1 72.97 4.1
 -12 -15 -1 72.43 4.28
 -12 -15 -1 71.38 4.41
 12 -15 1 70.22 3.92
 12 15 1 70.15 4.13
 -12 -15 -1 70.88 3.69
 12 15 1 74.25 3.77
 12 -15 1 71.64 4.23
 -12 15 -1 75.1 3.95
 13 -15 1 1.34 0.78
 -13 -15 -1 0.76 0.65
 -13 15 -1 3.07 0.98
 -13 -15 -1 0.32 0.95
 13 15 1 0.18 0.88
 13 15 1 1.77 0.83
 -13 15 -1 2.3 1.02
 -13 -15 -1 1.35 0.89
 13 -15 1 2.36 0.98
 13 -15 1 1.24 0.86
 14 -15 1 14.46 1.71
 -14 15 -1 13.03 1.56
 -14 -15 -1 12.85 1.58
 -14 15 -1 14.19 1.69
 14 15 1 13.34 1.54
 -14 -15 -1 13.1 1.84
 14 -15 1 16.93 2.05
 14 -15 1 15.1 1.82
 -14 -15 -1 12.2 1.86
 14 15 1 15.63 1.92
 -15 -15 -1 11.89 1.35
 15 15 1 12.19 1.57
 -15 15 -1 12.66 1.38
 -15 15 -1 10.05 1.36
 15 -15 1 10.35 1.37
 15 -15 1 12.73 1.54
 -15 -15 -1 11.25 1.62
 15 -15 1 10.73 1.54
 -16 -15 -1 31.07 2.15
 16 15 1 25.53 1.93
 16 -15 1 30.7 1.97
 -16 -15 -1 27.22 1.72
 -16 -15 -1 28.81 2.11
 16 -15 1 28.73 1.93
 16 -15 1 28.64 2.09
 -17 -15 -1 13.83 1.21
 17 -15 1 12.17 1.12
 17 15 1 13.84 1.16
 17 -15 1 12.79 1.06
 17 -15 1 12.93 1.1
 18 16 -1 0.01 0.33
 18 -16 -1 0.64 0.4
 -18 -16 1 0.23 0.37
 18 -16 -1 0.13 0.35
 -17 -16 1 11.94 1.29
 17 16 -1 13.4 1.42
 17 -16 -1 10.5 1.31
 -17 -16 1 12.66 1.41
 17 -16 -1 11.24 1.26
 17 -16 -1 12.78 1.28
 17 -16 -1 11.43 1.25
 16 16 -1 12.33 1.36
 -16 -16 1 8.53 1.3
 16 16 -1 11.13 1.45
 16 -16 -1 10.64 1.47
 16 -16 -1 9.88 1.34
 16 -16 -1 10.44 1.34
 15 -16 -1 2.94 1.15
 15 16 -1 1.66 0.92
 15 -16 -1 1.4 0.81
 15 16 -1 2.38 1.21
 -15 -16 1 2.05 1.09
 15 -16 -1 1.1 0.94
 -15 -16 1 3.36 1.13
 14 -16 -1 2.61 0.99
 14 -16 -1 2.93 1.24
 14 -16 -1 0.22 0.62
 -14 -16 1 1.29 1.24
 -14 -16 1 1.94 1.22
 14 -16 -1 1.78 0.9
 14 16 -1 3.36 1.34
 14 16 -1 1.97 0.95
 13 -16 -1 1.34 0.86
 13 16 -1 0.76 0.93
 13 -16 -1 0.77 0.66
 13 16 -1 2.08 1.09
 -13 16 1 1.65 0.87
 -13 -16 1 0.69 1.05
 -13 -16 1 -0.47 0.88
 13 -16 -1 1.44 0.99
 13 16 -1 1.14 0.95
 -13 16 1 0.37 0.6
 13 -16 -1 0.39 0.82
 -12 16 1 31.49 2.41
 12 16 -1 29.54 2.57
 12 -16 -1 29.99 2.46
 12 16 -1 26.62 2.35
 12 -16 -1 25.17 2.19
 12 16 -1 31.43 2.73
 -12 16 1 28.9 2.38
 -12 -16 1 31.11 2.75
 -12 -16 1 32.93 2.91
 12 -16 -1 31.06 2.71
 11 16 -1 96.04 4.62
 11 -16 -1 92.89 4.26
 11 -16 -1 98.48 4.81
 11 16 -1 97.5 4.76
 -11 16 1 94.98 4.28
 11 -16 -1 108.69 4.74
 11 16 -1 94.51 4.42
 -10 16 1 81.36 7.12
 10 16 -1 89.31 7.87
 9 16 -1 17.77 3.35
 -9 16 1 11.47 2.64
 -8 16 1 55.03 4.5
 -8 16 1 56.44 5.23
 8 16 -1 59.83 5.82
 -8 -16 1 50.53 4.96
 7 16 -1 -0.01 1.09
 -7 16 1 0.16 0.85
 -7 16 1 -0.64 1.04
 -7 -16 1 1.36 1.21
 6 16 -1 22.61 3.2
 -6 16 1 21.67 2.69
 -6 16 1 23.49 3.13
 -6 -16 1 21.18 2.97
 5 16 -1 401.54 13.85
 -5 16 1 395.22 13.2
 -5 16 1 392.53 11.67
 -5 -16 1 392.74 13.58
 -5 16 1 405.24 12.64
 -4 16 1 520.62 14.6
 4 16 -1 537.25 15.8
 -4 16 1 492.4 13.12
 -4 16 1 495.39 14.84
 -3 16 1 244.99 8.93
 3 16 -1 248.86 9.63
 -3 16 1 235.5 8.93
 -3 -16 1 232.52 8.45
 -3 16 1 228.24 7.57
 -2 -16 1 71.58 4.46
 2 16 -1 72.75 4.78
 -2 16 1 69.83 3.71
 -2 16 1 71.04 4.5
 -2 16 1 73.73 4.58
 1 16 -1 2.75 1.18
 -1 16 1 3.15 1.15
 -1 16 1 2.58 1.15
 0 -16 -1 39.91 3.66
 0 16 -1 41.01 3.48
 0 16 1 35.85 3.23
 0 16 -1 41.03 3.32
 0 16 1 39.9 3.38
 -1 -16 -1 5.84 1.72
 -1 16 -1 3.52 1.22
 -1 16 -1 6.27 1.53
 1 16 1 6.65 1.52
 -1 16 -1 4.02 1.08
 -2 16 -1 53.3 3.88
 -2 16 -1 55.5 4.22
 2 16 1 52.22 4.06
 -2 16 -1 53.82 3.81
 -2 -16 -1 53.62 4.3
 -3 16 -1 465.89 14.33
 -3 -16 -1 482.66 15.44
 -3 16 -1 454.85 13.66
 3 16 1 451.54 14.31
 -3 16 -1 437.5 13
 -4 16 -1 22.9 2.79
 -4 -16 -1 23.74 3.32
 -4 16 -1 20.95 2.71
 -4 16 -1 24.12 2.58
 -5 16 -1 175.58 8.4
 -5 -16 -1 166.2 9.16
 -5 16 -1 174.45 7.35
 -5 16 -1 176.97 8.85
 5 16 1 172.33 9.02
 -6 16 -1 72.94 5.59
 6 16 1 76.19 6.16
 -6 -16 -1 75.74 6.27
 -6 16 -1 73.52 5.83
 7 16 1 36.03 4.44
 -7 -16 -1 36.65 4.59
 -7 16 -1 39.97 4.4
 -7 16 -1 35.53 4.27
 -8 16 -1 46.81 5.36
 8 16 1 41.81 5.06
 -8 -16 -1 45.39 5.31
 -8 16 -1 41.69 4.72
 -9 -16 -1 17.66 3.38
 -9 16 -1 23.41 3.95
 9 16 1 24.57 4.09
 -9 16 -1 25.53 3.99
 -10 -16 -1 4.37 0.99
 10 16 1 5.59 1.3
 -10 -16 -1 4.94 1.05
 -10 -16 -1 3.88 1.21
 10 16 1 3.94 1.01
 -10 16 -1 3 0.91
 -10 16 -1 4.98 1.07
 10 -16 1 3.42 0.95
 10 16 1 4.16 1.16
 11 -16 1 86.11 4.31
 -11 16 -1 89.93 4.45
 11 -16 1 89.35 4.68
 -11 -16 -1 90.49 4.71
 -11 -16 -1 90.03 4.94
 11 16 1 87.62 4.57
 11 16 1 87.18 4.51
 -11 16 -1 89.05 4.36
 11 16 1 81.3 4.03
 -11 -16 -1 79.92 4
 -12 16 -1 26.11 2.34
 12 16 1 26.95 2.24
 -12 -16 -1 27.43 2.63
 -12 -16 -1 25.4 2.19
 12 16 1 25.77 2.48
 -12 -16 -1 24.16 2.55
 12 -16 1 26 2.59
 12 -16 1 24.35 2.32
 12 16 1 27.9 2.59
 12 -16 1 23.85 2.24
 -12 16 -1 24.8 2.32
 13 -16 1 2.48 0.98
 13 -16 1 1.98 0.98
 13 -16 1 2.32 1.01
 -13 16 -1 2 0.88
 -13 16 -1 2.74 0.84
 -13 -16 -1 0.72 0.94
 13 16 1 4.37 0.99
 13 16 1 2.86 1.24
 -13 -16 -1 2.77 1.16
 14 16 1 48.97 2.8
 14 -16 1 51.85 3.14
 14 -16 1 51.86 3.13
 -14 -16 -1 48.49 3.36
 -14 -16 -1 57.52 3.54
 -14 16 -1 50.29 3.04
 -14 -16 -1 46.36 2.86
 -14 16 -1 50.61 2.99
 14 16 1 54.31 3.37
 14 -16 1 58.18 3.58
 15 -16 1 0.88 0.69
 -15 -16 -1 0.58 0.65
 15 16 1 1.43 0.93
 15 -16 1 0.64 0.69
 15 -16 1 1.16 0.94
 -15 -16 -1 -0.24 0.78
 16 -16 1 1.91 0.66
 -16 -16 -1 2.94 0.73
 -16 -16 -1 1.13 0.66
 -16 -16 -1 3.09 0.85
 16 -16 1 2.85 0.73
 16 -16 1 2.07 0.69
 16 16 1 2.47 0.81
 17 -16 1 2.19 0.5
 17 -16 1 1.88 0.51
 -17 -16 -1 2.04 0.55
 17 16 1 2.33 0.56
 17 -16 1 1.21 0.47
 17 -17 -1 73.59 3.15
 17 17 -1 81.53 3.29
 -17 -17 1 74.73 3.24
 17 -17 -1 84.91 3.19
 17 -17 -1 68.2 3.23
 17 -17 -1 76.45 3.09
 -17 -17 1 71.31 3.11
 16 17 -1 0.92 0.58
 16 -17 -1 3.39 0.91
 -16 -17 1 1.27 0.7
 16 17 -1 1.84 0.87
 16 -17 -1 1.76 0.79
 -16 -17 1 1.47 0.83
 16 -17 -1 0.28 0.63
 -15 -17 1 149.06 6.04
 -15 -17 1 162.23 6.11
 15 17 -1 164.5 6.06
 15 17 -1 154.38 5.51
 15 -17 -1 164.97 6.16
 15 -17 -1 158.35 5.72
 15 -17 -1 163.66 5.86
 -14 -17 1 45.32 3.23
 14 -17 -1 43.23 2.96
 14 17 -1 45.78 3.18
 14 17 -1 42.11 2.82
 -14 -17 1 42.12 3.21
 14 -17 -1 42.1 3.08
 14 -17 -1 41.15 2.59
 14 -17 -1 43.52 2.96
 -13 -17 1 102.16 5.1
 13 17 -1 102.24 4.97
 13 -17 -1 104.61 4.85
 13 17 -1 102.86 4.83
 13 -17 -1 101.65 5.04
 13 -17 -1 96.78 4.33
 13 17 -1 93.82 4.48
 -13 -17 1 105.07 5.3
 13 -17 -1 101.79 4.73
 -13 17 1 101.32 4.5
 12 -17 -1 22.35 2.04
 12 17 -1 23.51 2.22
 -12 -17 1 21.5 2.35
 12 -17 -1 21.7 2.34
 12 -17 -1 23.5 2.27
 -12 -17 1 23.93 2.56
 12 17 -1 22.94 2.35
 -12 17 1 23.53 2.09
 12 -17 -1 24.43 2.25
 12 17 -1 21.52 2.22
 11 17 -1 217.09 7.25
 11 -17 -1 237.28 7.6
 11 -17 -1 218.86 7.12
 11 17 -1 226.11 7.76
 -11 17 1 227.58 7.24
 11 -17 -1 234.02 7.99
 11 -17 -1 229.87 7.54
 11 17 -1 225.55 7.63
 10 17 -1 10.08 1.51
 -10 -17 1 7.97 1.32
 10 17 -1 8.69 2.53
 10 17 -1 9.23 1.42
 10 17 -1 8.18 1.39
 10 -17 -1 10.98 1.47
 10 -17 -1 9.82 1.48
 -10 17 1 9.87 2.52
 10 17 -1 10.83 1.5
 10 -17 -1 10.48 1.45
 9 17 -1 47.85 5.51
 -9 17 1 31.82 4.32
 8 17 -1 73.68 6.5
 -8 17 1 62 4.9
 -8 17 1 56.17 5.38
 -7 17 1 69.47 5.59
 -7 -17 1 59.86 5.3
 7 17 -1 66.71 5.89
 -7 17 1 63.47 4.83
 6 17 -1 461.09 16.17
 -6 17 1 431.69 14.97
 -6 -17 1 456.48 15.61
 -6 17 1 441 14.05
 -5 17 1 69.94 4.88
 -5 -17 1 73.47 5.57
 -5 17 1 62.74 4.86
 5 17 -1 73.62 5.57
 -4 17 1 139.65 7.09
 -4 -17 1 127.04 6.08
 -4 17 1 131.11 5.75
 -4 17 1 139.83 6.86
 4 17 -1 145.59 7.57
 -3 -17 1 49.58 3.73
 -3 17 1 42.53 3.68
 -3 17 1 46.24 3.12
 3 17 -1 50.86 4.29
 -3 17 1 44.79 3.75
 -2 -17 1 1 0.82
 -2 17 1 1.52 1.09
 -2 17 1 -0.51 0.92
 2 17 -1 -0.28 1.13
 1 17 -1 76.18 4.99
 -1 17 1 67.31 4.52
 -1 17 1 79.49 4.9
 0 17 1 592.98 16.22
 0 17 -1 580.01 15.85
 0 17 1 569.5 16.16
 0 -17 -1 608 17.46
 0 17 -1 591.67 16.56
 1 17 1 25.73 2.95
 -1 17 -1 26.62 2.76
 -1 -17 -1 27.2 3.14
 -1 17 -1 24.69 2.89
 2 17 1 2.19 0.95
 -2 17 -1 0.46 0.92
 -2 17 -1 0.94 1.22
 -2 17 -1 0.03 0.7
 -2 -17 -1 0.69 0.99
 -3 17 -1 115.43 6.17
 -3 -17 -1 115.49 7.08
 -3 17 -1 116.5 6.62
 3 17 1 118.97 6.71
 -3 17 -1 121.19 6.07
 -4 -17 -1 16.51 2.83
 -4 17 -1 13.26 2.21
 -4 17 -1 14.95 2.19
 -4 17 -1 14.71 2.55
 -5 -17 -1 1402.34 34.35
 -5 17 -1 1340.65 31.79
 -5 17 -1 1374.92 32.91
 -5 17 -1 1348.62 30.04
 -6 -17 -1 50.04 5.19
 6 17 1 56.93 5.42
 -6 17 -1 49.81 4.62
 -6 17 -1 50.2 4.93
 7 17 1 3.28 1.62
 -7 -17 -1 3.77 2
 -7 17 -1 0.73 0.86
 -7 17 -1 0.64 1.11
 -8 -17 -1 164.53 10.47
 -8 17 -1 176.97 10.49
 -8 17 -1 168.46 9.82
 8 17 1 175.11 10.69
 -9 -17 -1 171.94 11.25
 9 17 1 207.88 7.09
 9 -17 1 203.68 6.82
 -9 -17 -1 206.72 7.02
 -9 17 -1 189.11 11.51
 9 17 1 173.18 11.33
 -9 17 -1 208.31 6.9
 9 -17 1 204.79 7.2
 -9 -17 -1 206.79 7.48
 9 17 1 201.99 7.09
 10 -17 1 5.03 1.18
 10 -17 1 3.77 0.99
 10 17 1 5.55 1.08
 10 17 1 4.54 1.09
 -10 -17 -1 3.59 0.93
 -10 17 -1 3.81 1.01
 10 -17 1 5.52 1.14
 10 17 1 3.45 1.03
 -10 -17 -1 4.72 1.39
 -10 17 -1 4.55 1.06
 11 -17 1 52.49 3.57
 -11 -17 -1 54.41 3.79
 -11 -17 -1 48.35 3.03
 11 17 1 51.96 3.51
 11 -17 1 51.67 3.3
 -11 17 -1 58.1 3.47
 11 17 1 54.54 3.53
 -11 17 -1 60.09 3.57
 11 -17 1 51.64 3.28
 11 17 1 52.95 3.16
 -11 -17 -1 58.5 3.76
 -12 17 -1 5.96 1.28
 -12 -17 -1 8.9 1.59
 12 17 1 6.78 1.19
 12 -17 1 7.33 1.37
 -12 -17 -1 5.59 1.06
 12 17 1 8.78 1.59
 -12 -17 -1 8.97 1.6
 12 -17 1 7.38 1.41
 12 -17 1 8.22 1.38
 12 17 1 8.32 1.46
 -12 17 -1 8.32 1.45
 13 -17 1 10.28 1.54
 -13 17 -1 10.38 1.49
 -13 -17 -1 10.86 1.75
 13 -17 1 9.28 1.65
 13 17 1 9.46 1.64
 -13 17 -1 12.51 1.6
 -13 -17 -1 10.65 1.82
 13 -17 1 10.37 1.55
 13 17 1 8.73 1.22
 14 -17 1 14.87 1.89
 -14 -17 -1 15.5 1.65
 -14 -17 -1 17.7 2.02
 14 -17 1 14.51 1.68
 -14 -17 -1 14.88 1.9
 14 17 1 14.79 1.54
 14 -17 1 14.85 1.64
 14 17 1 16.95 1.95
 -14 17 -1 18.37 1.8
 -15 -17 -1 18.77 1.59
 15 -17 1 19.42 1.78
 15 17 1 17.14 1.75
 15 -17 1 19.86 1.77
 15 -17 1 22.93 2.04
 -15 -17 -1 22.5 2.11
 16 17 1 27.24 1.87
 16 -17 1 24.88 1.7
 -16 -17 -1 23.49 1.51
 -16 -17 -1 27.29 1.96
 16 -17 1 26.26 1.77
 -16 -17 -1 25.2 1.84
 16 -17 1 28.35 1.97
 -17 -17 -1 6.39 0.75
 17 17 1 8.27 0.85
 17 18 -1 0.78 0.56
 -17 -18 1 0.35 0.51
 17 -18 -1 1.2 0.62
 17 -18 -1 1.78 0.64
 17 -18 -1 1.01 0.56
 -17 -18 1 2.26 0.71
 17 -18 -1 -0.22 0.53
 16 18 -1 57.44 3.03
 -16 -18 1 56.92 3.13
 -16 -18 1 54.37 3.05
 16 18 -1 55.59 2.72
 16 -18 -1 55.8 2.88
 16 -18 -1 57.25 2.91
 16 -18 -1 56.26 3.06
 15 18 -1 24.94 2.02
 15 -18 -1 25.1 2.3
 15 -18 -1 27.99 2.24
 -15 -18 1 26.14 2.38
 15 -18 -1 23.09 2.13
 -15 -18 1 24.73 2.34
 15 18 -1 28.24 2.35
 14 18 -1 0.14 0.66
 14 -18 -1 -0.19 0.82
 14 -18 -1 0.38 0.89
 14 18 -1 0.71 0.91
 14 -18 -1 -0.62 0.82
 -14 -18 1 1.26 0.89
 -14 -18 1 1.29 0.95
 13 18 -1 144.81 5.87
 13 18 -1 145.15 6.03
 13 -18 -1 140.13 6.05
 13 -18 -1 152.02 5.9
 13 -18 -1 138.39 5.28
 -13 -18 1 145.22 6.17
 13 -18 -1 141.39 5.72
 13 18 -1 138.69 5.52
 -13 -18 1 146.99 6.34
 12 -18 -1 244.76 7.99
 12 18 -1 230.88 7.72
 12 -18 -1 254.23 8.11
 12 18 -1 254.4 8.26
 -12 -18 1 248.26 8.52
 12 18 -1 253.21 8.38
 -12 -18 1 264.72 8.94
 12 -18 -1 248.47 7.69
 12 -18 -1 255.01 8.55
 -12 18 1 245.87 7.72
 11 -18 -1 118.7 5.43
 11 18 -1 119.19 5.3
 -11 -18 1 121.43 5.2
 -11 18 1 115.98 4.88
 11 -18 -1 118.85 5.11
 11 -18 -1 119.41 5.1
 11 18 -1 105.37 4.78
 11 18 -1 116.89 5.22
 11 -18 -1 111.57 4.77
 -10 -18 1 112.75 4.89
 10 18 -1 112.51 4.89
 10 18 -1 107.41 4.84
 10 -18 -1 121.17 4.98
 -10 18 1 108.29 8.48
 10 -18 -1 112.21 4.84
 10 -18 -1 110.57 4.63
 10 -18 -1 117.21 5.25
 10 18 -1 110.36 4.93
 10 18 -1 115.3 5.08
 -10 18 1 114 4.71
 -9 18 1 94.27 7.51
 9 18 -1 94.98 7.93
 8 18 -1 6.52 2.3
 -8 18 1 6.33 2.21
 -8 18 1 5.66 1.87
 7 18 -1 16.76 3.16
 -7 18 1 19.52 3.07
 -7 -18 1 17.73 3.04
 -7 18 1 17.16 2.65
 -6 -18 1 9.33 2.24
 -6 18 1 15 2.5
 -6 18 1 14.58 2.37
 6 18 -1 16.72 2.93
 -5 18 1 157.03 8.17
 5 18 -1 159.31 8.53
 -5 -18 1 165.45 8.67
 -5 18 1 169.5 7.93
 -4 18 1 85.76 5.39
 4 18 -1 89.64 6.05
 -4 18 1 75.69 5.3
 -3 18 1 -0.26 1.07
 -3 18 1 -0.11 0.5
 3 18 -1 0.4 1.08
 -3 18 1 1.27 0.97
 -3 -18 1 0.89 0.64
 -2 -18 1 39.14 3.47
 -2 18 1 44.77 3.81
 -2 18 1 44.2 3.77
 2 18 -1 38.29 3.71
 1 18 -1 288.51 10.82
 -1 18 1 292.39 10.56
 -1 18 1 300.47 10.69
 0 18 1 148.86 7.18
 0 -18 -1 151.63 7.9
 0 18 1 142.29 7.1
 0 18 -1 143.65 7.27
 -1 -18 -1 207.67 9.34
 -1 18 -1 208.8 8.37
 -1 18 -1 193.31 8.62
 1 18 1 191.5 8.44
 2 18 1 29.3 3.28
 -2 -18 -1 26.41 3.24
 -2 18 -1 27.1 2.94
 -2 18 -1 28.63 2.99
 -2 18 -1 26.3 3.16
 3 18 1 360.6 13.05
 -3 18 -1 379.47 12.2
 -3 18 -1 366.62 13.11
 -3 -18 -1 380.69 14.16
 -3 18 -1 364.08 12.29
 -4 18 -1 1013.52 24.35
 -4 18 -1 1006.2 26.09
 -4 18 -1 998.88 25.1
 -4 -18 -1 1037.99 27.55
 -5 18 -1 142.28 7.72
 -5 -18 -1 149.31 9
 -5 18 -1 141.47 8.27
 -5 18 -1 144.21 7.1
 6 18 1 304.59 13.53
 -6 18 -1 309.05 12.57
 -6 -18 -1 313.96 14.02
 -6 18 -1 324.86 13.47
 -7 -18 -1 479.66 18.71
 -7 18 -1 487.62 17.3
 7 18 1 490.15 18.57
 -7 18 -1 503.92 18.33
 8 18 1 408.41 17.42
 -8 18 -1 410.18 17.14
 -8 -18 -1 413.82 17.69
 9 -18 1 3.09 0.94
 9 -18 1 3.09 0.83
 9 18 1 4.73 1.12
 9 -18 1 3 0.89
 9 18 1 3.29 1.8
 -9 -18 -1 4.25 1.03
 -9 18 -1 4.41 1.19
 -9 18 -1 4.88 1.06
 9 18 1 4.6 1.19
 -9 -18 -1 3.31 1.05
 -9 18 -1 2.2 1.66
 -10 18 -1 113.51 5.05
 10 -18 1 116.81 5.07
 -10 -18 -1 123.37 5.34
 -10 18 -1 126.88 5.26
 10 18 1 109.96 4.66
 -10 -18 -1 122.88 5.71
 10 -18 1 111.63 4.94
 10 18 1 114.03 5.21
 10 18 1 111.36 5.19
 10 -18 1 116.26 5.36
 11 -18 1 33.75 2.64
 11 -18 1 30.85 2.81
 11 18 1 27.56 2.25
 -11 -18 -1 33.25 2.91
 -11 -18 -1 34.86 3.06
 -11 18 -1 34.36 2.68
 -11 -18 -1 28.62 2.28
 11 18 1 33.25 2.84
 11 -18 1 29.64 2.52
 -11 18 -1 32.18 2.59
 12 18 1 24.1 2.06
 -12 18 -1 26.09 2.37
 -12 -18 -1 25.59 2.65
 -12 -18 -1 25.07 2.52
 12 -18 1 26.95 2.59
 12 -18 1 30.59 2.53
 12 18 1 28.5 2.59
 -12 18 -1 29.15 2.44
 12 18 1 27.1 2.49
 12 -18 1 25.95 2.38
 13 -18 1 22.95 2.37
 13 -18 1 24.14 2.26
 -13 -18 -1 21.25 2.46
 13 18 1 19.42 2.18
 -13 -18 -1 22.87 2.37
 -13 18 -1 18.24 1.93
 13 -18 1 19.5 1.98
 13 18 1 20.74 1.86
 -13 18 -1 19.84 1.97
 -14 -18 -1 1.83 0.95
 14 -18 1 0.46 0.76
 14 -18 1 0.95 0.8
 -14 -18 -1 -0.29 0.69
 -14 -18 -1 2.85 1.2
 14 -18 1 1.06 0.82
 14 18 1 1.81 0.66
 14 18 1 0.95 0.9
 15 -18 1 45.91 2.6
 15 -18 1 46.62 2.66
 15 -18 1 47.46 2.9
 -15 -18 -1 47.35 2.95
 -15 -18 -1 41.93 2.37
 15 18 1 49.93 2.88
 16 -18 1 0.78 0.53
 -16 -18 -1 -0.15 0.6
 16 18 1 1.64 0.64
 -16 -18 -1 0.43 0.51
 16 -18 1 0.12 0.6
 -16 -18 -1 0.23 0.37
 16 -18 1 0.55 0.45
 17 -19 -1 0.98 0.52
 17 19 -1 -0.52 0.56
 17 -19 -1 0.44 0.48
 -17 -19 1 0.64 0.53
 17 -19 -1 1.15 0.59
 -17 -19 1 2.29 0.67
 16 19 -1 0.06 0.5
 16 19 -1 -0.16 0.63
 -16 -19 1 0.11 0.63
 -16 -19 1 0.65 0.71
 16 -19 -1 0.17 0.6
 16 -19 -1 0.21 0.69
 16 -19 -1 -0.49 0.65
 15 19 -1 3.25 0.93
 -15 -19 1 2.25 0.99
 15 -19 -1 1.44 0.77
 15 19 -1 2.94 1
 -15 -19 1 0.9 0.82
 15 -19 -1 2.03 0.9
 15 -19 -1 2.69 1
 14 19 -1 64.51 3.74
 14 19 -1 64.38 3.44
 -14 -19 1 67.38 4.01
 14 -19 -1 72.45 3.82
 14 -19 -1 66.47 3.62
 -14 -19 1 70.38 3.99
 14 -19 -1 66.4 3.9
 13 19 -1 5 1.28
 13 -19 -1 6.83 1.33
 -13 -19 1 4.61 1.36
 13 -19 -1 4.47 1.24
 -13 -19 1 4.3 1.22
 13 -19 -1 5.55 1.21
 13 19 -1 5.25 1.28
 13 19 -1 4.97 1.22
 13 -19 -1 3.14 0.89
 12 -19 -1 36.62 2.61
 12 19 -1 34.58 2.64
 12 -19 -1 33.95 2.92
 12 -19 -1 37.01 2.83
 12 19 -1 36.62 2.91
 12 19 -1 35.42 2.85
 12 -19 -1 33.39 2.68
 -12 -19 1 36.57 3.14
 -11 19 1 116.46 4.89
 11 19 -1 114.63 5.17
 11 -19 -1 112.28 4.98
 -11 -19 1 117.68 5.1
 11 -19 -1 114.3 5.01
 11 19 -1 103.25 4.72
 11 -19 -1 114.14 5.35
 11 19 -1 109.52 5.09
 11 -19 -1 108.53 4.68
 10 19 -1 17.89 1.93
 10 -19 -1 16.75 1.94
 -10 -19 1 20.93 2.07
 10 -19 -1 18.16 1.78
 10 19 -1 19.06 1.98
 10 19 -1 18.63 2.02
 -10 19 1 18.34 1.88
 10 19 -1 17.24 1.98
 10 -19 -1 17.49 1.89
 10 -19 -1 17 1.83
 9 19 -1 7.6 2.32
 -9 19 1 5.86 2.01
 8 19 -1 200.9 11.4
 -8 19 1 171.43 9.99
 -7 19 1 120.21 7.82
 7 19 -1 128.1 8.63
 -7 19 1 119.15 7.08
 -7 -19 1 113.29 7.8
 -6 19 1 100.93 6.33
 -6 19 1 102.35 6.87
 -6 -19 1 100.33 7.03
 6 19 -1 95.29 7.11
 -5 19 1 79.47 5.48
 -5 -19 1 82.7 6.14
 -5 19 1 74.01 5.55
 5 19 -1 73.56 5.93
 -4 19 1 6.41 1.73
 -4 19 1 7.95 1.83
 4 19 -1 7.86 1.91
 3 19 -1 2.49 1.1
 -3 19 1 2.99 1.13
 -3 19 1 3.23 1.5
 -3 -19 1 4.27 1.2
 -2 19 1 58.96 4.55
 -2 19 1 68.92 4.92
 2 19 -1 60.28 4.82
 -2 -19 1 57.72 4.47
 -1 19 1 127.98 6.89
 -1 19 1 135.16 6.97
 1 19 -1 136.5 7.3
 0 19 -1 143.71 7.55
 0 -19 -1 154.8 8.2
 0 19 1 142.77 7.27
 0 19 1 144.25 7.26
 -1 -19 -1 108.36 6.77
 -1 19 -1 120.64 6.76
 1 19 1 114.9 6.6
 -1 19 -1 117.34 6.27
 -2 19 -1 289.22 10.6
 -2 -19 -1 274.01 11.36
 -2 19 -1 277.19 10.38
 -2 19 -1 292.82 11.31
 2 19 1 277.35 11.02
 -3 -19 -1 51.52 4.92
 -3 19 -1 53 4.26
 -3 19 -1 52.24 4.28
 3 19 1 49.8 4.57
 -3 19 -1 50.18 4.62
 -4 19 -1 10.49 2.36
 -4 19 -1 11.94 2.09
 -4 19 -1 7.6 1.57
 -4 -19 -1 11.74 2.44
 -5 19 -1 80.22 6.21
 -5 19 -1 70.67 4.97
 -5 -19 -1 74.09 6.41
 -5 19 -1 65.65 5.22
 -6 19 -1 195.76 10.46
 -6 19 -1 193.85 9.8
 6 19 1 189 10.61
 -6 -19 -1 214.68 11.5
 7 19 1 24.74 4.04
 -7 -19 -1 28.55 4.32
 -7 19 -1 27.15 3.96
 -7 19 -1 24.87 3.59
 8 19 1 38.86 5.21
 -8 19 -1 41.31 5.07
 -8 -19 -1 41.64 5.47
 -9 19 -1 5.87 1.2
 -9 -19 -1 5.83 1.23
 9 -19 1 5.92 1.24
 9 -19 1 5.72 1.14
 9 -19 1 6.23 1.11
 9 19 1 7.16 1.37
 -9 -19 -1 10.22 1.66
 -9 19 -1 6.78 1.36
 9 19 1 7.18 1.3
 -10 -19 -1 176.43 7.08
 10 19 1 157.2 5.81
 -10 19 -1 179.28 6.49
 10 19 1 171.44 6.66
 -10 19 -1 172.21 6.42
 10 -19 1 175.78 6.37
 10 -19 1 166.31 6.65
 10 19 1 166.81 6.52
 -10 -19 -1 172.42 6.56
 10 -19 1 176.82 6.45
 -11 19 -1 65.57 3.79
 11 -19 1 63.8 3.7
 11 19 1 63.98 3.46
 11 -19 1 63.44 3.95
 -11 -19 -1 60.76 4.03
 11 19 1 64.45 3.96
 -11 19 -1 69.67 3.87
 -11 -19 -1 59.44 3.34
 11 -19 1 64.97 3.7
 -11 -19 -1 66.58 4.03
 -12 -19 -1 4.79 1.32
 12 -19 1 2.43 0.98
 12 -19 1 3.74 1.27
 -12 -19 -1 3.85 1.17
 12 19 1 2.23 1.06
 -12 19 -1 2.54 0.8
 12 -19 1 3.27 1.06
 12 19 1 2.8 0.86
 -12 19 -1 3.55 1.14
 12 19 1 2.42 0.97
 13 19 1 41.91 2.61
 13 19 1 42.84 3.06
 13 -19 1 39.49 3.02
 -13 19 -1 45.74 2.96
 13 -19 1 37.42 2.68
 -13 -19 -1 37.94 3.03
 -13 -19 -1 39.03 2.99
 13 -19 1 44.61 2.96
 -14 19 -1 68.67 3.15
 14 -19 1 73.14 3.58
 -14 -19 -1 82.06 4.06
 -14 -19 -1 76.17 4.13
 14 19 1 76.03 3.88
 -14 -19 -1 68.42 3.37
 14 -19 1 77.54 4
 14 -19 1 71 3.24
 14 19 1 70.48 3.17
 14 -19 1 77.46 3.7
 15 -19 1 1.08 0.67
 -15 -19 -1 -0.58 0.82
 15 -19 1 -0.31 0.77
 15 19 1 0.35 0.68
 15 -19 1 -0.31 0.63
 -15 -19 -1 -0.11 0.53
 16 -19 1 1.58 0.46
 16 19 1 2.64 0.73
 16 -19 1 3.39 0.67
 -16 -19 -1 0.55 0.5
 16 -19 1 1.98 0.61
 -16 -19 -1 1.52 0.52
 -16 -19 -1 2.2 0.51
 16 -19 1 1.52 0.57
 -17 -20 1 2.02 0.69
 -17 -20 1 1.05 0.57
 17 -20 -1 0.86 0.54
 17 -20 -1 1.67 0.64
 17 20 -1 0.39 0.43
 16 -20 -1 64.24 2.95
 -16 -20 1 58.79 3.09
 16 20 -1 57.42 2.62
 16 -20 -1 57.5 2.82
 16 20 -1 62.74 3.03
 -16 -20 1 60.32 3.07
 16 -20 -1 56.34 2.98
 -15 -20 1 17.47 1.92
 15 -20 -1 16.83 1.77
 15 20 -1 17.77 1.68
 15 20 -1 19.67 1.93
 15 -20 -1 17.59 1.76
 -15 -20 1 20.04 2
 15 -20 -1 20.33 2.02
 14 20 -1 1.55 0.8
 -14 -20 1 -0.12 0.98
 -14 -20 1 0.6 0.92
 14 -20 -1 0.51 0.75
 14 20 -1 -0.05 0.79
 14 -20 -1 -0.06 0.79
 14 -20 -1 0.66 0.85
 -13 -20 1 1.17 1.14
 13 20 -1 0.1 0.84
 13 -20 -1 0.77 0.83
 -13 -20 1 1.6 1.09
 13 20 -1 0.4 0.77
 13 -20 -1 1.01 0.69
 13 -20 -1 0.61 0.84
 13 -20 -1 1.12 1.03
 13 20 -1 0.36 0.82
 12 -20 -1 68.42 3.59
 12 -20 -1 74.92 4.03
 12 -20 -1 77.35 4.09
 12 20 -1 74.15 4.11
 -12 -20 1 73.9 4.46
 12 20 -1 73.74 3.85
 12 -20 -1 70.59 4.2
 12 20 -1 76.76 4.21
 11 20 -1 11.78 1.71
 -11 -20 1 9.84 1.55
 11 -20 -1 7.97 1.37
 11 -20 -1 12.14 1.86
 11 20 -1 11.31 1.56
 11 20 -1 7.98 1.54
 11 -20 -1 8.6 1.28
 11 -20 -1 9.15 1.54
 10 20 -1 12.01 1.67
 10 20 -1 10.59 1.61
 10 20 -1 12.31 1.55
 10 -20 -1 14.7 1.76
 -10 20 1 12.92 1.6
 10 -20 -1 11.44 1.57
 -10 -20 1 14.09 1.77
 10 -20 -1 12.35 1.54
 10 -20 -1 11.81 1.74
 10 20 -1 13.46 1.69
 9 -20 -1 1.03 0.74
 9 20 -1 1.96 0.88
 9 20 -1 0.86 0.59
 9 20 -1 0.06 0.94
 9 20 -1 -0.05 0.87
 -9 20 1 -0.76 1.62
 9 20 -1 1.34 0.83
 9 -20 -1 0.89 0.69
 9 -20 -1 0.66 0.58
 -8 20 1 42.87 5.01
 8 20 -1 44.3 5.31
 -7 -20 1 80.07 6.7
 -7 20 1 86.38 6.13
 7 20 -1 78.44 6.85
 -7 20 1 81.61 6.55
 6 20 -1 8.61 2.48
 -6 20 1 6.78 1.91
 -6 20 1 4.86 1.55
 -6 -20 1 8.25 2.26
 5 20 -1 2.12 1.23
 -5 20 1 3.7 1.45
 -5 20 1 3.87 1.58
 -5 -20 1 2.07 1.34
 4 20 -1 91.49 6.46
 -4 20 1 80.2 5.8
 -4 20 1 90.63 5.9
 -3 20 1 64.16 4.92
 -3 20 1 61.37 4.84
 3 20 -1 64.44 5.22
 -3 -20 1 61.1 4.62
 -2 20 1 215.07 9.38
 -2 -20 1 218.27 9.44
 -2 20 1 217.39 9.45
 2 20 -1 219.18 9.84
 -1 20 1 196.44 8.96
 -1 20 1 216.03 9.3
 1 20 -1 204.71 9.38
 0 20 1 338.11 12.09
 0 -20 -1 335.42 13.11
 0 20 1 316.05 11.87
 0 20 -1 325.82 12.3
 1 20 1 30.99 3.52
 -1 20 -1 28.21 3.42
 -1 20 -1 26.68 2.99
 -1 -20 -1 24.83 3.31
 -2 -20 -1 1.16 0.98
 -2 20 -1 2.36 0.91
 2 20 1 0.91 0.92
 -2 20 -1 0.47 0.98
 -3 20 -1 228.42 10.43
 3 20 1 235.25 10.56
 -3 20 -1 229.04 9.61
 -3 20 -1 218.75 9.46
 -3 -20 -1 230.71 11.18
 -4 20 -1 373.36 12.91
 -4 -20 -1 360.45 14.81
 -4 20 -1 342.15 12.78
 -4 20 -1 377.6 14.22
 -5 -20 -1 9.47 2.3
 -5 20 -1 6.47 1.77
 -5 20 -1 10.89 2.16
 -5 20 -1 7.4 1.97
 -6 20 -1 191.94 9.76
 6 20 1 185.53 10.67
 -6 -20 -1 187.34 11.09
 -6 20 -1 188.86 10.41
 -7 20 -1 0.78 1.23
 -7 -20 -1 0.22 1.29
 7 20 1 -0.65 1.74
 -8 20 -1 52.71 3.16
 8 -20 1 47.1 2.97
 8 20 1 51.84 3.26
 8 20 1 48.07 3.12
 -8 20 -1 49.91 5.7
 8 20 1 41.11 5.4
 -8 -20 -1 50.16 3.16
 8 20 1 50.81 3.22
 -8 -20 -1 40.4 5.54
 9 -20 1 62.98 3.52
 -9 -20 -1 60.97 3.64
 -9 -20 -1 61.79 3.89
 9 20 1 62.44 3.74
 9 20 1 63.84 3.77
 9 -20 1 57.99 3.45
 -9 20 -1 61.93 3.57
 9 -20 1 59.24 3.72
 -9 20 -1 56.81 3.45
 10 -20 1 101.75 5.05
 -10 -20 -1 100.7 5.2
 -10 20 -1 106.64 4.84
 10 -20 1 100.25 4.73
 -10 20 -1 107.11 4.88
 10 20 1 104.44 5.01
 10 20 1 101.82 4.97
 -10 -20 -1 105.3 4.98
 10 -20 1 103.37 4.73
 11 -20 1 68.48 3.8
 11 20 1 71.86 4.1
 -11 -20 -1 72.63 4.22
 11 -20 1 68.97 4.15
 11 -20 1 66.41 3.82
 11 20 1 66.83 3.53
 -11 20 -1 72.6 3.93
 -11 -20 -1 67.35 4.27
 -12 20 -1 41.12 2.89
 12 -20 1 33.45 2.61
 12 -20 1 37.5 2.86
 12 20 1 32.56 2.35
 12 -20 1 39.02 3.06
 -12 -20 -1 36.21 3.09
 12 20 1 31 2.69
 12 20 1 38.3 2.98
 -12 -20 -1 31.47 2.79
 -13 -20 -1 19.33 2.21
 13 20 1 21.36 2.19
 13 -20 1 18.69 2.09
 13 -20 1 20.13 1.96
 -13 -20 -1 19.43 2.13
 13 -20 1 18.83 1.95
 14 -20 1 2.87 1
 14 -20 1 2.89 0.93
 -14 -20 -1 2.3 0.77
 14 -20 1 0.99 0.48
 14 -20 1 0.9 0.85
 -14 20 -1 2.57 0.74
 -14 -20 -1 0.46 0.79
 -14 -20 -1 3.31 1.12
 14 20 1 5.04 1.25
 -15 -20 -1 40.46 2.62
 15 -20 1 41.42 2.37
 -15 -20 -1 41.14 2.18
 15 -20 1 41.33 2.59
 15 -20 1 39.43 2.29
 15 20 1 39.25 2.46
 16 20 1 21.32 1.53
 16 -20 1 18.45 1.25
 -16 -20 -1 20.2 1.58
 16 -20 1 21.95 1.59
 16 -20 1 19.47 1.36
 -16 -20 -1 21.03 1.51
 17 -21 -1 164.95 4.75
 -17 -21 1 181.22 4.95
 -17 -21 1 162.83 4.72
 17 21 -1 178.34 4.76
 17 -21 -1 172.17 4.64
 16 21 -1 2.8 0.66
 16 -21 -1 3.39 0.82
 -16 -21 1 4.46 0.97
 -16 21 1 3.16 0.73
 16 -21 -1 2.41 0.75
 16 -21 -1 2.08 0.75
 -16 -21 1 2.8 0.87
 16 21 -1 2.61 0.76
 15 21 -1 122.7 4.8
 15 -21 -1 125.92 4.67
 15 -21 -1 122.91 4.93
 -15 -21 1 120.33 4.98
 15 -21 -1 101.63 3.88
 15 21 -1 118.64 4.31
 15 -21 -1 119.32 4.25
 -15 -21 1 124.44 4.95
 15 -21 -1 122.74 4.61
 14 -21 -1 17.67 1.82
 14 -21 -1 15.16 1.77
 14 -21 -1 17.74 1.97
 14 21 -1 15.94 1.88
 14 21 -1 15.28 1.6
 -14 -21 1 20.74 2.2
 -14 -21 1 17.34 1.98
 13 -21 -1 167.11 6.2
 13 -21 -1 166.82 5.7
 -13 -21 1 172.47 6.81
 13 21 -1 157.02 5.84
 13 21 -1 158.47 6.19
 13 21 -1 168.6 6.43
 13 -21 -1 166.24 6.22
 13 -21 -1 163.48 6.55
 -13 -21 1 177.78 6.79
 12 -21 -1 162.1 5.83
 12 -21 -1 166.96 6.7
 12 -21 -1 168.16 6.31
 12 21 -1 167.96 6.5
 12 21 -1 160.68 6.02
 12 -21 -1 179.43 6.47
 12 21 -1 153.67 6.3
 -12 -21 1 172.5 6.97
 11 -21 -1 233.36 7.45
 11 -21 -1 257.47 8.14
 11 -21 -1 253.01 8.59
 11 21 -1 253.1 8.32
 11 21 -1 250.24 8.29
 -11 -21 1 255.83 8.15
 11 -21 -1 256.08 7.77
 11 21 -1 240.23 7.76
 11 -21 -1 256.54 8.14
 10 21 -1 -0.57 0.88
 -10 -21 1 0.63 0.76
 10 21 -1 1.05 0.74
 10 -21 -1 1.75 1.01
 10 -21 -1 0.57 0.78
 10 21 -1 1.15 0.88
 10 -21 -1 -0.47 0.83
 10 21 -1 -1.07 0.92
 10 -21 -1 1.07 0.81
 9 21 -1 22.43 2.14
 -9 21 1 22.35 3.84
 9 21 -1 24.59 2.27
 9 -21 -1 24.63 2.07
 9 21 -1 22.73 2
 -9 -21 1 21.46 2.07
 9 -21 -1 23.91 2.17
 9 -21 -1 23.6 2.37
 9 21 -1 23.65 2.13
 9 -21 -1 24.39 2.15
 -8 21 1 17.28 3.28
 8 21 -1 17.73 3.55
 -7 -21 1 76.88 6.74
 7 21 -1 92.67 7.68
 -7 21 1 86.92 6.91
 -7 21 1 83.11 6.17
 -6 21 1 27.27 3.49
 -6 21 1 28.66 3.82
 6 21 -1 26.69 3.98
 -6 -21 1 24.12 3.66
 -5 21 1 45.78 4.42
 -5 21 1 42.65 4.4
 -5 -21 1 48.4 4.96
 5 21 -1 47.3 4.86
 -4 21 1 53.93 4.87
 -4 21 1 53.82 4.65
 4 21 -1 51.13 4.93
 -3 21 1 42.43 4.16
 -3 21 1 34.98 3.78
 3 21 -1 40.26 4.24
 -2 -21 1 0.98 0.95
 2 21 -1 -1.36 1.32
 -2 21 1 0.02 1.02
 -2 21 1 2.36 1.53
 1 21 -1 7.25 2.03
 -1 21 1 4.59 1.37
 1 -21 -1 3.01 1.29
 -1 21 1 4.06 1.83
 0 21 1 114.17 6.88
 0 21 -1 126.44 7.37
 0 -21 -1 124.71 7.79
 -1 21 -1 215.66 9.98
 -1 -21 -1 221.54 10.52
 1 21 1 226.01 10.02
 -1 21 -1 201.23 9.03
 -2 21 -1 28.83 3.44
 2 21 1 31.81 3.72
 -2 -21 -1 29.2 3.68
 -2 21 -1 30.06 3.3
 3 21 1 183.78 9.43
 -3 21 -1 164.55 8.22
 -3 -21 -1 181.93 10.05
 -3 21 -1 166.51 8.29
 -3 21 -1 179.82 9.33
 -4 21 -1 84.54 6.45
 -4 21 -1 87.04 5.85
 -4 21 -1 85.89 5.94
 -4 -21 -1 78.87 6.67
 -5 21 -1 698.63 22.01
 -5 21 -1 684.31 19.63
 -5 21 -1 663.82 20.3
 -5 -21 -1 712.88 23.25
 -6 21 -1 117.9 8.27
 6 21 1 113.99 8.48
 -6 -21 -1 114.4 8.67
 -7 -21 -1 31.74 4.77
 -7 21 -1 37.77 4.81
 7 21 1 38.23 5.01
 -8 -21 -1 112.81 4.99
 8 21 1 109.6 4.97
 8 21 1 90.16 8.14
 8 -21 1 117.65 4.88
 -8 -21 -1 84.34 8.11
 8 -21 1 111.4 4.73
 8 21 1 107.75 4.89
 -8 21 -1 97.81 8.25
 8 -21 1 110.92 5.08
 8 21 1 110.45 4.97
 -8 21 -1 116.94 4.94
 9 21 1 331.84 10
 9 -21 1 353.76 9.89
 9 -21 1 346 10.32
 -9 21 -1 342.16 9.84
 -9 -21 -1 353.48 10.64
 -9 -21 -1 342.89 9.99
 9 -21 1 329.87 9.59
 9 21 1 338.27 10.07
 10 21 1 1.67 0.94
 -10 -21 -1 3.12 1.12
 10 21 1 1.79 1.05
 -10 21 -1 1.54 0.93
 -10 -21 -1 0.57 0.85
 10 -21 1 1.12 0.89
 10 -21 1 0.81 0.7
 10 -21 1 1.73 0.9
 11 -21 1 23.38 2.49
 11 21 1 25.98 2.53
 11 -21 1 25.38 2.28
 -11 -21 -1 27.88 2.77
 -11 -21 -1 26.75 2.64
 -11 21 -1 27.55 2.42
 11 -21 1 24.53 2.34
 -12 21 -1 0.68 0.79
 12 -21 1 -0.46 0.95
 12 21 1 1.69 1.03
 12 -21 1 0.22 0.77
 -12 -21 -1 1.78 1.02
 -12 -21 -1 1.24 1.11
 12 21 1 0.96 0.84
 12 -21 1 0.13 0.86
 13 -21 1 18.8 1.89
 13 -21 1 19.35 1.81
 13 -21 1 18.69 1.87
 -13 -21 -1 15.66 2.03
 13 -21 1 18.52 2.07
 13 21 1 16.81 1.92
 -13 -21 -1 19.83 2.12
 14 -21 1 12.29 1.28
 -14 -21 -1 12.14 1.58
 14 21 1 11.19 1.49
 -14 21 -1 10.56 1.19
 14 -21 1 13.61 1.69
 14 -21 1 10.15 1.34
 -14 -21 -1 11.56 1.3
 -14 -21 -1 10.48 1.45
 14 -21 1 10.61 1.4
 15 -21 1 3.76 0.82
 15 -21 1 4.27 0.82
 15 21 1 3.39 0.88
 15 -21 1 3.51 0.9
 -15 -21 -1 3.74 0.98
 15 -21 1 3.59 0.72
 -15 -21 -1 3.56 0.71
 -16 -21 -1 12.26 1.08
 -16 -21 -1 9.73 1.08
 16 21 1 12.46 1.14
 16 -21 1 12.07 1.15
 16 -21 1 11.23 0.99
 17 -22 -1 3.39 0.6
 17 22 -1 3.02 0.59
 -17 -22 1 2.74 0.62
 -16 -22 1 22.26 1.8
 -16 22 1 21.1 1.45
 16 -22 -1 21.98 1.61
 16 -22 -1 23.79 1.83
 16 22 -1 22.72 1.71
 -16 -22 1 25.33 1.87
 15 -22 -1 21.78 2.01
 15 22 -1 21.32 1.67
 15 -22 -1 24.6 1.96
 15 -22 -1 19.45 1.57
 -15 -22 1 21.56 1.96
 15 -22 -1 20.04 1.76
 -15 -22 1 23.7 2.14
 15 22 -1 22.62 1.95
 14 -22 -1 20.1 1.76
 14 22 -1 18.34 1.73
 14 -22 -1 20.91 1.99
 14 22 -1 18.47 1.89
 14 -22 -1 21.47 1.96
 14 -22 -1 19.7 2.13
 -14 -22 1 19.24 2.04
 -14 -22 1 20.53 2.11
 13 -22 -1 43.19 3.16
 13 22 -1 40.31 2.69
 13 -22 -1 42.67 2.93
 -13 -22 1 41.91 3.2
 13 -22 -1 38.55 2.83
 13 22 -1 39.85 2.9
 -13 -22 1 42.64 3.14
 13 22 -1 38.4 2.88
 12 22 -1 61.44 3.46
 12 22 -1 61.94 3.74
 12 -22 -1 65.91 4.05
 12 -22 -1 60.99 3.3
 12 22 -1 62.63 3.74
 12 -22 -1 66.25 3.75
 12 -22 -1 63.38 3.66
 -12 -22 1 67.09 4.19
 11 -22 -1 1.83 0.84
 11 -22 -1 1.33 0.79
 11 -22 -1 2.69 0.9
 11 22 -1 1.74 0.97
 -11 -22 1 0.66 0.89
 11 -22 -1 0.87 0.66
 11 22 -1 2.68 0.91
 11 22 -1 3.46 1.16
 11 -22 -1 1.02 0.93
 10 22 -1 71.8 3.9
 10 -22 -1 71.25 3.66
 -10 -22 1 69.44 3.85
 10 -22 -1 74.26 3.93
 10 -22 -1 74.55 4.25
 10 22 -1 73.6 4.02
 10 -22 -1 69.65 3.65
 10 22 -1 71.61 4.01
 10 -22 -1 74.99 4.01
 10 22 -1 68.71 3.93
 9 -22 -1 65.22 3.45
 9 -22 -1 67.14 3.52
 9 -22 -1 67.57 3.66
 9 22 -1 68.77 3.8
 9 -22 -1 66.92 3.94
 9 22 -1 69.74 3.7
 9 22 -1 72 3.85
 9 22 -1 62.41 3.47
 -9 -22 1 62.16 3.57
 9 -22 -1 72.08 3.78
 -8 22 1 6.75 2.27
 8 22 -1 12.21 3.05
 -7 22 1 140.87 9.08
 7 22 -1 147.54 9.85
 -7 22 1 132.35 8.07
 -7 -22 1 129.61 9.02
 -6 -22 1 16.78 3.13
 -6 22 1 16.37 2.98
 6 22 -1 18.35 3.41
 -6 22 1 17.66 2.87
 -5 -22 1 168.2 9.78
 5 22 -1 162.92 9.53
 -5 22 1 163.82 8.76
 -5 22 1 164.83 9.15
 4 22 -1 78.39 6.33
 -4 22 1 82.04 6.18
 -4 22 1 86.55 6.15
 -3 22 1 160.67 8.6
 3 22 -1 171.48 9.27
 -3 22 1 156.15 8.41
 -2 22 1 175.26 8.81
 -2 22 1 168.22 8.69
 2 22 -1 173.05 9.15
 -2 -22 1 160.92 8.47
 -1 22 1 0.24 0.94
 1 22 -1 1.54 1.16
 -1 22 1 1.4 1.41
 1 -22 -1 1.73 1.42
 0 -22 -1 307.86 13.16
 0 22 -1 296.94 12.27
 0 22 1 300.53 12.05
 -1 -22 -1 154.25 8.9
 1 22 1 155.04 8.49
 -1 22 -1 165.7 8.82
 -2 22 -1 14.97 2.38
 2 22 1 11.72 2.38
 -2 22 -1 12.9 2.53
 -2 -22 -1 15.66 2.8
 -3 22 -1 69.25 5.8
 3 22 1 62.88 5.56
 -3 22 -1 69.72 5.31
 -3 -22 -1 62.03 5.92
 -4 -22 -1 400.01 16.36
 -4 22 -1 392.1 15.24
 -4 22 -1 387.61 13.9
 -4 22 -1 371.84 13.83
 -5 22 -1 67.72 6.12
 -5 -22 -1 64.13 6.37
 -6 22 -1 312.72 14.34
 6 22 1 303.76 14.66
 -6 -22 -1 331.72 15.57
 -7 22 -1 281.5 14.03
 -7 -22 -1 290.36 15.02
 7 22 1 292.89 14.78
 -8 -22 -1 92.75 8.54
 -8 -22 -1 108.39 4.92
 8 -22 1 106.38 5.01
 8 -22 1 110.36 4.79
 -8 22 -1 111.34 4.9
 8 -22 1 109.22 4.73
 8 22 1 107.94 4.91
 8 22 1 106.01 4.93
 8 22 1 103.81 4.87
 -9 -22 -1 4.93 1.35
 9 22 1 4.49 1.3
 -9 22 -1 4.48 1.23
 -9 -22 -1 3.51 1.22
 9 -22 1 2.87 1.06
 9 22 1 4.07 1.28
 9 -22 1 2.52 1.07
 9 -22 1 2.41 0.84
 -10 -22 -1 3.05 0.99
 10 22 1 1.53 1
 10 -22 1 1.21 0.86
 -10 -22 -1 0.99 0.95
 -10 22 -1 0.95 0.9
 10 -22 1 2.15 0.99
 10 22 1 1.45 0.96
 10 -22 1 0.32 0.85
 11 22 1 0.86 0.89
 -11 -22 -1 1.6 1
 11 -22 1 -0.23 0.87
 11 -22 1 0.54 0.8
 -11 -22 -1 -0.47 0.95
 -11 22 -1 0.2 0.84
 11 -22 1 1 1
 12 -22 1 27.06 2.34
 -12 -22 -1 27.82 2.54
 -12 -22 -1 23.62 2.5
 12 22 1 28.15 2.53
 12 -22 1 26.02 2.49
 12 22 1 26.7 2.47
 12 -22 1 24.07 2.18
 -13 -22 -1 16.71 2.05
 13 22 1 15.51 1.85
 13 -22 1 15.79 1.75
 13 -22 1 15.93 1.91
 13 -22 1 15.99 1.56
 -13 22 -1 15.11 1.6
 13 -22 1 17.58 1.76
 -13 -22 -1 15.01 1.86
 14 -22 1 6.75 0.94
 -14 -22 -1 7.11 1.06
 14 22 1 6.91 1.23
 14 -22 1 7.14 1.14
 -14 -22 -1 6.61 1.28
 14 -22 1 7.42 1.28
 -14 -22 -1 7.06 1.26
 -14 22 -1 6.51 0.95
 14 -22 1 8.07 1.21
 15 -22 1 0.33 0.52
 -15 -22 -1 -0.74 0.43
 -15 -22 -1 0.58 0.61
 15 -22 1 1.56 0.73
 15 22 1 0 0.59
 15 -22 1 0.59 0.49
 16 -22 1 1.38 0.42
 -16 -22 -1 0.72 0.39
 16 22 1 0.21 0.38
 16 -22 1 0.31 0.4
 16 -23 -1 32.5 2.05
 16 -23 -1 33.7 2.22
 -16 23 1 31.22 1.71
 -16 -23 1 33.93 2.15
 16 23 -1 31.74 1.93
 16 -23 -1 34.81 1.98
 -16 -23 1 32.81 2.05
 -15 23 1 1.3 0.71
 -15 -23 1 1.36 0.77
 15 -23 -1 0.65 0.52
 15 -23 -1 1.07 0.83
 15 -23 -1 0.33 0.57
 15 23 -1 1.53 0.59
 -15 -23 1 1.82 0.9
 15 23 -1 1.53 0.74
 14 -23 -1 33.27 2.4
 14 -23 -1 35.01 2.65
 -14 -23 1 31.08 2.6
 14 23 -1 33.8 2.48
 14 23 -1 29.43 2.12
 14 -23 -1 29.55 2.13
 14 -23 -1 35.48 2.45
 -14 -23 1 31.58 2.54
 13 -23 -1 3.35 1.14
 13 23 -1 6.42 1.34
 13 -23 -1 6.63 1.56
 -13 -23 1 5.73 1.49
 -13 -23 1 5.79 1.44
 13 -23 -1 6.04 1.26
 13 23 -1 5.96 1.15
 13 23 -1 3.75 1.04
 -12 -23 1 2.7 1.28
 12 23 -1 0.74 0.94
 12 -23 -1 2.19 1.17
 12 23 -1 1.12 0.76
 12 23 -1 2.54 1.08
 12 -23 -1 1.58 0.99
 12 -23 -1 1.17 0.91
 12 -23 -1 0.6 0.79
 11 -23 -1 6.13 1.16
 11 23 -1 4.78 1.07
 11 23 -1 7.08 1.34
 11 23 -1 6.97 1.42
 11 -23 -1 5.93 1.17
 11 -23 -1 5.11 1.27
 -11 -23 1 3.9 1.11
 11 -23 -1 6.73 1.2
 11 -23 -1 7.26 1.64
 10 23 -1 2.29 0.94
 10 23 -1 3.85 1.18
 -10 -23 1 3.16 1.02
 10 -23 -1 3.39 0.95
 10 23 -1 3.43 1.11
 10 -23 -1 2.69 0.98
 10 -23 -1 4.29 1.16
 10 -23 -1 1.44 0.61
 10 -23 -1 3.56 1
 10 23 -1 3.83 1.03
 -9 -23 1 8.01 1.38
 9 -23 -1 8.33 1.33
 9 -23 -1 7.96 1.23
 9 -23 -1 9.02 1.52
 9 23 -1 9.95 1.43
 9 23 -1 9.37 1.59
 9 23 -1 9.47 1.4
 9 -23 -1 7.69 1.37
 9 23 -1 8.55 1.41
 9 -23 -1 7.38 1.31
 8 -23 -1 11 1.66
 8 23 -1 11.2 1.55
 -8 23 1 11.42 2.94
 8 -23 -1 12.41 1.57
 8 23 -1 10.21 2.86
 8 -23 -1 11.21 1.55
 8 -23 -1 13.31 1.59
 -8 -23 1 11.43 1.5
 8 23 -1 10.21 1.36
 8 23 -1 10.52 1.38
 8 -23 -1 10.11 1.4
 8 23 -1 14.06 1.64
 7 23 -1 11.38 2.82
 -7 23 1 10.35 2.27
 -7 23 1 11.94 2.91
 -7 -23 1 10.46 2.61
 -6 -23 1 34.86 4.54
 -6 23 1 35.64 4.18
 -6 23 1 37.5 4.52
 6 23 -1 31.05 4.51
 -5 23 1 149.57 8.69
 -5 23 1 154.66 9.12
 -5 -23 1 172.44 10.14
 5 23 -1 155.29 9.53
 -4 23 1 10.81 2.27
 -4 23 1 15.29 2.79
 4 23 -1 16.79 3.1
 -3 23 1 271.98 11.78
 3 23 -1 264.9 12.12
 -3 23 1 270.51 11.82
 -2 -23 1 28.45 3.58
 -2 23 1 26.95 3.49
 -2 23 1 30.42 3.73
 2 23 -1 28.64 3.77
 -1 23 1 3.38 1.26
 -1 23 1 5.86 1.82
 1 -23 -1 3.39 1.66
 1 23 -1 3.91 1.5
 -1 -23 1 4.85 1.67
 0 23 -1 24.85 3.44
 0 -23 -1 30.6 4.03
 0 23 1 26.39 3.54
 1 23 1 625.65 19.58
 -1 -23 -1 614.34 20.3
 -1 23 -1 624.95 19.86
 -2 23 -1 36.73 4.28
 2 23 1 38.41 4.29
 -2 23 -1 36.5 3.81
 -2 -23 -1 37.31 4.43
 -3 23 -1 169.64 9.53
 -3 -23 -1 166.53 10.1
 -3 23 -1 165.69 8.59
 3 23 1 155.93 9.14
 -4 -23 -1 38.85 5
 -4 23 -1 33.97 4.29
 -5 -23 -1 47.33 5.59
 -5 23 -1 44.83 5.11
 -6 23 -1 10.42 2.52
 -6 -23 -1 6.88 2.68
 6 23 1 7.09 2.07
 7 -23 1 70.16 3.65
 7 23 1 63.98 3.65
 -7 23 -1 73.95 3.88
 -7 -23 -1 56.95 6.6
 7 -23 1 66.08 3.53
 7 23 1 64.78 3.67
 7 -23 1 67.92 3.83
 -7 -23 -1 61.48 3.61
 -7 23 -1 53 5.92
 7 23 1 63.36 6.75
 8 23 1 18.75 2.1
 -8 23 -1 18.78 2.02
 8 23 1 19.31 2.07
 8 23 1 16.37 1.92
 -8 -23 -1 16.62 1.99
 8 -23 1 20.15 2.16
 8 -23 1 16.78 1.88
 8 -23 1 17.59 1.85
 9 23 1 80.47 4.37
 9 -23 1 83.3 4.2
 -9 -23 -1 75.03 4.16
 9 -23 1 81.34 4.19
 -9 -23 -1 86.23 4.69
 9 23 1 81.52 4.39
 9 -23 1 87.22 4.58
 -9 23 -1 88.95 4.44
 10 23 1 107.79 5.12
 10 23 1 103.41 5.02
 10 -23 1 104.64 5.15
 -10 -23 -1 103.36 4.93
 10 -23 1 105.59 4.86
 10 -23 1 96.29 4.63
 -10 -23 -1 101.45 5.22
 11 -23 1 37.81 2.77
 -11 -23 -1 36.58 3.11
 11 -23 1 38.77 2.86
 -11 -23 -1 35.42 2.9
 11 -23 1 36.99 2.98
 11 23 1 37.2 2.91
 12 -23 1 21.54 2.1
 -12 -23 -1 21.67 2.32
 12 23 1 21.28 2.19
 12 -23 1 20.29 2.19
 12 -23 1 19.95 1.9
 12 -23 1 21.49 2.08
 12 23 1 20.41 2.21
 -12 23 -1 21.75 1.98
 -12 -23 -1 21.68 2.2
 13 23 1 15.16 1.82
 -13 23 -1 13.84 1.47
 13 -23 1 13.59 1.56
 -13 -23 -1 14.78 1.87
 13 -23 1 12.2 1.64
 -13 -23 -1 20.23 2.09
 13 -23 1 13.17 1.6
 13 -23 1 14.07 1.47
 14 -23 1 47.44 2.62
 14 23 1 48.36 2.86
 -14 -23 -1 47.16 2.83
 14 -23 1 43.86 2.29
 -14 -23 -1 45.61 2.43
 -14 23 -1 47.8 2.39
 14 -23 1 44.63 2.78
 14 -23 1 48.25 2.62
 -14 -23 -1 48.77 2.98
 15 23 1 2.85 0.73
 15 -23 1 3.64 0.84
 15 -23 1 3.4 0.64
 -15 -23 -1 3.75 0.88
 -15 -23 -1 4.25 0.81
 -15 -23 -1 2.85 0.58
 15 -23 1 3.39 0.69
 16 -23 1 0.88 0.41
 16 23 1 2.15 0.5
 16 -24 -1 114.43 4.2
 -16 24 1 115.22 3.54
 16 -24 -1 119.45 3.84
 -16 -24 1 125.92 4.22
 16 24 -1 120.96 3.9
 16 -24 -1 125.03 4.15
 -15 -24 1 0.18 0.62
 15 -24 -1 -0.4 0.58
 -15 -24 1 -0.66 0.71
 -15 24 1 0.02 0.53
 15 -24 -1 -0.42 0.72
 15 24 -1 0.12 0.54
 15 24 -1 0.2 0.43
 15 -24 -1 0.82 0.49
 -14 -24 1 4.35 1.18
 14 -24 -1 4.53 1.03
 14 24 -1 6.29 1.17
 14 24 -1 4.38 0.9
 14 -24 -1 4.89 0.96
 14 -24 -1 5.8 1.2
 14 -24 -1 5.4 1.15
 -14 -24 1 4.02 1.07
 13 -24 -1 1.6 0.99
 13 24 -1 0.19 0.84
 13 24 -1 0.81 0.66
 -13 -24 1 0.88 0.88
 13 -24 -1 1.04 0.94
 -13 -24 1 1.43 0.89
 13 -24 -1 1.34 0.93
 13 24 -1 1.72 0.83
 13 -24 -1 1.65 0.71
 12 -24 -1 76.11 3.86
 12 -24 -1 80 4.39
 -12 -24 1 81.26 4.57
 12 24 -1 79.78 3.89
 12 -24 -1 73.26 3.93
 12 -24 -1 77.67 3.71
 12 24 -1 77.87 4.12
 12 24 -1 81.23 4.24
 12 -24 -1 79.74 4.08
 11 -24 -1 35.47 2.74
 11 24 -1 33.78 2.78
 11 -24 -1 36.18 3.01
 11 24 -1 32.22 2.49
 11 24 -1 36.1 2.8
 11 -24 -1 35.5 2.72
 -11 -24 1 33.16 2.62
 11 -24 -1 35.91 2.52
 11 -24 -1 35.67 2.52
 10 -24 -1 27.88 2.42
 -10 -24 1 25.28 2.34
 10 24 -1 25.16 2.35
 10 -24 -1 23.22 2.21
 10 24 -1 21.59 2.16
 10 24 -1 25.56 2.4
 10 -24 -1 28.18 2.63
 10 24 -1 25.48 2.32
 10 -24 -1 26.01 2.17
 10 -24 -1 23.65 2.08
 9 24 -1 22.03 2.16
 9 -24 -1 22.86 2.41
 9 -24 -1 25.47 2.26
 9 24 -1 26.11 2.43
 9 24 -1 23.44 2.11
 9 -24 -1 25.05 2.19
 9 -24 -1 25.57 2.3
 -9 -24 1 23.47 2.17
 9 -24 -1 24.57 2.11
 9 24 -1 21.84 2.13
 8 -24 -1 67.28 3.48
 8 -24 -1 60.37 3.39
 8 24 -1 63.66 3.57
 -8 -24 1 66.71 3.62
 -8 24 1 57.92 6.26
 8 -24 -1 65.28 3.58
 8 24 -1 62.66 3.43
 8 -24 -1 60.91 3.76
 8 -24 -1 61.4 3.31
 8 24 -1 64.21 3.5
 8 -24 -1 64.56 3.64
 8 24 -1 63.76 3.64
 7 24 -1 0.92 1.04
 -7 24 1 -0.37 1.23
 -7 24 1 4.28 1.57
 -7 -24 1 3.57 1.83
 -6 24 1 101.07 7.69
 -6 -24 1 101.33 8.06
 -6 24 1 95.93 7.05
 6 24 -1 99.21 8.06
 -5 -24 1 4.05 1.69
 -5 24 1 6.2 1.89
 -5 24 1 6.3 2.15
 5 24 -1 5.82 2
 4 24 -1 21.15 3.41
 -4 24 1 26.87 3.7
 -4 24 1 21.92 3.39
 -3 24 1 3.1 1.51
 3 24 -1 3.18 1.36
 -3 24 1 2.29 1.1
 -2 24 1 24.49 3.46
 -2 24 1 25.25 3.4
 2 24 -1 22.29 3.42
 1 -24 -1 18.67 3.37
 1 24 -1 13.69 2.65
 -1 24 1 19.89 3.13
 -1 -24 1 18.2 3.05
 0 -24 -1 294.76 13.56
 0 24 -1 310.35 13.14
 0 24 1 304.78 12.79
 -1 24 -1 13.6 2.7
 1 24 1 13.37 2.66
 -1 -24 -1 11.85 2.63
 -2 24 -1 250.48 11.83
 2 24 1 237.75 11.51
 -2 -24 -1 240.36 11.95
 -3 24 -1 26.87 3.87
 3 24 1 30.38 4.01
 -3 -24 -1 27.67 4.13
 -4 -24 -1 230.6 12.58
 -4 24 -1 227.94 11.74
 -5 24 -1 7.13 2.22
 -5 -24 -1 6.77 2.55
 6 24 1 64.01 6.69
 -6 -24 -1 65.13 6.88
 -6 24 -1 69.3 6.65
 7 -24 1 47.91 3.24
 -7 -24 -1 44.84 2.95
 7 -24 1 48.28 3.04
 7 24 1 50.36 3.24
 7 -24 1 53 3.21
 -7 -24 -1 55.77 3.43
 7 24 1 50.39 3.25
 -7 -24 -1 43.39 5.78
 8 24 1 47.88 3.29
 8 -24 1 46.99 3.06
 8 24 1 47.8 3.24
 8 -24 1 51.78 3.44
 -8 -24 -1 48.21 3.22
 8 24 1 46.57 3.23
 8 -24 1 49.83 3.17
 9 24 1 32.89 2.79
 9 -24 1 29.53 2.54
 -9 -24 -1 30.45 2.69
 9 -24 1 32.77 2.59
 9 24 1 28.79 2.66
 9 -24 1 29.1 2.65
 -9 -24 -1 30.22 2.78
 -10 -24 -1 37.86 2.93
 10 -24 1 34.98 2.73
 10 -24 1 42.34 3.18
 10 -24 1 38.33 2.9
 10 24 1 37.83 3
 -10 -24 -1 41.23 3.25
 10 24 1 35.44 2.89
 11 -24 1 16.7 1.85
 11 -24 1 18.33 1.88
 11 24 1 18.18 2.02
 -11 -24 -1 16.12 1.97
 11 -24 1 19.22 2.19
 11 -24 1 20.88 2.12
 -11 -24 -1 23.53 2.46
 12 -24 1 41.51 2.79
 -12 -24 -1 40.75 2.99
 -12 24 -1 40.06 2.63
 12 -24 1 41.49 2.85
 12 -24 1 39.88 2.96
 12 24 1 38.51 2.89
 12 24 1 40.83 2.93
 12 -24 1 41.51 2.67
 -12 -24 -1 40.43 3.11
 13 -24 1 40.17 2.43
 13 -24 1 43.6 2.96
 -13 -24 -1 42.7 2.87
 -13 -24 -1 43.03 3.07
 13 24 1 45.84 2.95
 13 -24 1 43.83 2.68
 -13 24 -1 41.11 2.48
 -14 -24 -1 26.18 2.14
 -14 24 -1 23.5 1.62
 14 24 1 25.39 2
 -14 -24 -1 25.96 2.07
 14 -24 1 28.29 1.94
 14 -24 1 22.87 1.77
 -14 -24 -1 24.47 1.71
 14 -24 1 25.59 2.06
 -15 -24 -1 14.5 1.09
 15 -24 1 17.14 1.32
 15 24 1 18.23 1.46
 -15 -24 -1 16.7 1.49
 -15 -24 -1 16.33 1.33
 15 -24 1 16.5 1.25
 15 -24 1 16.57 1.44
 16 -25 -1 12.16 1.14
 16 -25 -1 12.44 1.09
 16 -25 -1 12.63 1.28
 16 25 -1 12.73 1.09
 -16 -25 1 10.58 1.14
 -16 25 1 10.55 0.91
 15 -25 -1 105.88 4.14
 -15 25 1 103.57 3.69
 -15 -25 1 107.39 4.24
 15 25 -1 98.58 3.39
 15 -25 -1 104.93 3.85
 -15 -25 1 104.17 4.09
 15 25 -1 99.49 3.81
 15 -25 -1 93.05 3.36
 14 -25 -1 2.36 0.85
 14 -25 -1 1.74 0.9
 -14 -25 1 1.76 0.79
 14 25 -1 2.77 0.88
 14 25 -1 2.11 0.69
 -14 25 1 1.71 0.7
 -14 -25 1 1.08 0.84
 14 -25 -1 2.55 0.71
 13 -25 -1 45.75 2.91
 -13 -25 1 47.31 3.31
 13 25 -1 40.88 2.54
 13 -25 -1 41.09 2.98
 13 -25 -1 40.96 2.58
 13 25 -1 47.28 3.01
 -13 -25 1 42.16 3.03
 13 25 -1 40.57 2.77
 12 -25 -1 1.73 0.86
 12 25 -1 2.15 1.06
 12 -25 -1 3.16 1.16
 -12 -25 1 1.31 1.01
 12 25 -1 1.82 0.89
 12 -25 -1 1.39 1.03
 12 -25 -1 1.67 0.9
 12 25 -1 3.5 1.13
 11 -25 -1 146.28 5.78
 11 -25 -1 149.63 6.24
 11 25 -1 143.06 5.92
 -11 -25 1 143.91 5.71
 11 25 -1 142.7 5.78
 11 25 -1 138.22 5.4
 11 -25 -1 137.06 5.23
 11 -25 -1 145.38 5.77
 11 -25 -1 145.13 5.63
 11 -25 -1 133.67 5.22
 10 -25 -1 17.29 2
 10 25 -1 17.67 1.97
 10 -25 -1 15.87 1.75
 10 -25 -1 14.44 1.62
 10 -25 -1 15.53 2.05
 10 25 -1 19.65 2.11
 10 25 -1 19.15 2.1
 -10 -25 1 16.31 1.86
 10 25 -1 14.89 1.8
 10 -25 -1 16.82 1.89
 10 -25 -1 16.5 1.9
 9 -25 -1 10.83 1.68
 9 -25 -1 10.9 1.56
 9 25 -1 11.66 1.7
 9 25 -1 10.8 1.53
 9 -25 -1 9.27 1.4
 -9 -25 1 10.47 1.46
 9 25 -1 10.65 1.59
 9 -25 -1 10.85 1.6
 9 -25 -1 10.45 1.57
 9 25 -1 10.75 1.5
 9 -25 -1 12.85 1.58
 8 -25 -1 77.27 4.29
 8 -25 -1 74.68 3.92
 8 25 -1 76.71 4.1
 8 -25 -1 70.49 3.59
 8 25 -1 77.56 3.84
 8 -25 -1 81.28 4.04
 8 -25 -1 76.22 3.87
 8 25 -1 74.79 3.92
 8 -25 -1 76.45 3.97
 -8 -25 1 78.24 4
 8 25 -1 72.2 3.77
 -7 25 1 49.69 5.64
 7 25 -1 54.4 3.32
 7 -25 -1 58.82 3.61
 7 25 -1 52.31 3.15
 7 25 -1 49.42 3.2
 7 25 -1 53.23 3.3
 7 -25 -1 54.82 3.22
 7 25 -1 52.66 3.08
 7 -25 -1 56.81 3.26
 7 -25 -1 55.98 3.28
 7 25 -1 58.1 6.5
 7 25 -1 53.09 3.1
 -6 25 1 6.87 1.89
 6 25 -1 7.67 2.43
 -6 -25 1 7.03 2.33
 -6 25 1 9.78 2.48
 5 25 -1 0.44 1.32
 -5 -25 1 0.22 1.24
 -5 25 1 0.79 1.15
 -5 25 1 -0.7 1.49
 -4 25 1 12.53 2.68
 4 25 -1 16.7 3.21
 -4 25 1 14.79 2.84
 -4 -25 1 12.63 2.72
 3 25 -1 26.5 3.89
 -3 25 1 29.89 3.9
 -3 25 1 30.69 4.03
 2 25 -1 41.47 4.76
 -2 25 1 41.88 4.6
 -2 25 1 40.82 4.56
 2 -25 -1 42.13 5.23
 1 25 -1 21.1 3.44
 -1 -25 1 18.56 3.1
 1 -25 -1 17.46 3.29
 -1 25 1 17.21 2.94
 0 25 -1 57.4 5.49
 0 -25 -1 60.53 6.01
 0 25 1 56.51 5.44
 1 25 1 74.51 6.2
 -1 25 -1 68.03 6.11
 -1 -25 -1 64.09 6.09
 2 25 1 1.7 1.28
 -2 25 -1 -0.03 1.13
 -2 -25 -1 -0.69 1.19
 -3 25 -1 76.49 6.66
 -3 -25 -1 82.05 7.24
 3 25 1 81.81 6.88
 -4 25 -1 29.56 4.12
 -4 -25 -1 30.29 4.51
 -5 25 -1 202.09 11.54
 -5 -25 -1 186.61 11.78
 6 -25 1 295.55 8.69
 -6 -25 -1 286.23 8.76
 -6 25 -1 258.13 13.7
 -6 -25 -1 251.04 14.34
 6 -25 1 289.15 8.46
 6 25 1 294.98 8.77
 6 25 1 287.6 8.69
 6 25 1 267.92 14.46
 6 -25 1 285.93 8.8
 7 25 1 116.84 5.18
 7 25 1 119.72 5.22
 7 -25 1 119.04 5.1
 -7 -25 -1 110.66 4.83
 -7 -25 -1 127.3 5.36
 7 -25 1 116.09 4.95
 7 -25 1 119.75 5.32
 7 -25 1 118.81 5.04
 8 -25 1 79.08 4.15
 8 -25 1 78.97 4.34
 8 -25 1 82.32 4.11
 8 25 1 77.96 4.28
 8 25 1 78.37 4.22
 -8 -25 -1 73.72 4.13
 8 -25 1 87.61 4.3
 8 25 1 82 4.3
 9 -25 1 168.16 6.31
 9 -25 1 177.01 6.52
 -9 -25 -1 171.31 6.94
 -9 -25 -1 174.26 6.62
 9 25 1 170.47 6.62
 9 -25 1 173.33 6.4
 9 -25 1 172.42 6.79
 9 25 1 175.57 6.76
 -10 -25 -1 13.77 1.82
 10 -25 1 14.87 1.84
 10 -25 1 17.1 1.89
 10 25 1 15.18 1.92
 -10 -25 -1 17.46 2.17
 10 -25 1 17.14 2.07
 10 -25 1 15.71 1.78
 10 25 1 17.46 2.09
 11 -25 1 25.68 2.3
 11 -25 1 21.29 2.27
 11 -25 1 22.7 2.06
 11 -25 1 20.36 2.03
 11 25 1 22.54 2.23
 -11 -25 -1 22.32 2.43
 -11 25 -1 24.13 2.15
 -11 -25 -1 23.07 2.3
 -12 25 -1 3.25 0.91
 -12 -25 -1 3.68 1.17
 12 -25 1 3.12 0.96
 12 25 1 2.62 1.17
 12 25 1 3.47 1.15
 -12 -25 -1 4.02 1.24
 12 -25 1 2.86 1.11
 12 -25 1 2.5 0.85
 -13 -25 -1 22.4 2.16
 -13 25 -1 20.77 1.7
 13 -25 1 18.89 1.96
 -13 -25 -1 21.07 2.05
 13 25 1 21.57 2.04
 13 -25 1 19.56 1.66
 13 -25 1 22.36 1.9
 13 -25 1 20.28 1.84
 -14 -25 -1 9.33 1.03
 14 -25 1 11.96 1.26
 14 -25 1 9.99 1.28
 14 -25 1 8.8 1.1
 -14 25 -1 10.12 1.05
 14 25 1 10.07 1.29
 -14 -25 -1 10.14 1.29
 -14 -25 -1 9.15 1.29
 -15 -25 -1 8.77 1.04
 15 -25 1 8.51 0.87
 -15 -25 -1 7.73 0.87
 15 -25 1 8.57 1.01
 15 25 1 9.55 1.05
 15 -25 1 9.1 0.92
 16 -26 -1 2.96 0.64
 -16 -26 1 5.73 0.83
 16 -26 -1 4.76 0.68
 16 -26 -1 4.78 0.7
 -15 26 1 18.33 1.42
 15 -26 -1 19.69 1.56
 -15 -26 1 20.31 1.67
 15 -26 -1 20.08 1.7
 15 26 -1 18.08 1.26
 15 -26 -1 17.28 1.27
 -15 -26 1 19.27 1.71
 15 26 -1 17.47 1.47
 -14 -26 1 2.24 0.88
 14 -26 -1 2.06 0.81
 -14 26 1 3.19 0.89
 14 26 -1 2.26 0.68
 14 -26 -1 2.45 0.91
 -14 -26 1 2.1 0.93
 14 26 -1 3.49 0.93
 14 -26 -1 2.41 0.72
 -13 -26 1 7.65 1.42
 13 26 -1 6.71 1.09
 13 -26 -1 7.49 1.36
 13 -26 -1 5.2 1.04
 13 26 -1 8.11 1.34
 13 -26 -1 7.29 1.26
 -13 -26 1 8.8 1.53
 13 26 -1 5.31 1.15
 12 26 -1 78.78 3.99
 12 -26 -1 80.13 4.28
 12 -26 -1 69.82 3.6
 12 -26 -1 75.36 3.89
 12 26 -1 76.2 4
 12 26 -1 74.07 3.61
 12 -26 -1 65.47 3.3
 -12 -26 1 81.33 4.42
 11 -26 -1 16.64 1.72
 11 26 -1 18.75 2.07
 -11 -26 1 19.09 2.06
 11 26 -1 21.99 2.24
 11 -26 -1 20.13 1.99
 11 26 -1 20.64 1.95
 11 -26 -1 21.33 2.15
 11 -26 -1 19.01 2.27
 10 26 -1 121.79 5.12
 10 26 -1 119.46 5.36
 -10 -26 1 109.73 4.98
 10 -26 -1 114.91 4.86
 10 -26 -1 118.26 5.11
 10 26 -1 117.65 5.16
 10 26 -1 122.53 5.37
 10 -26 -1 116.87 5.5
 10 -26 -1 123.37 5.31
 9 -26 -1 29.16 2.51
 9 -26 -1 28.39 2.48
 9 26 -1 27.28 2.3
 9 -26 -1 29.66 2.69
 -9 -26 1 26.72 2.33
 9 26 -1 31.2 2.56
 9 26 -1 29.15 2.37
 9 -26 -1 27.71 2.27
 9 26 -1 26.08 2.48
 8 26 -1 33.52 2.63
 8 26 -1 34.13 2.53
 8 26 -1 37.59 2.68
 8 26 -1 38.9 2.88
 8 -26 -1 35.61 2.72
 8 -26 -1 36.49 2.76
 8 -26 -1 39.89 2.78
 8 -26 -1 38.27 3.01
 -8 -26 1 34.04 2.65
 7 26 -1 241.4 7.49
 7 26 -1 230.81 7.57
 7 -26 -1 244.36 8.26
 7 -26 -1 243.44 7.72
 -7 26 1 219.27 12.56
 7 26 -1 243.12 7.9
 7 26 -1 254.81 8.08
 7 26 -1 242.39 7.56
 7 -26 -1 258.63 7.93
 7 -26 -1 261.05 7.99
 7 26 -1 250.87 8.03
 6 26 -1 0.18 0.73
 6 26 -1 0.12 1.29
 -6 26 1 3.54 1.68
 6 -26 -1 -0.38 0.65
 6 -26 -1 0.23 0.66
 -6 -26 1 -1.15 1.53
 6 26 -1 1.84 0.82
 6 -26 -1 1.69 0.79
 -6 26 1 -0.26 1.48
 6 -26 -1 1.62 0.69
 6 26 -1 0.54 0.6
 -5 26 1 2.1 1.4
 -5 26 1 2.19 1.3
 -5 -26 1 0.08 1.69
 -4 26 1 62.32 5.89
 4 26 -1 64.96 6.38
 -4 -26 1 55.34 6.05
 -4 26 1 64.6 6.08
 -3 26 1 -0.18 0.98
 3 26 -1 0.75 1.25
 -3 26 1 -0.73 1.57
 -2 26 1 49.78 5.2
 2 -26 -1 48.6 5.72
 2 26 -1 41.64 4.89
 1 26 -1 123.98 8.52
 -1 26 1 130.37 8.45
 -1 -26 1 137.98 8.83
 1 -26 -1 132.12 9.36
 0 -26 1 1.57 1.22
 0 26 1 1.19 0.9
 0 26 -1 0.36 1.25
 0 -26 -1 -1.63 1.27
 -1 -26 -1 625.48 21.92
 -1 26 -1 617.07 21.03
 1 26 1 641.51 21.12
 2 26 1 224.11 11.65
 -2 -26 -1 228.76 12.66
 -2 26 -1 225.2 11.74
 -2 -26 -1 223.1 11.98
 3 26 1 52.8 5.71
 -3 -26 -1 47.67 5.73
 -3 26 -1 48.89 5.35
 -4 26 -1 147.73 9.76
 -4 -26 -1 152.09 10.53
 5 -26 1 73.61 3.8
 -5 26 -1 72.9 3.76
 -5 -26 -1 70.67 7.35
 5 -26 1 68.09 3.67
 5 26 1 69.65 3.78
 -5 26 -1 75.87 7.04
 5 26 1 68.7 3.78
 -6 -26 -1 -0.45 0.67
 -6 -26 -1 -0.29 0.63
 6 -26 1 -0.18 0.64
 6 -26 1 0.56 0.73
 6 26 1 0.81 0.72
 6 -26 1 -0.14 0.85
 -6 26 -1 -0.65 0.89
 6 26 1 -0.31 0.73
 -6 -26 -1 -0.82 1.73
 6 -26 1 0.71 0.77
 -7 -26 -1 8.2 1.36
 7 26 1 10.3 1.58
 7 26 1 6.55 1.29
 -7 26 -1 10.66 1.53
 7 -26 1 7.36 1.26
 7 -26 1 7.92 1.35
 7 -26 1 7.31 1.28
 -7 -26 -1 8.94 1.37
 8 -26 1 111.72 4.94
 8 -26 1 113.29 5.01
 8 -26 1 117.07 5.34
 -8 26 -1 105.51 4.9
 8 26 1 108.68 5.14
 8 26 1 107.21 5.07
 -8 -26 -1 119.45 5.27
 8 26 1 108.48 5.11
 9 26 1 66.6 3.99
 -9 26 -1 67.81 3.75
 9 -26 1 60 3.57
 -9 -26 -1 64.95 4.05
 -9 -26 -1 62.35 3.76
 9 26 1 60.93 3.76
 9 -26 1 60.42 3.88
 9 -26 1 63.04 3.6
 -10 26 -1 5.76 1.24
 -10 -26 -1 5.74 1.28
 10 -26 1 5.98 1.26
 10 26 1 4.76 1.19
 10 -26 1 4.46 1.27
 10 26 1 2.54 0.98
 -10 -26 -1 3.72 1.23
 10 -26 1 2.49 0.85
 -11 -26 -1 24.01 2.34
 -11 26 -1 24.44 2.16
 11 -26 1 25.64 2.22
 11 26 1 28.74 2.5
 11 26 1 27.5 2.49
 11 -26 1 26.7 2.21
 11 -26 1 24.13 2.41
 -11 -26 -1 27.44 2.6
 -12 -26 -1 17.69 2.11
 12 26 1 18.67 1.96
 12 -26 1 19.5 1.91
 12 -26 1 17.04 1.92
 12 -26 1 18.31 1.83
 12 -26 1 15.8 1.63
 -12 26 -1 18.19 1.8
 -12 -26 -1 18.83 1.97
 12 26 1 17.28 1.9
 13 26 1 26.39 2.15
 13 -26 1 24.88 2.17
 13 -26 1 26.85 1.87
 -13 -26 -1 25.74 2.13
 -13 26 -1 28.1 1.94
 13 -26 1 29.28 2.08
 -13 -26 -1 26.54 2.27
 13 -26 1 25.91 1.97
 14 -26 1 1.15 0.65
 -14 26 -1 1.07 0.46
 14 -26 1 0.76 0.5
 -14 -26 -1 0.61 0.64
 -14 -26 -1 1.3 0.5
 14 -26 1 0.37 0.47
 14 26 1 0.28 0.58
 -14 -26 -1 0.66 0.7
 15 26 1 4.87 0.73
 -15 -26 -1 4.3 0.73
 15 -26 1 4.29 0.63
 15 -26 1 3.32 0.66
 15 -27 -1 20.03 1.29
 15 -27 -1 24.32 1.76
 15 -27 -1 22.95 1.57
 -15 -27 1 23.17 1.71
 -15 -27 1 22.22 1.73
 15 -27 -1 23.25 1.91
 -15 27 1 23.49 1.53
 15 27 -1 21.2 1.51
 -14 -27 1 4.11 1.08
 -14 27 1 2.9 0.86
 14 27 -1 3.66 0.92
 14 -27 -1 3.24 0.75
 -14 -27 1 1.78 0.69
 14 -27 -1 2.59 0.78
 14 -27 -1 2.09 0.87
 14 27 -1 3.02 0.67
 13 27 -1 4.94 1.02
 13 -27 -1 5.21 0.98
 13 27 -1 4.38 0.84
 -13 -27 1 5.03 1.19
 -13 -27 1 5.36 1.26
 -13 27 1 7 1.2
 13 -27 -1 4.04 1.14
 13 27 -1 5.57 1.14
 13 -27 -1 4.75 1.1
 12 -27 -1 6.39 1.1
 12 -27 -1 4.39 1.24
 -12 -27 1 7.9 1.65
 12 -27 -1 4.21 0.96
 12 27 -1 4.4 1.02
 12 27 -1 3.14 1.07
 12 -27 -1 6.28 1.26
 12 27 -1 5.73 1.22
 11 -27 -1 1.76 0.98
 11 -27 -1 1.24 0.69
 11 27 -1 0.75 0.91
 11 27 -1 0.89 0.68
 11 27 -1 2.1 0.9
 -11 -27 1 -0.18 0.88
 -11 -27 1 2.19 1.06
 11 -27 -1 0.68 0.87
 11 -27 -1 0.57 0.73
 10 -27 -1 4.47 1.18
 10 27 -1 4.71 1.32
 10 -27 -1 2.67 0.92
 10 27 -1 3.65 1.03
 10 27 -1 2.08 0.85
 10 27 -1 2.07 1.01
 10 -27 -1 4.74 1.18
 10 -27 -1 4.97 1.05
 -10 -27 1 3.9 1.1
 9 -27 -1 63.29 4.03
 9 -27 -1 70.27 3.72
 -9 -27 1 76.12 3.98
 9 27 -1 66.29 3.9
 9 27 -1 66.57 3.68
 9 -27 -1 70.06 3.87
 9 27 -1 69.42 3.83
 9 -27 -1 65.92 3.73
 9 27 -1 65.88 3.56
 8 -27 -1 13.27 1.76
 8 27 -1 12.95 1.65
 8 -27 -1 13.99 1.92
 8 -27 -1 14.6 1.75
 8 27 -1 16.81 1.98
 -8 -27 1 17.08 1.93
 8 27 -1 15.94 1.75
 8 27 -1 13.57 1.69
 8 -27 -1 15.17 1.86
 7 27 -1 285.32 8.62
 7 27 -1 286.48 8.96
 7 -27 -1 301.35 8.84
 7 -27 -1 305.47 8.98
 7 27 -1 294.2 9.02
 7 27 -1 281.89 8.43
 7 27 -1 278.79 8.41
 7 -27 -1 311.26 9.48
 7 -27 -1 307.23 8.92
 6 27 -1 0.44 0.82
 6 -27 -1 2.77 0.91
 -6 -27 1 0.63 0.74
 6 27 -1 3.03 1.01
 -6 27 1 0.29 1.28
 6 27 -1 0.36 0.71
 -6 -27 1 1.35 1.63
 6 27 -1 1.15 0.57
 -6 27 1 1.25 1.18
 6 27 -1 0.54 0.73
 6 -27 -1 1.25 0.75
 6 -27 -1 0.58 0.71
 6 -27 -1 1.81 0.84
 6 27 -1 1.02 0.79
 5 27 -1 59.87 3.46
 -5 27 1 56.52 5.75
 -5 27 1 59.08 6.08
 -5 -27 1 65.18 6.84
 5 -27 -1 62.48 3.47
 5 -27 -1 62.1 3.41
 5 27 -1 66 3.62
 -4 27 1 55.1 5.53
 4 27 -1 35.46 4.89
 -4 27 1 39.42 4.91
 -4 -27 1 42.68 5.44
 3 27 -1 85.14 7.33
 -3 27 1 82.68 6.93
 3 -27 -1 90.7 8.41
 2 27 -1 199.07 11.33
 2 -27 -1 223.35 12.92
 -2 27 1 201.9 11.04
 1 -27 -1 56.21 6.2
 -1 27 1 48.09 5.22
 1 27 -1 57.66 5.85
 0 -27 1 14.82 3.28
 0 27 -1 19.61 3.42
 0 -27 -1 15.13 3.28
 0 27 1 15.44 3.04
 -1 27 -1 171.88 10.39
 -1 -27 -1 169.73 10.68
 1 27 1 185.35 10.55
 2 27 1 39.49 4.89
 -2 27 -1 39.6 4.94
 -2 -27 -1 41.01 5.38
 3 27 1 89.01 7.52
 -3 27 -1 88.24 7.45
 -3 -27 -1 94.93 8.27
 4 -27 1 12.76 1.62
 -4 -27 -1 12.99 3.15
 -4 27 -1 14.11 3.1
 -5 -27 -1 42.42 5.58
 5 -27 1 49 3.04
 5 27 1 54.17 3.32
 -5 27 -1 50.76 3.17
 5 -27 1 59.1 3.4
 -5 -27 -1 48.38 3.07
 -5 27 -1 38.35 5.05
 5 -27 1 55.18 3.3
 5 27 1 54.02 3.35
 -5 -27 -1 50.69 3.31
 5 27 1 49.61 3.12
 5 -27 1 51.66 3.23
 -6 -27 -1 35.65 2.74
 6 27 1 34.03 2.69
 6 -27 1 34.99 2.6
 6 -27 1 31.88 2.65
 6 -27 1 35.35 2.68
 -6 -27 -1 32.96 2.51
 6 27 1 33.28 2.68
 -6 27 -1 33.47 2.59
 6 -27 1 37.52 2.79
 7 -27 1 29.34 2.59
 -7 27 -1 26.31 2.34
 7 27 1 30.4 2.56
 -7 -27 -1 26.39 2.42
 7 27 1 28.26 2.48
 7 -27 1 27.85 2.43
 -7 -27 -1 28.21 2.35
 7 -27 1 29.28 2.4
 7 -27 1 26.91 2.46
 8 -27 1 110.24 4.98
 8 -27 1 106.45 4.96
 8 27 1 115.53 5.32
 -8 -27 -1 117.42 5.25
 8 27 1 106.47 5.03
 8 -27 1 105.01 4.82
 8 27 1 110.34 5.13
 -8 27 -1 112.34 4.99
 8 -27 1 118.01 5.4
 -9 -27 -1 10.28 1.65
 9 -27 1 10.21 1.63
 -9 27 -1 8.35 1.5
 9 -27 1 7.9 1.44
 9 -27 1 9.43 1.66
 9 27 1 7.29 1.46
 9 -27 1 10.37 1.58
 -9 -27 -1 6.73 1.46
 9 27 1 9.18 1.66
 10 27 1 9.93 1.58
 -10 -27 -1 11.47 1.59
 10 -27 1 13.29 1.68
 10 -27 1 11.13 1.67
 10 27 1 13.45 1.79
 10 -27 1 10.12 1.42
 -10 -27 -1 9.93 1.66
 -10 27 -1 13.88 1.74
 10 -27 1 10.85 1.61
 -11 27 -1 5.29 1.08
 11 27 1 8.37 1.46
 11 -27 1 8.23 1.46
 11 27 1 9.6 1.55
 -11 -27 -1 7.97 1.54
 -11 -27 -1 9.87 1.57
 11 -27 1 7.28 1.23
 11 -27 1 10.13 1.59
 11 -27 1 9.87 1.37
 12 27 1 18.55 1.94
 12 27 1 18.93 1.93
 -12 27 -1 19.65 1.77
 12 -27 1 16.18 1.67
 -12 -27 -1 17.13 1.97
 12 -27 1 14.08 1.73
 12 -27 1 17.2 1.65
 12 -27 1 16.13 1.71
 -12 -27 -1 16.16 1.81
 -13 -27 -1 91.68 3.93
 13 -27 1 85.96 3.9
 13 -27 1 90.58 3.68
 -13 -27 -1 88.76 4.06
 13 27 1 86.91 3.82
 -13 27 -1 83.52 3.41
 13 -27 1 82.52 3.5
 13 -27 1 79.99 3.28
 14 -27 1 19.41 1.6
 14 27 1 22.97 1.69
 -14 27 -1 20.09 1.32
 -14 -27 -1 21.6 1.72
 -14 -27 -1 18.06 1.26
 14 -27 1 20.85 1.49
 -14 -27 -1 22.06 1.66
 14 -27 1 20.75 1.48
 -15 -27 -1 13.36 1.12
 15 -27 1 13.64 1.09
 15 -28 -1 6.27 1.03
 15 -28 -1 3.86 0.66
 -15 28 1 6.33 0.82
 15 28 -1 5.83 0.78
 -15 -28 1 4.82 0.8
 15 -28 -1 4.83 0.82
 -15 -28 1 4.69 0.89
 -14 -28 1 12.35 1.41
 -14 -28 1 11.55 1.4
 14 -28 -1 10.91 1.33
 14 28 -1 10.85 1.04
 14 -28 -1 10.88 1.12
 -14 28 1 13.19 1.35
 14 -28 -1 11.5 1.24
 14 28 -1 10.56 1.25
 -13 -28 1 -0.85 0.96
 -13 28 1 1.1 0.75
 13 28 -1 1.44 0.8
 13 -28 -1 1.64 0.79
 13 28 -1 0.33 0.62
 13 -28 -1 1.24 0.61
 -13 -28 1 1.37 0.86
 13 -28 -1 0.17 0.69
 13 28 -1 1.69 0.56
 12 28 -1 112.3 4.83
 -12 -28 1 117 5.31
 12 -28 -1 105.69 4.2
 12 -28 -1 116.29 5.14
 12 -28 -1 113.15 4.7
 -12 28 1 113.01 4.71
 12 28 -1 120.77 4.87
 12 28 -1 102.43 4.2
 12 -28 -1 116.58 4.61
 -11 -28 1 0.23 0.71
 11 -28 -1 -0.34 0.75
 11 28 -1 0.24 0.64
 11 -28 -1 -0.12 0.82
 -11 -28 1 1.09 1.17
 11 28 -1 0.76 0.71
 11 28 -1 0.75 1
 11 -28 -1 -0.15 0.68
 11 -28 -1 1.13 1.01
 10 28 -1 9.46 1.59
 10 28 -1 9.58 1.58
 -10 -28 1 7 1.29
 10 -28 -1 9.54 1.69
 10 28 -1 8.77 1.35
 10 -28 -1 9.08 1.56
 10 -28 -1 9.03 1.35
 10 -28 -1 7.76 1.38
 9 28 -1 14.75 1.8
 -9 -28 1 14.93 1.78
 9 -28 -1 14.9 1.83
 9 -28 -1 15.16 1.73
 9 28 -1 14.46 1.72
 9 -28 -1 17.96 2.18
 9 -28 -1 14.03 1.75
 9 28 -1 18.4 1.87
 9 28 -1 17.15 2.01
 8 -28 -1 131.77 5.83
 -8 -28 1 128.29 5.37
 8 28 -1 130.54 5.26
 8 -28 -1 130.2 5.44
 8 28 -1 130.23 5.17
 8 28 -1 130.44 5.59
 8 -28 -1 126.84 5.27
 8 28 -1 130.35 5.38
 8 -28 -1 129.92 5.44
 7 -28 -1 19.17 2.13
 7 28 -1 13.53 1.62
 7 28 -1 16.04 1.99
 7 -28 -1 19.24 2.02
 -7 -28 1 13.95 1.77
 7 28 -1 17.02 2
 7 -28 -1 17.43 1.88
 7 28 -1 16.36 1.8
 7 -28 -1 16.47 1.89
 7 28 -1 15.31 1.74
 6 28 -1 77.05 4.11
 6 28 -1 78.41 3.82
 6 28 -1 78.26 3.81
 -6 -28 1 79.99 4.12
 6 -28 -1 79.32 4.31
 -6 28 1 82.47 4.06
 6 28 -1 78.89 4.12
 6 -28 -1 82.58 4.1
 6 -28 -1 85.7 4.24
 6 28 -1 84.35 4.28
 -6 28 1 80.49 4.06
 6 -28 -1 75.51 3.97
 5 -28 -1 2.48 0.9
 5 28 -1 3.68 0.99
 5 -28 -1 3.52 1.03
 -5 -28 1 2.27 1.53
 -5 28 1 3.27 1.67
 -5 -28 1 2.77 0.75
 5 28 -1 1.88 0.85
 5 28 -1 2.95 1.01
 5 28 -1 2.21 0.99
 -5 28 1 2.83 0.86
 -5 -28 1 1.46 0.6
 5 -28 -1 3.07 0.97
 5 28 -1 2.84 0.9
 5 -28 -1 4.11 1
 -5 28 1 3.45 0.87
 -5 28 1 1.29 1.03
 4 -28 -1 152.92 5.72
 4 28 -1 133.2 9.68
 4 -28 -1 152.39 5.7
 -4 -28 1 162.82 10.93
 4 28 -1 151.9 5.79
 4 28 -1 152.58 5.83
 4 -28 -1 151.59 5.64
 -4 28 1 143.34 9.64
 3 28 -1 62.54 6.38
 -3 28 1 47.69 5.45
 3 -28 -1 58.77 6.91
 2 28 -1 152.52 9.96
 -2 28 1 145.95 9.54
 2 -28 -1 167.19 11.34
 -1 28 1 113.72 8.32
 1 28 -1 115.53 8.62
 1 -28 -1 110.92 8.97
 0 -28 -1 145.34 10.15
 0 -28 1 153.1 10.13
 0 28 1 151.57 9.72
 0 28 -1 157.86 10.03
 -1 -28 -1 56.27 6.11
 -1 28 -1 54.7 5.85
 1 28 1 47.89 5.45
 2 28 1 36.72 4.87
 -2 28 -1 44.8 5.39
 -2 -28 -1 45.92 5.82
 -3 28 -1 96.44 4.42
 -3 -28 -1 82.61 7.92
 3 -28 1 101.02 4.51
 -3 -28 -1 97.55 4.41
 -3 28 -1 101.04 8.22
 3 28 1 89.21 7.73
 3 -28 1 98.78 4.45
 -4 -28 -1 106.92 4.69
 4 28 1 102.58 4.73
 -4 28 -1 110.1 4.8
 4 -28 1 107.36 4.76
 -4 -28 -1 107.66 4.72
 -4 -28 -1 101.33 8.88
 4 28 1 106.14 4.76
 -4 28 -1 98.76 8.2
 -4 -28 -1 103.81 4.84
 4 -28 1 107.43 4.74
 4 -28 1 103.23 4.55
 4 28 1 106.03 4.65
 5 28 1 0.21 0.84
 -5 28 -1 0.76 0.78
 -5 -28 -1 0.41 0.75
 5 28 1 0.14 0.74
 -5 -28 -1 0.93 0.6
 5 -28 1 1.06 0.69
 5 -28 1 0.22 0.66
 5 -28 1 -0.03 0.68
 5 -28 1 0.56 0.64
 5 28 1 -0.17 0.68
 -6 -28 -1 1.77 0.69
 6 -28 1 1.64 0.69
 -6 28 -1 1.64 0.77
 6 -28 1 4.51 1.11
 6 28 1 3.52 1
 -6 -28 -1 2.45 0.82
 6 -28 1 5.82 1.3
 6 -28 1 4.6 1.05
 6 28 1 3.25 0.9
 -7 -28 -1 0.79 0.81
 7 28 1 0.14 0.84
 7 28 1 1.13 0.76
 7 -28 1 2.59 1.05
 7 -28 1 2.31 0.94
 7 -28 1 -0.22 0.81
 -7 28 -1 2.56 1.01
 7 -28 1 0.58 0.82
 -8 28 -1 292.1 8.94
 8 -28 1 287.92 8.9
 8 28 1 290.94 9.22
 8 -28 1 292.15 9.27
 8 -28 1 296.6 9.09
 8 28 1 292.84 9.12
 -8 -28 -1 296.55 9.19
 8 28 1 279.26 8.96
 8 -28 1 289.97 8.78
 9 28 1 104.35 4.98
 -9 28 -1 106.09 4.8
 9 -28 1 112.17 4.9
 9 -28 1 104.01 4.79
 9 -28 1 107.95 4.95
 -9 -28 -1 103.66 5.17
 -9 -28 -1 115.48 5.18
 9 -28 1 106.17 5.1
 9 28 1 108.84 5.12
 10 -28 1 19.96 2.16
 -10 -28 -1 20.01 2.1
 10 28 1 18.8 2.03
 -10 28 -1 17.58 1.87
 10 -28 1 20.35 2.02
 10 -28 1 16.6 1.8
 10 -28 1 18.4 1.99
 -10 -28 -1 19.19 2.19
 10 28 1 17.59 1.96
 11 -28 1 0.11 0.81
 11 28 1 1.83 0.78
 11 -28 1 1.55 0.79
 11 -28 1 0.54 0.78
 -11 -28 -1 1.41 0.84
 -11 -28 -1 2.16 1.15
 11 28 1 2.36 1
 -11 28 -1 0.62 0.71
 11 -28 1 0.03 0.7
 12 28 1 18.15 1.82
 -12 -28 -1 18.4 1.85
 12 -28 1 18.1 1.72
 12 -28 1 17.29 1.6
 12 -28 1 17.72 1.87
 12 28 1 19.3 1.86
 12 -28 1 18.15 1.75
 -12 -28 -1 17.24 1.89
 -12 28 -1 17.27 1.63
 13 -28 1 20.03 1.63
 13 -28 1 17.73 1.42
 -13 -28 -1 19.56 1.73
 13 -28 1 19.43 1.6
 13 -28 1 15.84 1.64
 13 28 1 18.05 1.67
 -13 28 -1 18.97 1.51
 -13 -28 -1 19.3 1.81
 -14 28 -1 20.4 1.27
 -14 -28 -1 24.15 1.76
 -14 -28 -1 25.44 1.69
 14 -28 1 24.84 1.53
 14 -28 1 23.56 1.68
 -14 28 -1 20.49 1.37
 14 -28 1 24.31 1.51
 14 28 1 25.77 1.69
 15 -29 -1 26.82 1.81
 -15 -29 1 23.28 1.62
 -15 29 1 24.19 1.4
 15 -29 -1 23.68 1.45
 15 -29 -1 25.53 1.62
 -15 -29 1 23.12 1.55
 -14 29 1 6.12 0.95
 14 -29 -1 4.83 0.83
 14 -29 -1 5.68 1.13
 14 -29 -1 5.36 0.78
 14 29 -1 5.44 0.87
 14 -29 -1 6.87 1.08
 -14 -29 1 5.18 1.06
 -14 -29 1 5.52 0.98
 -13 -29 1 9.29 1.35
 -13 29 1 9.57 1.28
 -13 -29 1 11.2 1.49
 13 29 -1 9.28 1.04
 13 -29 -1 9.27 1.28
 -13 29 1 8.53 1.05
 13 29 -1 10.71 1.38
 13 -29 -1 9.44 1.35
 13 29 -1 8.9 1.24
 13 -29 -1 8.28 1.08
 12 -29 -1 23.39 2.21
 -12 -29 1 27.66 2.53
 12 -29 -1 24.43 1.96
 12 29 -1 26.98 2.16
 12 -29 -1 22.94 1.78
 12 29 -1 20.77 1.75
 12 29 -1 26.9 2.24
 -12 29 1 24.85 2.09
 -12 -29 1 30.69 2.56
 -12 29 1 25.43 1.92
 12 -29 -1 25.87 2.15
 -11 29 1 117.64 4.91
 11 -29 -1 114.56 4.75
 11 -29 -1 116.86 4.89
 11 29 -1 107.39 4.4
 11 29 -1 110.39 4.96
 -11 -29 1 126.42 5.52
 11 -29 -1 112.43 5.15
 11 29 -1 105.63 4.67
 -11 -29 1 116.61 4.8
 11 -29 -1 103.24 4.37
 10 -29 -1 -0.18 0.73
 10 29 -1 0.65 0.95
 10 29 -1 -0.38 0.62
 -10 -29 1 -0.49 0.8
 10 -29 -1 -0.58 0.87
 10 -29 -1 0.2 0.69
 10 -29 -1 -0.61 0.97
 10 29 -1 0.41 1.07
 -10 29 1 0.21 0.84
 9 29 -1 8.26 1.49
 9 29 -1 7.61 1.3
 9 29 -1 7.34 1.3
 9 -29 -1 8.02 1.46
 -9 29 1 8.39 1.56
 9 -29 -1 7.35 1.43
 9 29 -1 8.6 1.52
 9 -29 -1 6.73 1.19
 9 29 -1 7.56 1.39
 -9 -29 1 5.2 1.16
 9 -29 -1 5.96 1.25
 8 -29 -1 72.57 3.88
 8 -29 -1 71.17 3.93
 -8 29 1 78.69 4.13
 8 29 -1 72.51 3.73
 8 29 -1 72.41 4.09
 8 -29 -1 74.49 4.05
 8 29 -1 70.86 3.82
 -8 -29 1 77.06 4.02
 8 -29 -1 73.87 4.26
 8 29 -1 73.29 3.78
 7 -29 -1 118.15 5.18
 -7 29 1 131.33 5.35
 7 29 -1 107.19 4.82
 -7 29 1 125.53 5.18
 7 29 -1 115.84 5.24
 7 -29 -1 122.35 5.52
 7 -29 -1 119.62 5.15
 7 29 -1 121.2 5.33
 7 -29 -1 114.61 5.04
 -7 -29 1 119.92 5.17
 7 29 -1 112.96 4.78
 7 29 -1 116.53 4.84
 6 29 -1 172.59 6.48
 -6 29 1 176.13 6.39
 -6 29 1 182.87 6.45
 6 29 -1 177.5 6.6
 6 29 -1 190.84 6.77
 6 29 -1 171.21 6.06
 6 -29 -1 176.09 6.75
 6 -29 -1 178.71 6.53
 6 -29 -1 168.36 6.3
 -6 -29 1 163.35 6.32
 6 -29 -1 173.59 6.39
 -5 -29 1 3.58 0.99
 -5 29 1 2.42 0.91
 5 29 -1 4.76 1.19
 5 29 -1 3.48 1.1
 5 -29 -1 3.18 0.98
 5 -29 -1 3.5 1.08
 5 -29 -1 3.49 1.03
 -5 29 1 2.81 0.94
 5 29 -1 3.65 0.92
 5 29 -1 3.63 1.07
 5 -29 -1 4.59 1.15
 -4 -29 1 72.72 3.75
 4 -29 -1 75.86 3.9
 4 29 -1 78.91 4.07
 4 29 -1 76.74 3.96
 -4 -29 1 75.46 4
 4 29 -1 75.65 4
 -4 29 1 76.5 3.86
 -4 29 1 74.55 3.88
 -4 29 1 62.57 6.43
 4 -29 -1 80.12 8.36
 4 29 -1 76.91 3.7
 4 29 -1 70.98 3.82
 4 -29 -1 72.22 3.95
 -4 -29 1 66.79 7.12
 4 -29 -1 75.76 3.93
 3 29 -1 29.69 2.44
 -3 -29 1 31.75 2.4
 3 29 -1 26.37 4.27
 3 -29 -1 29.01 2.36
 3 -29 -1 31.4 2.44
 -3 29 1 31.27 2.4
 3 29 -1 36.16 2.66
 3 -29 -1 31 5.06
 -3 29 1 21.48 3.8
 -3 29 1 29.18 2.36
 3 29 -1 33.81 2.6
 3 29 -1 29.44 2.36
 2 29 -1 3.39 2.02
 2 -29 -1 4.24 2.12
 -2 29 1 5.33 1.82
 1 29 -1 0.42 1.27
 1 -29 -1 2.22 1.32
 -1 29 1 1.05 1.16
 0 29 -1 315.64 14.94
 0 -29 -1 285.83 15.11
 0 29 1 309.2 14.6
 -1 -29 -1 25.15 4.41
 -1 29 -1 24.73 4.11
 1 -29 1 23.82 4.39
 1 29 1 29.34 4.44
 -2 29 -1 90.23 7.84
 -2 -29 -1 106.89 4.82
 2 29 1 107.43 8.46
 2 -29 1 96.42 4.46
 -2 29 -1 100.08 4.54
 2 29 1 97.42 4.52
 2 -29 1 102.06 4.58
 -2 -29 -1 106.2 8.99
 -2 -29 -1 104.37 4.6
 -2 29 -1 100.21 4.57
 -3 -29 -1 139.01 5.75
 -3 -29 -1 155.96 5.8
 -3 29 -1 149.81 5.74
 3 29 1 142.99 5.5
 3 -29 1 143.58 5.65
 3 -29 1 145.79 5.67
 -3 29 -1 147.51 5.7
 3 29 1 148.19 5.71
 -3 29 -1 136.58 9.72
 3 29 1 134.22 9.67
 3 29 1 146.4 5.76
 -3 -29 -1 137.32 10.46
 -3 -29 -1 139.22 5.25
 -4 29 -1 7.32 1.31
 -4 -29 -1 5.67 1.09
 -4 29 -1 7.77 1.36
 4 29 1 7.51 1.21
 4 -29 1 6.4 1.27
 4 -29 1 6.58 1.26
 -4 -29 -1 5.7 1.17
 4 -29 1 5.98 1.2
 4 29 1 5.78 1.34
 4 29 1 7.88 1.35
 4 -29 1 7.25 1.17
 -4 -29 -1 8.31 1.41
 5 29 1 87.02 4.39
 5 -29 1 80.87 4.21
 -5 29 -1 85.68 4.29
 5 -29 1 81.04 4.07
 -5 -29 -1 81.32 4.11
 -5 -29 -1 80.56 4.3
 5 29 1 82.5 4.27
 5 -29 1 84.34 4.27
 5 -29 1 86.12 4.32
 -6 -29 -1 61.7 3.53
 6 29 1 61.38 3.66
 6 -29 1 61.31 3.64
 6 -29 1 62.68 3.56
 6 29 1 58.07 3.56
 -6 29 -1 66.36 3.78
 6 -29 1 66.35 3.86
 -6 -29 -1 60.59 3.7
 6 -29 1 63.03 3.71
 7 -29 1 3.41 1.04
 -7 29 -1 3.27 1.15
 7 29 1 2.93 1.08
 -7 -29 -1 2.85 1.02
 7 -29 1 2.33 0.91
 7 -29 1 2.33 0.92
 7 29 1 3.49 1.15
 7 -29 1 1.55 0.86
 -8 -29 -1 44.58 3.17
 8 -29 1 43.29 3.15
 8 -29 1 40.56 2.97
 8 29 1 42.78 3.16
 8 -29 1 42.42 2.95
 8 29 1 45.53 3.28
 8 -29 1 46.19 3.18
 -8 29 -1 42.36 3.02
 8 29 1 41.27 3.06
 9 -29 1 176.77 6.47
 -9 -29 -1 183.83 6.97
 9 29 1 170.42 6.57
 9 -29 1 178.48 6.83
 9 -29 1 183.25 6.65
 -9 29 -1 179.24 6.54
 9 29 1 189.87 6.95
 -9 -29 -1 184.19 6.75
 9 -29 1 179.21 6.43
 10 -29 1 2.42 0.91
 -10 -29 -1 2.83 0.99
 10 -29 1 2.19 1
 10 29 1 1.96 1.06
 -10 -29 -1 2.64 1.2
 10 -29 1 2.05 0.91
 -10 29 -1 1.82 0.78
 10 29 1 1.24 0.82
 10 -29 1 1.86 0.78
 11 -29 1 27.76 2.17
 11 -29 1 34.04 2.44
 11 29 1 37.77 2.74
 -11 -29 -1 38.73 2.82
 -11 29 -1 33.28 2.41
 11 -29 1 36.19 2.56
 -11 -29 -1 37.73 2.7
 11 -29 1 34.37 2.62
 11 29 1 34.21 2.53
 -12 29 -1 6.39 1.12
 -12 -29 -1 4.81 1.11
 12 29 1 3.99 1.11
 12 -29 1 4.71 0.94
 12 -29 1 5.92 1.08
 -12 -29 -1 4.21 1.06
 12 -29 1 5.26 1.06
 12 29 1 5.74 1.24
 12 -29 1 4.69 1.12
 13 -29 1 2.9 0.78
 13 -29 1 2.49 0.59
 -13 -29 -1 2.39 0.76
 -13 29 -1 3.85 0.78
 -13 -29 -1 3.44 0.87
 13 -29 1 3.81 0.79
 13 29 1 2.19 0.72
 13 -29 1 4.73 0.88
 -13 29 -1 3.02 0.66
 14 29 1 8.85 0.94
 -14 -29 -1 9.34 1.01
 -14 -29 -1 7.9 0.95
 14 -29 1 8.49 0.86
 14 -29 1 8.99 0.89
 -14 29 -1 8.04 0.81
 14 -29 1 7.37 0.94
 -15 -30 1 9.84 1.01
 15 -30 -1 10.77 1.09
 -15 -30 1 9.61 0.93
 14 30 -1 0.16 0.4
 14 -30 -1 0.32 0.31
 14 -30 -1 -0.69 0.72
 -14 -30 1 0.36 0.62
 -14 -30 1 -0.03 0.51
 14 -30 -1 -0.31 0.5
 14 -30 -1 -0.63 0.53
 -14 30 1 -0.1 0.48
 -13 -30 1 1.68 0.84
 -13 -30 1 1.09 0.8
 13 30 -1 0.48 0.67
 -13 30 1 1.27 0.69
 13 -30 -1 0.9 0.56
 13 -30 -1 1.65 0.82
 13 -30 -1 1.26 0.67
 13 30 -1 1.89 0.69
 12 -30 -1 14.84 1.69
 12 30 -1 12.85 1.3
 -12 30 1 15.04 1.62
 12 30 -1 13.48 1.57
 -12 -30 1 17.37 1.94
 -12 -30 1 15.53 1.79
 -12 30 1 11.1 1.3
 12 30 -1 10.23 1.32
 12 -30 -1 14.2 1.59
 12 -30 -1 12.59 1.28
 12 -30 -1 13.5 1.48
 11 -30 -1 25.73 2.38
 -11 30 1 27.86 2.37
 -11 30 1 24.61 2.02
 11 30 -1 23.07 1.88
 -11 -30 1 25.57 2.15
 11 30 -1 23.2 2.06
 -11 -30 1 26.46 2.45
 11 -30 -1 27.62 2.3
 11 -30 -1 26.11 2.16
 11 -30 -1 23.57 1.98
 11 30 -1 26.6 2.41
 -10 -30 1 2.62 1.25
 -10 30 1 5.09 1.28
 10 -30 -1 4.16 1.24
 10 30 -1 3.67 0.93
 -10 30 1 4.24 1.12
 10 30 -1 2.78 1.14
 10 30 -1 1.75 1.09
 10 -30 -1 2.02 0.94
 10 -30 -1 2.81 0.95
 10 -30 -1 3.12 0.9
 9 -30 -1 38.85 2.83
 9 30 -1 40.4 3.01
 9 -30 -1 43.29 2.9
 9 30 -1 41.76 3.16
 9 -30 -1 39.86 2.91
 -9 30 1 41.21 3
 -9 30 1 38.82 2.74
 9 30 -1 40.73 2.85
 -9 -30 1 42.86 2.92
 9 30 -1 36.65 2.6
 9 -30 -1 39.82 3.1
 8 30 -1 23.86 2.12
 8 -30 -1 26.6 2.39
 -8 -30 1 26.53 2.38
 8 -30 -1 26.8 2.4
 -8 30 1 27.47 2.3
 -8 30 1 26.23 2.38
 8 -30 -1 25.81 2.53
 8 30 -1 25.82 2.43
 8 30 -1 26.91 2.31
 8 30 -1 24.74 2.18
 8 30 -1 24.23 2.18
 8 -30 -1 26.44 2.29
 7 30 -1 74.93 3.91
 7 30 -1 84.03 4.36
 7 -30 -1 83.41 4.25
 7 -30 -1 79.88 4.11
 7 30 -1 78.14 3.84
 -7 30 1 80.93 4.12
 7 30 -1 76.96 3.84
 -7 -30 1 83.24 4.21
 7 -30 -1 83.2 4.27
 7 -30 -1 80.21 4.37
 -7 30 1 79.58 4.14
 -6 30 1 75.64 3.95
 6 30 -1 72.51 4
 6 -30 -1 71.72 4.11
 6 -30 -1 70.26 3.95
 6 -30 -1 75.04 3.96
 6 30 -1 73.73 4.08
 6 -30 -1 68.63 3.86
 6 30 -1 70.45 3.64
 -6 -30 1 71.59 3.96
 -6 30 1 74.02 3.96
 6 30 -1 71.47 3.99
 -5 30 1 20.56 2.05
 -5 30 1 23.41 2.2
 5 -30 -1 24.14 2.29
 5 30 -1 21.16 2.19
 5 -30 -1 19.06 2.06
 -5 -30 1 23.55 2.27
 5 -30 -1 21.8 2.1
 5 30 -1 20.99 2.12
 5 30 -1 22.49 2
 5 30 -1 23.1 2.26
 5 -30 -1 20.93 2.07
 4 30 -1 754.45 17.21
 -4 30 1 784.64 17.19
 -4 30 1 755.34 17.14
 4 30 -1 755.62 17.27
 4 -30 -1 735.65 17.11
 4 -30 -1 728.71 17.06
 4 30 -1 766.19 17.41
 4 30 -1 751.99 17.29
 4 30 -1 722.22 16.49
 -4 -30 1 754.02 17.04
 -4 -30 1 741.78 17.33
 -3 30 1 63.15 6.49
 -3 -30 1 62.56 3.7
 3 -30 -1 70.4 3.78
 3 30 -1 65.1 3.69
 3 30 -1 59.21 3.58
 3 30 -1 65.56 3.67
 -3 -30 1 64.61 3.56
 3 30 -1 65.87 3.67
 -3 30 1 68.41 3.73
 -3 30 1 66.43 3.6
 -2 30 1 269.94 8.21
 2 -30 -1 259.2 15.03
 -2 -30 1 274.06 8.17
 2 30 -1 274.47 8.15
 -2 30 1 264.82 7.97
 2 30 -1 266.69 8.27
 2 30 -1 233.41 13.24
 2 30 -1 271.9 8.22
 -2 30 1 260.78 7.95
 2 30 -1 273.72 8.35
 -2 30 1 244.6 13.22
 2 30 -1 251.28 7.76
 1 -30 -1 41.64 5.65
 1 30 -1 45.92 2.97
 -1 -30 1 47.49 2.98
 -1 30 1 47.19 2.92
 -1 30 1 45.61 5.48
 1 30 -1 50.34 3.16
 -1 30 1 46.57 3
 1 30 -1 51.85 3.14
 1 30 -1 46.67 3.07
 1 30 -1 38.25 5.23
 0 30 -1 122.24 5.06
 0 30 1 123.56 5.12
 0 -30 -1 102.63 8.91
 0 30 1 118.13 8.87
 0 30 -1 120.93 5.09
 0 -30 -1 125.17 5.12
 0 30 -1 115.43 8.98
 1 -30 1 332.65 9.53
 -1 30 -1 310.58 15.37
 1 30 1 323.92 9.26
 1 30 1 339.03 9.55
 1 30 1 322.17 15.46
 1 -30 1 319.17 16.34
 -1 30 -1 365.01 9.84
 -1 -30 -1 325.07 9.07
 -1 30 -1 338.22 9.41
 -1 30 -1 359.06 9.86
 1 -30 1 330.52 9.5
 1 30 1 345.47 9.73
 -1 -30 -1 352.96 10.07
 -1 -30 -1 355.83 9.76
 2 -30 1 173.35 6.32
 -2 30 -1 188.96 6.53
 2 30 1 178.03 6.47
 2 30 1 178.06 6.21
 -2 -30 -1 175.95 6.59
 -2 -30 -1 170.17 5.91
 2 30 1 182.57 6.4
 -2 30 -1 176.06 6.37
 2 -30 1 168.09 6.24
 2 30 1 154.9 10.5
 -2 -30 -1 175.2 6.33
 -2 -30 -1 158.64 5.45
 3 -30 1 58.2 3.48
 3 30 1 64.2 3.54
 -3 -30 -1 61.79 3.72
 3 30 1 53.61 3.41
 3 30 1 58.79 3.48
 -3 -30 -1 58.91 3.47
 -3 30 -1 66.3 3.69
 -3 -30 -1 55.91 3.18
 3 -30 1 60.05 3.55
 -3 30 -1 61.58 3.61
 -4 30 -1 1.62 0.96
 4 -30 1 -0.7 0.81
 4 30 1 0.11 0.74
 4 -30 1 0.69 0.95
 -4 -30 -1 0.08 0.66
 4 30 1 -0.06 0.76
 -4 30 -1 -0.2 0.71
 -4 -30 -1 -0.05 0.81
 4 30 1 -0.84 0.9
 -4 -30 -1 -0.84 0.85
 -5 -30 -1 125.41 5.21
 5 -30 1 118.88 5.09
 5 -30 1 117.73 5.25
 -5 30 -1 130.72 5.41
 5 -30 1 116.41 5.19
 5 30 1 121.12 5.33
 -5 30 -1 121.64 5.26
 5 30 1 125.93 5.4
 -5 -30 -1 121.47 5.42
 5 -30 1 123.14 5.3
 -6 30 -1 12.97 1.77
 6 -30 1 13.18 1.78
 -6 -30 -1 13.26 1.66
 6 -30 1 11.49 1.56
 6 30 1 13.72 1.74
 6 -30 1 10.87 1.55
 6 -30 1 12.48 1.66
 6 30 1 13.13 1.83
 -6 -30 -1 11.52 1.66
 -7 30 -1 45.74 3.11
 7 30 1 42.86 3.06
 -7 -30 -1 44.26 3.15
 7 -30 1 42.63 3.1
 7 -30 1 41.26 2.98
 7 -30 1 41.41 2.91
 7 -30 1 44.44 3.09
 7 30 1 39.43 2.98
 8 -30 1 6.57 1.3
 8 -30 1 6.85 1.4
 8 30 1 7.45 1.44
 8 30 1 10.87 1.62
 8 -30 1 6.25 1.37
 8 30 1 10.06 1.7
 8 -30 1 8.81 1.47
 -8 30 -1 8 1.46
 -8 -30 -1 6.32 1.41
 -8 -30 -1 7.86 1.55
 9 30 1 238.47 7.98
 9 -30 1 239.8 7.68
 9 -30 1 241.76 8.03
 -9 -30 -1 240.57 7.94
 -9 30 -1 238.85 7.69
 9 -30 1 246.71 7.87
 9 30 1 237.28 7.85
 9 -30 1 237.07 7.62
 -9 -30 -1 236.8 8.1
 -10 -30 -1 3.28 1.09
 10 -30 1 1.57 0.8
 10 -30 1 3.28 1.03
 10 30 1 1.11 1
 10 -30 1 2.4 1.11
 -10 -30 -1 1.86 0.86
 10 -30 1 3.49 1.03
 -10 30 -1 1.33 0.76
 -11 30 -1 33.02 2.32
 11 -30 1 29.82 2.18
 -11 -30 -1 32.37 2.41
 11 30 1 30 2.44
 11 -30 1 32.02 2.37
 -11 -30 -1 33.61 2.58
 11 -30 1 29.94 2.21
 11 30 1 29.95 2.36
 11 -30 1 30.71 2.41
 -12 -30 -1 165.91 5.51
 12 30 1 162.96 5.48
 -12 -30 -1 162.19 5.67
 12 -30 1 153.64 4.99
 12 -30 1 166.91 5.27
 -12 30 -1 162.47 5.21
 12 30 1 163.42 5.48
 12 -30 1 155.48 5.48
 -12 30 -1 159.62 5.15
 12 -30 1 166.21 5.36
 -13 -30 -1 28.06 1.97
 -13 -30 -1 26.78 1.81
 13 -30 1 27.66 1.7
 13 30 1 27.66 1.85
 13 -30 1 25.51 1.7
 -13 30 -1 27.48 1.7
 -13 30 -1 25.95 1.6
 13 -30 1 24.37 1.79
 13 -30 1 23.28 1.45
 14 30 1 1.21 0.44
 14 -30 1 1.08 0.48
 -14 -30 -1 0.53 0.39
 14 -30 1 2.16 0.62
 -14 -31 1 32.69 2.04
 14 -31 -1 24.75 1.42
 -14 31 1 30.29 1.72
 14 -31 -1 30.95 2.12
 -14 -31 1 32.01 1.92
 14 31 -1 30.19 1.62
 -13 31 1 29.13 1.92
 13 -31 -1 26.08 1.72
 -13 -31 1 26.16 2.06
 13 31 -1 26.16 1.9
 13 -31 -1 25.84 2.21
 13 -31 -1 24.48 1.78
 13 -31 -1 26.34 1.99
 13 31 -1 24.58 1.73
 -13 -31 1 28.34 2.08
 -12 -31 1 2.62 0.96
 12 -31 -1 2.05 0.93
 12 31 -1 1.99 0.94
 -12 31 1 1.67 0.88
 12 -31 -1 1.69 0.84
 12 31 -1 1.38 0.7
 -12 31 1 1.37 0.64
 -12 -31 1 0.98 0.84
 12 -31 -1 0.76 0.54
 11 31 -1 105.17 4.38
 11 31 -1 109.86 4.69
 -11 -31 1 118.86 5.12
 11 31 -1 93.03 3.85
 11 -31 -1 104.02 4.34
 11 -31 -1 93.83 3.98
 11 -31 -1 100.06 4.66
 -11 31 1 99.57 4.08
 11 -31 -1 106.31 4.51
 -11 31 1 115.73 4.66
 -10 31 1 4.64 1.27
 -10 31 1 4.9 1.08
 10 31 -1 2.83 0.84
 10 31 -1 7.97 1.47
 10 -31 -1 4.11 1.11
 10 31 -1 4.3 1.26
 10 -31 -1 3.65 0.95
 -10 -31 1 4.21 1
 10 -31 -1 4.53 1.15
 10 -31 -1 4.9 1.23
 9 -31 -1 151.1 5.75
 -9 -31 1 159.18 5.97
 9 31 -1 154.49 5.66
 9 31 -1 156.03 5.86
 9 31 -1 159.17 6.28
 9 31 -1 165.83 6.29
 -9 31 1 168.29 6.21
 9 -31 -1 163.65 6.16
 9 -31 -1 164.63 6.12
 -9 31 1 163.3 5.88
 9 -31 -1 161.38 6.44
 8 -31 -1 26.08 2.41
 8 31 -1 29.51 2.37
 8 31 -1 24.19 2.17
 8 31 -1 25.26 2.14
 -8 31 1 28.9 2.53
 -8 31 1 28.39 2.36
 8 -31 -1 25.64 2.27
 8 31 -1 27.58 2.51
 8 -31 -1 28.57 2.62
 -8 -31 1 24.9 2.26
 8 31 -1 25.95 2.18
 8 -31 -1 25.1 2.35
 -7 -31 1 59.55 3.54
 -7 -31 1 62 3.57
 -7 31 1 58.89 3.58
 7 -31 -1 59.72 3.82
 -7 31 1 61.69 3.58
 7 31 -1 56.94 3.24
 7 -31 -1 60.83 3.64
 7 31 -1 64.66 3.8
 7 -31 -1 61.98 3.65
 7 31 -1 63.22 3.49
 7 -31 -1 55.58 3.46
 6 -31 -1 257.33 8.21
 6 31 -1 246.12 8.19
 6 -31 -1 253.2 8.21
 -6 31 1 265.71 8.24
 6 -31 -1 263.12 8.25
 6 -31 -1 258.54 8.56
 6 31 -1 251.42 8.29
 6 31 -1 252.22 7.75
 6 31 -1 263.39 8.48
 -6 31 1 269.58 8.34
 -6 -31 1 257.69 8.33
 5 -31 -1 11.27 1.72
 5 31 -1 11.84 1.65
 5 31 -1 10.85 1.38
 5 -31 -1 12.32 1.69
 5 31 -1 9.67 1.54
 -5 31 1 12.68 1.7
 -5 31 1 12.97 1.66
 -5 -31 1 11.96 1.62
 5 31 -1 9.32 1.57
 5 -31 -1 8.69 1.44
 -4 31 1 29.21 2.45
 4 31 -1 30.51 2.58
 4 -31 -1 27.02 2.44
 4 31 -1 30.95 2.39
 -4 -31 1 30.48 2.59
 -4 31 1 32.08 2.62
 4 31 -1 33.03 2.7
 4 31 -1 32.3 2.63
 -4 -31 1 31.08 2.49
 4 31 -1 28.66 2.55
 4 -31 -1 34.42 2.72
 3 31 -1 610.85 14.83
 -3 -31 1 622.45 15.13
 -3 31 1 615.71 14.79
 -3 -31 1 622.85 14.75
 -3 31 1 614.8 14.66
 3 31 -1 606.49 14.93
 3 31 -1 605.86 14.77
 3 31 -1 622.11 14.96
 2 31 -1 10.03 1.52
 -2 31 1 6.56 1.15
 -2 -31 1 8.82 1.33
 -2 -31 1 10.83 1.63
 2 31 -1 7.82 1.34
 2 31 -1 8.67 1.47
 2 31 -1 8.25 1.43
 -2 31 1 8.79 1.4
 -2 31 1 10.84 1.54
 -1 31 1 4.77 1.07
 1 31 -1 3.61 1.1
 1 -31 -1 3.57 0.8
 1 31 -1 3.99 1.07
 1 -31 -1 0.11 1.79
 -1 31 1 3.27 0.86
 1 31 -1 5.07 1.16
 -1 31 1 4.64 1.05
 -1 -31 1 3.2 0.78
 1 31 -1 5.14 1.19
 0 -31 -1 -1.06 0.78
 0 -31 1 -0.92 0.83
 0 31 -1 0.18 0.72
 0 31 1 0.29 0.66
 0 31 1 -0.34 0.73
 0 31 1 0.55 0.65
 0 -31 -1 -0.52 0.91
 0 31 1 0.75 0.7
 0 31 -1 -1.55 1.06
 0 31 -1 0.39 0.64
 0 -31 -1 0.83 1.75
 -1 31 -1 11.35 1.57
 -1 31 -1 11.35 1.6
 1 31 1 11.41 1.63
 1 31 1 10.42 1.44
 -1 -31 -1 11.28 1.43
 -1 -31 -1 13.62 1.83
 -1 31 -1 11.44 1.64
 -1 -31 -1 11.89 1.7
 1 31 1 11.84 1.6
 2 31 1 160.45 6.08
 2 31 1 157.88 6.16
 -2 -31 -1 165.69 6.43
 -2 -31 -1 164.4 6.23
 2 -31 1 165.14 6.19
 -2 31 -1 159.69 6.16
 -2 31 -1 169.47 6.25
 2 -31 1 163.87 6.2
 2 31 1 159.85 5.94
 -2 -31 -1 166.79 5.83
 -3 31 -1 31.74 2.57
 3 -31 1 26.2 2.35
 3 -31 1 29.66 2.49
 -3 -31 -1 25.98 2.32
 -3 -31 -1 28.93 2.57
 3 31 1 26.36 2.3
 3 31 1 28.58 2.44
 -3 31 -1 30.31 2.5
 3 31 1 29.21 2.51
 4 31 1 -0.61 1.01
 -4 31 -1 0.43 0.75
 4 -31 1 0.24 0.71
 4 31 1 1.38 0.8
 -4 31 -1 -1 0.96
 4 31 1 -1.11 0.92
 4 -31 1 0.44 0.75
 -4 -31 -1 1.39 0.73
 -4 -31 -1 0.24 0.77
 -4 -31 -1 0.07 0.81
 -5 31 -1 20.64 2.07
 5 -31 1 20.12 2.08
 5 31 1 19.24 2.1
 5 -31 1 19.05 2.04
 -5 -31 -1 16.14 1.97
 -5 -31 -1 18.63 1.92
 5 -31 1 18.46 1.92
 5 31 1 18.37 2.08
 -5 31 -1 19.6 2.08
 -6 31 -1 0.07 0.9
 6 -31 1 0.78 0.79
 6 -31 1 2.21 0.88
 -6 31 -1 2.92 1.02
 6 31 1 1.29 0.82
 6 -31 1 1.78 0.75
 -6 -31 -1 0.54 0.67
 6 31 1 1 0.81
 6 -31 1 0.74 0.8
 -6 -31 -1 -0.63 0.98
 -7 -31 -1 19.33 2.06
 7 -31 1 17.24 2.02
 7 -31 1 13.6 1.69
 7 -31 1 15.51 1.91
 7 31 1 17.2 2
 7 31 1 16.39 2.05
 -7 31 -1 16.17 1.81
 -7 31 -1 18.46 2.04
 7 -31 1 15.54 1.96
 8 -31 1 148.17 5.66
 8 -31 1 144.15 5.8
 8 -31 1 134.67 5.73
 8 31 1 139.95 5.72
 -8 -31 -1 143.27 5.94
 8 -31 1 137.96 5.63
 -8 -31 -1 143.28 5.85
 8 31 1 141.45 5.88
 8 31 1 140.02 5.78
 -8 31 -1 139.63 5.68
 9 -31 1 133.98 5.57
 -9 31 -1 131.8 5.33
 9 -31 1 138.96 5.56
 9 31 1 126.78 5.35
 -9 -31 -1 136.5 5.53
 9 31 1 131.27 5.53
 -9 -31 -1 129.27 5.59
 9 -31 1 134.66 5.29
 9 -31 1 134.62 5.34
 10 -31 1 3.03 0.87
 10 -31 1 0.74 0.73
 10 -31 1 2.57 0.95
 10 31 1 3.22 1.21
 -10 31 -1 2.63 0.95
 -10 -31 -1 1.91 1
 -10 -31 -1 0.35 0.72
 10 -31 1 2.53 0.87
 11 -31 1 1.71 0.81
 11 -31 1 0.97 0.75
 11 31 1 1.13 0.95
 -11 31 -1 1.38 0.75
 11 -31 1 1.05 0.78
 11 31 1 2.45 0.96
 -11 -31 -1 1.63 0.94
 -11 -31 -1 0.96 0.72
 11 -31 1 0.38 0.64
 -11 31 -1 -0.04 0.63
 -12 31 -1 0.04 0.55
 12 -31 1 0.22 0.45
 -12 31 -1 0.55 0.56
 12 -31 1 -0.14 0.56
 12 -31 1 1.17 0.68
 -12 -31 -1 0.67 0.69
 12 31 1 0.12 0.61
 -12 -31 -1 -0.14 0.63
 12 -31 1 0.92 0.55
 12 31 1 0.57 0.7
 -13 31 -1 97.79 3.26
 13 -31 1 96.8 3.57
 13 -31 1 105 3.47
 -13 31 -1 93.32 3.17
 13 31 1 98.86 3.49
 -13 -31 -1 107.83 3.66
 -13 -31 -1 88.01 2.96
 -13 -31 -1 101.35 3.73
 -14 32 1 4.01 0.64
 -14 -32 1 3.98 0.7
 -14 -32 1 3.81 0.76
 14 -32 -1 3.44 0.78
 -13 -32 1 13.54 1.41
 13 -32 -1 9.86 1.23
 -13 32 1 11.09 1.2
 13 32 -1 10.46 1.15
 13 32 -1 8.82 1
 13 -32 -1 12.45 1.48
 -13 -32 1 10.41 1.29
 13 -32 -1 8.74 0.99
 -12 -32 1 20.22 1.93
 12 32 -1 19.25 1.72
 -12 -32 1 22.75 1.95
 12 32 -1 18.88 1.61
 12 -32 -1 17.7 1.74
 12 -32 -1 18.57 1.61
 -12 32 1 20.99 1.78
 12 -32 -1 19.19 1.68
 -12 32 1 16.59 1.43
 11 -32 -1 3.8 1.06
 11 -32 -1 4.95 0.94
 11 -32 -1 6.08 1.16
 -11 32 1 5.55 1.17
 -11 32 1 5.49 0.98
 11 32 -1 5.05 1
 11 -32 -1 4.98 1.11
 -11 -32 1 6.71 1.31
 11 32 -1 4.19 1.14
 10 -32 -1 22.64 2.03
 10 32 -1 20.78 1.79
 -10 -32 1 22.25 2.01
 10 -32 -1 19.81 1.86
 -10 32 1 21.8 1.93
 -10 32 1 25.16 2.25
 10 -32 -1 26 2.23
 10 -32 -1 20.04 2.1
 10 32 -1 24.13 2.26
 10 32 -1 21.82 1.96
 9 32 -1 1.51 1.13
 9 32 -1 -0.61 0.62
 9 -32 -1 0.56 1
 -9 32 1 1.35 0.77
 9 -32 -1 0.67 0.69
 9 -32 -1 -0.19 0.9
 -9 32 1 1.09 1.12
 9 32 -1 -0.09 0.9
 -9 -32 1 0.99 0.8
 9 -32 -1 1.08 0.81
 -8 -32 1 53.16 3.27
 8 32 -1 50.14 2.98
 8 32 -1 49.72 2.94
 8 -32 -1 50.47 3.18
 -8 32 1 54.63 3.4
 8 -32 -1 55.59 3.59
 8 -32 -1 50.43 3.25
 8 32 -1 54.11 3.45
 -8 32 1 54.7 3.24
 8 32 -1 53.17 3.18
 8 32 -1 53.95 3.19
 8 -32 -1 53.04 3.34
 7 32 -1 29.65 2.31
 7 -32 -1 34.5 2.71
 -7 32 1 30.09 2.58
 -7 -32 1 35.57 2.7
 7 32 -1 33.2 2.73
 -7 32 1 34.76 2.6
 7 -32 -1 32.32 2.78
 7 -32 -1 32.44 2.59
 7 -32 -1 34.36 2.69
 7 32 -1 38.79 2.82
 -7 -32 1 31.28 2.55
 6 -32 -1 9.09 1.5
 6 32 -1 9.35 1.64
 -6 -32 1 8.67 1.49
 -6 32 1 7.84 1.43
 6 -32 -1 10 1.58
 6 32 -1 9.83 1.65
 6 -32 -1 10.4 1.62
 6 32 -1 6.74 1.34
 -6 32 1 10.72 1.64
 6 32 -1 6.73 1.19
 5 32 -1 7.42 1.22
 5 -32 -1 10.2 1.6
 5 32 -1 9.34 1.51
 -5 -32 1 7.57 1.39
 -5 32 1 6.2 1.29
 -5 32 1 10.23 1.36
 5 32 -1 9.2 1.52
 5 32 -1 7.54 1.39
 5 -32 -1 9.47 1.51
 4 32 -1 -0.19 0.91
 4 32 -1 2.63 0.84
 4 -32 -1 1.96 0.91
 4 32 -1 2.38 1.12
 4 32 -1 0.09 0.78
 -4 -32 1 1.09 0.87
 -4 -32 1 0.28 0.84
 4 32 -1 0.81 0.85
 -4 32 1 2.31 0.98
 -4 32 1 0.98 0.76
 3 32 -1 5.03 1.42
 3 32 -1 3.05 1.13
 -3 -32 1 5.05 1.28
 -3 -32 1 2.16 1.15
 -3 32 1 3.36 1.02
 3 32 -1 3.4 1.07
 3 32 -1 3.86 1.21
 3 32 -1 4.16 1.14
 -3 32 1 2.08 0.94
 -2 32 1 33.46 2.55
 2 32 -1 33.04 2.61
 2 32 -1 35.94 2.78
 2 32 -1 32.54 2.58
 -2 32 1 34.61 2.71
 -2 -32 1 37.72 2.85
 -2 -32 1 31.39 2.51
 2 32 -1 38.91 2.85
 -2 32 1 31 2.43
 1 -32 -1 21.07 1.88
 -1 32 1 20.7 2.01
 1 32 -1 21.97 2.12
 -1 32 1 20.9 2
 1 -32 -1 23.49 2.2
 1 32 -1 23.23 2.19
 1 32 -1 24 2.24
 -1 -32 1 22.9 2.11
 1 32 -1 20.8 2.12
 -1 32 1 24.83 2.25
 0 32 -1 1.82 0.89
 0 -32 -1 1.41 0.79
 0 32 1 2.22 0.73
 0 -32 1 2.77 0.91
 0 32 -1 1.83 0.79
 0 32 -1 1.68 0.7
 0 32 -1 1.56 0.79
 0 -32 -1 1.14 0.69
 0 32 1 3.58 1.15
 0 -32 -1 0.54 0.65
 0 32 1 1.98 0.87
 0 32 1 3.04 0.94
 -1 -32 -1 21.27 1.98
 1 32 1 19.19 1.99
 1 32 1 18.12 1.89
 -1 32 -1 20.4 2.04
 -1 32 -1 23.09 2.22
 -1 32 -1 20.68 1.98
 -1 -32 -1 23.28 2.31
 -1 -32 -1 21.95 2.15
 1 32 1 23.95 2.25
 -2 -32 -1 51.31 3.01
 -2 32 -1 46.19 3.14
 -2 -32 -1 54.59 3.36
 2 32 1 54.96 3.35
 -2 -32 -1 50.17 3.43
 2 -32 1 48.07 3.21
 2 32 1 49.98 3.15
 2 32 1 48.4 3.2
 2 -32 1 47.76 3.2
 -2 32 -1 54.61 3.41
 -3 32 -1 68.35 3.85
 3 32 1 67.49 3.8
 3 -32 1 67.5 3.84
 -3 -32 -1 67.75 3.78
 3 32 1 66.55 3.67
 3 -32 1 67.4 3.83
 -3 32 -1 65.53 3.76
 3 32 1 64 3.79
 -3 -32 -1 66.23 3.96
 4 32 1 49 3.22
 -4 32 -1 44.26 3.1
 -4 32 -1 42.83 3.01
 4 -32 1 41.32 2.99
 4 32 1 44.15 3.12
 -4 -32 -1 45.81 3.27
 4 -32 1 44.24 3.09
 4 32 1 42.16 2.91
 -4 -32 -1 44.28 3
 -5 32 -1 8.46 1.49
 -5 -32 -1 9.14 1.35
 5 32 1 10.79 1.66
 5 32 1 10.07 1.58
 -5 32 -1 11.27 1.62
 5 -32 1 11.94 1.68
 5 -32 1 12.34 1.71
 -5 -32 -1 9.41 1.52
 5 32 1 10.24 1.53
 5 -32 1 9.03 1.37
 -6 32 -1 104.19 4.86
 -6 -32 -1 105.95 5
 6 -32 1 106.77 4.96
 6 32 1 97.52 4.69
 6 32 1 111.54 5.02
 -6 32 -1 102.63 4.83
 6 -32 1 104.03 4.87
 6 -32 1 98.42 4.72
 -7 32 -1 17.91 1.95
 -7 -32 -1 17.72 2.02
 7 -32 1 15.86 1.79
 7 -32 1 15.22 1.87
 7 -32 1 17.6 1.97
 7 32 1 14.92 1.82
 7 32 1 15.34 1.9
 7 -32 1 18.86 2.05
 -7 32 -1 18.15 2.09
 -8 32 -1 19.73 2.07
 8 -32 1 19.56 2.02
 8 -32 1 17.64 2.01
 -8 -32 -1 19.02 2.1
 -8 32 -1 19.35 2
 -8 -32 -1 18.67 2.06
 8 32 1 19.56 2.17
 8 -32 1 21.44 2.24
 8 32 1 18.7 2.01
 8 -32 1 15.99 1.84
 8 32 1 18.1 2.05
 9 32 1 14.36 1.91
 9 -32 1 14.63 1.76
 -9 32 -1 15.87 1.77
 9 -32 1 16.02 1.87
 9 -32 1 14.82 1.7
 9 32 1 13.22 1.7
 -9 -32 -1 18.03 1.91
 9 -32 1 11.95 1.68
 -9 32 -1 15.54 1.8
 -9 -32 -1 16.43 1.88
 -10 -32 -1 12.95 1.6
 10 32 1 13.35 1.7
 -10 -32 -1 12.97 1.69
 10 -32 1 15.07 1.59
 -10 32 -1 13.7 1.57
 10 -32 1 15.18 1.65
 10 -32 1 14.78 1.69
 -10 -32 -1 14.07 1.64
 -10 32 -1 14.98 1.62
 10 -32 1 13.88 1.65
 11 32 1 26.97 2.1
 11 -32 1 26.47 2.07
 -11 32 -1 26 1.95
 11 32 1 26.89 2.08
 -11 32 -1 25.07 1.92
 11 -32 1 26.15 1.91
 11 -32 1 25.58 2
 -11 -32 -1 23.96 2.02
 -11 -32 -1 26.63 2.14
 11 -32 1 24.5 1.84
 -12 -32 -1 0.45 0.56
 -12 -32 -1 0.07 0.6
 12 -32 1 0.35 0.43
 12 -32 1 1.77 0.65
 12 32 1 1 0.66
 -12 32 -1 -0.34 0.52
 -12 32 -1 -0.11 0.49
 12 -32 1 0.37 0.51
 12 32 1 0.09 0.52
 13 32 1 3.96 0.66
 -13 -32 -1 3.66 0.66
 -13 -32 -1 3.31 0.7
 13 -32 1 3.77 0.86
 13 -32 1 3.34 0.65
 -13 32 -1 3.38 0.55
 -13 32 -1 3.24 0.59
 -14 -33 1 12.74 1.11
 -14 -33 1 12.51 1.05
 14 -33 -1 10.01 1.06
 -13 33 1 -0.58 0.53
 -13 -33 1 0.48 0.58
 13 33 -1 0.87 0.45
 13 -33 -1 0.27 0.61
 -13 -33 1 -0.39 0.55
 12 33 -1 17.47 1.62
 12 33 -1 15.5 1.36
 12 -33 -1 16.96 1.46
 -12 -33 1 19.73 1.75
 -12 -33 1 16.84 1.69
 12 -33 -1 15.99 1.8
 -12 33 1 18.96 1.62
 11 33 -1 9 1.18
 -11 33 1 9.71 1.41
 11 33 -1 9.76 1.4
 -11 -33 1 9.05 1.47
 11 -33 -1 8.31 1.19
 -11 33 1 7.47 1.1
 11 -33 -1 10.1 1.36
 11 -33 -1 8.25 1.3
 -10 33 1 33.72 2.3
 10 33 -1 34.08 2.35
 -10 -33 1 42 2.96
 10 33 -1 38.78 2.77
 10 -33 -1 36.32 2.52
 -10 -33 1 35.75 2.48
 -10 33 1 35.58 2.62
 10 -33 -1 36.34 2.75
 10 -33 -1 37.51 2.65
 -9 33 1 64.1 3.34
 9 -33 -1 55.64 3.49
 9 -33 -1 53.28 3.24
 9 33 -1 58.93 3.54
 9 33 -1 58.34 3.21
 -9 33 1 64.93 3.58
 9 33 -1 59.1 3.5
 -9 -33 1 57.95 3.31
 9 -33 -1 49.37 3.03
 9 -33 -1 58.89 3.42
 8 -33 -1 45.99 3.08
 -8 33 1 52.39 3.13
 8 -33 -1 45.55 3.01
 8 33 -1 51.68 3.07
 8 33 -1 48.93 3.04
 -8 33 1 50.17 3.29
 8 -33 -1 45.94 3.24
 -8 -33 1 48.63 3.12
 8 33 -1 47.12 3.21
 8 33 -1 49.72 2.86
 -7 -33 1 3.2 0.99
 -7 33 1 3.13 1.2
 7 -33 -1 1.2 0.83
 7 33 -1 1.9 0.67
 7 33 -1 1.66 0.91
 -7 33 1 1.75 0.87
 7 -33 -1 2.32 1.08
 7 33 -1 2.32 0.92
 7 -33 -1 3.19 1.06
 -7 -33 1 3.29 1
 6 33 -1 168.55 6.35
 6 -33 -1 160.33 6.18
 6 33 -1 148.6 5.61
 -6 33 1 172.22 6.35
 6 33 -1 166.41 6.42
 -6 33 1 157.47 6.02
 -6 -33 1 166.35 6.33
 6 33 -1 170.57 6.48
 6 -33 -1 155.66 6.17
 5 33 -1 -1.53 0.91
 5 33 -1 1.44 0.95
 -5 33 1 0.56 0.76
 5 33 -1 0.06 0.95
 5 -33 -1 1.33 0.87
 5 33 -1 0.5 0.82
 -5 33 1 0.34 0.78
 5 -33 -1 0.57 0.86
 -5 -33 1 0.66 0.77
 -4 -33 1 6.54 1.42
 4 33 -1 10.52 1.64
 4 33 -1 10.16 1.67
 4 33 -1 9.35 1.64
 4 33 -1 9.37 1.32
 -4 33 1 8.43 1.48
 -4 -33 1 9.46 1.46
 -4 33 1 9 1.53
 -3 -33 1 198.87 6.93
 -3 33 1 206.17 6.96
 -3 33 1 199.23 6.99
 3 33 -1 203.84 6.64
 3 33 -1 195.37 7.08
 3 33 -1 202.53 7.14
 -3 -33 1 199.94 7.24
 3 33 -1 195.78 6.98
 3 33 -1 194.21 6.92
 -2 -33 1 5.87 1.22
 -2 -33 1 4.92 1.19
 -2 33 1 4.83 1.05
 2 33 -1 5.57 1.27
 2 33 -1 5.99 1.28
 -2 33 1 5.59 1.13
 2 33 -1 6.05 1.27
 -2 33 1 1.23 0.66
 2 33 -1 4.06 1.08
 1 -33 -1 -0.36 0.76
 -1 33 1 0.48 0.73
 -1 33 1 0.36 0.86
 1 33 -1 -0.24 0.88
 -1 33 1 1.53 0.73
 1 33 -1 0.15 0.9
 -1 -33 1 1.68 0.85
 1 33 -1 1.43 0.9
 1 33 -1 0.97 0.82
 0 33 1 80.91 3.96
 0 -33 1 79.86 4.07
 0 33 -1 82.18 4.26
 0 33 -1 78.37 4.01
 0 -33 -1 79.9 3.8
 0 -33 -1 82.38 4.18
 0 33 1 77.04 4.09
 0 33 -1 75.73 4.04
 0 33 -1 78.43 4.1
 0 33 1 75.14 3.8
 0 -33 -1 74.85 4.22
 0 33 1 74.92 3.94
 1 33 1 4.19 1.1
 -1 -33 -1 3.28 1.2
 -1 33 -1 4.12 1.04
 -1 33 -1 3.59 1.15
 -1 -33 -1 4.22 1.01
 -1 -33 -1 2.73 0.98
 1 33 1 4.74 1.17
 -1 33 -1 3.06 1.1
 1 33 1 5.3 1.28
 -2 -33 -1 0 0.61
 2 33 1 0.96 0.86
 -2 33 -1 0.03 0.89
 2 33 1 0.4 0.88
 2 33 1 -0.6 0.91
 -2 33 -1 1.26 0.81
 -2 -33 -1 1.21 0.95
 -2 -33 -1 1.28 0.89
 -3 -33 -1 3.44 0.93
 3 33 1 3.41 1.08
 -3 -33 -1 3.55 1.11
 -3 33 -1 3.27 1.07
 3 33 1 3.78 1
 -3 33 -1 3.15 0.98
 3 33 1 4.57 1.18
 3 -33 1 4.34 1.16
 -3 33 -1 4.95 1.07
 3 -33 1 4.19 1.11
 -4 -33 -1 39.51 2.86
 4 33 1 42.39 3.01
 -4 -33 -1 37.66 2.96
 4 -33 1 38.22 2.87
 -4 33 -1 40.97 2.98
 -4 33 -1 40.59 2.98
 4 33 1 35.54 2.8
 4 -33 1 38.78 2.91
 4 33 1 39.58 2.81
 5 -33 1 3.8 0.96
 -5 33 -1 6.33 1.29
 5 33 1 6.67 1.29
 5 -33 1 3.43 1.09
 -5 -33 -1 4 0.97
 5 33 1 4.11 1.08
 5 33 1 4.56 1.23
 5 -33 1 6.54 1.37
 -5 -33 -1 5.99 1.21
 -5 33 -1 5.06 1.26
 6 33 1 0.8 0.83
 -6 33 -1 -0.99 0.98
 6 33 1 0.57 0.89
 6 -33 1 0.73 0.83
 -6 -33 -1 0.15 0.91
 6 -33 1 1.07 0.73
 6 -33 1 0.03 0.87
 -6 33 -1 0.33 0.82
 7 -33 1 18.49 2.11
 -7 33 -1 14.5 1.79
 -7 -33 -1 16.07 1.88
 -7 -33 -1 14.23 1.87
 7 -33 1 13.81 1.75
 7 33 1 13.91 1.72
 7 -33 1 15.08 1.85
 7 33 1 12.08 1.64
 -7 33 -1 14.8 1.81
 8 -33 1 9.38 1.53
 -8 -33 -1 9.18 1.46
 8 -33 1 10.52 1.6
 8 33 1 8.72 1.49
 8 33 1 8.63 1.38
 -8 33 -1 8.1 1.45
 8 -33 1 9.24 1.48
 -8 -33 -1 10.31 1.59
 -8 33 -1 9.76 1.49
 8 33 1 10.77 1.68
 9 -33 1 5.49 1.23
 9 33 1 3.43 1.12
 -9 33 -1 3.65 1.11
 -9 33 -1 5.11 1.14
 9 33 1 4.9 1.12
 9 -33 1 3.09 0.92
 -9 -33 -1 3.53 1.01
 -9 -33 -1 4.34 1.16
 9 -33 1 2.97 1.11
 10 33 1 19.37 1.83
 -10 -33 -1 14.74 1.62
 -10 33 -1 17.3 1.71
 10 -33 1 15.17 1.7
 -10 33 -1 18.14 1.7
 10 33 1 16.32 1.77
 -10 -33 -1 16.95 1.77
 -10 -33 -1 14.13 1.58
 10 -33 1 16.39 1.69
 10 -33 1 16.68 1.64
 -11 33 -1 45.62 2.48
 -11 -33 -1 46.33 2.62
 -11 33 -1 47.96 2.52
 11 -33 1 48.06 2.62
 -11 -33 -1 45.95 2.7
 11 33 1 45.85 2.64
 11 33 1 46.03 2.57
 11 -33 1 43.3 2.56
 11 -33 1 41.55 2.33
 12 33 1 0.14 0.43
 -12 33 -1 -0.47 0.51
 12 -33 1 0.31 0.53
 12 -33 1 1.19 0.65
 -12 33 -1 0.87 0.55
 -12 -33 -1 0.47 0.62
 -12 -33 -1 1.08 0.65
 13 -33 1 39.69 2.12
 -13 -34 1 20.52 1.49
 13 -34 -1 18.08 1.58
 -13 34 1 19.29 1.37
 -13 -34 1 19.23 1.5
 12 34 -1 -0.44 0.69
 12 34 -1 0.43 0.45
 -12 34 1 0.82 0.68
 12 -34 -1 -0.15 0.74
 12 -34 -1 0.07 0.45
 -12 -34 1 0.32 0.69
 -12 -34 1 0.52 0.58
 -11 34 1 4.78 1
 11 34 -1 5.35 1.06
 -11 -34 1 3.67 1.04
 11 34 -1 4.76 0.85
 -11 34 1 3.71 0.75
 11 -34 -1 3.43 1.08
 11 -34 -1 5.19 0.94
 10 34 -1 57.5 2.95
 -10 34 1 58.71 3.24
 -10 -34 1 56.63 3.02
 10 34 -1 66.63 3.48
 10 -34 -1 56.37 3.11
 -10 34 1 58.17 2.98
 10 -34 -1 60 3.69
 -9 -34 1 2.62 0.85
 9 34 -1 3.68 1.08
 -9 34 1 2.42 1.04
 9 -34 -1 3.06 0.89
 9 34 -1 4.59 1.26
 -9 34 1 4.92 1
 -8 34 1 94.33 4.3
 8 -34 -1 102.53 4.61
 8 34 -1 97.67 4.3
 8 34 -1 95.5 4.62
 -8 -34 1 105.41 4.58
 -8 34 1 103.64 4.67
 7 34 -1 71.74 4
 7 -34 -1 70.84 4.3
 7 -34 -1 67.77 3.79
 -7 34 1 71.87 3.9
 7 34 -1 69.5 3.75
 -7 34 1 69.92 3.7
 -7 -34 1 72.97 3.83
 -7 -34 1 65.37 3.66
 -6 34 1 14.66 1.84
 -6 34 1 13.88 1.77
 6 -34 -1 14 1.88
 6 34 -1 17.39 2.12
 6 34 -1 13.44 1.8
 6 34 -1 12.25 1.76
 -6 -34 1 12.42 1.71
 6 34 -1 13.83 1.53
 6 -34 -1 10.85 1.59
 -5 34 1 89.77 4.41
 5 34 -1 87.35 4.52
 5 34 -1 82.66 3.94
 5 34 -1 87.16 4.4
 -5 -34 1 94.61 4.61
 5 34 -1 94.24 4.66
 -5 34 1 93.78 4.45
 4 34 -1 204.68 6.78
 4 34 -1 219.24 7.44
 -4 -34 1 221.92 7.64
 4 34 -1 214.54 7.53
 -4 -34 1 228 7.44
 -4 34 1 221.77 7.37
 -4 34 1 214.86 7.36
 4 34 -1 213.89 7.48
 -3 34 1 1.42 0.95
 -3 34 1 2.61 1.04
 3 34 -1 -0.37 0.96
 -3 -34 1 1.08 0.86
 3 34 -1 1.44 1.03
 3 34 -1 1.14 0.95
 3 34 -1 0.75 0.64
 3 34 -1 0.75 1.04
 -3 -34 1 0.38 0.77
 -2 -34 1 5.31 1.19
 2 34 -1 9.1 1.52
 -2 34 1 5.79 1.18
 2 34 -1 3.89 0.97
 -2 34 1 6.05 1.2
 2 34 -1 5.67 1.16
 -2 34 1 3.69 1.11
 2 34 -1 5.7 1.31
 -2 -34 1 7.4 1.3
 1 34 -1 28.2 2.37
 -1 34 1 25.08 2.25
 -1 -34 1 32.31 2.56
 1 -34 -1 36.59 2.79
 -1 34 1 31.43 2.58
 1 34 -1 31.82 2.64
 -1 34 1 33.67 2.53
 1 34 -1 32.65 2.65
 1 34 -1 33.14 2.64
 1 34 -1 34.03 2.62
 0 34 -1 7.43 1.42
 0 -34 -1 9.83 1.67
 0 34 1 8.95 1.42
 0 -34 1 11.12 1.53
 0 34 1 11.7 1.63
 0 -34 -1 9.16 1.31
 0 34 -1 8.86 1.44
 0 34 1 10.2 1.43
 0 34 -1 10.78 1.59
 0 -34 -1 12.73 1.69
 0 34 1 10.35 1.42
 0 34 -1 8.44 1.39
 -1 34 -1 132.17 5.53
 -1 -34 -1 131.69 5.77
 1 -34 1 142.72 5.62
 1 34 1 130.06 5.26
 -1 34 -1 131.07 5.26
 1 34 1 137.68 5.51
 -1 34 -1 139.73 5.73
 -1 -34 -1 131.22 5.53
 1 34 1 131.48 5.56
 -1 -34 -1 127.4 5.03
 -1 34 -1 131.99 5.5
 -2 34 -1 165.01 6.3
 -2 -34 -1 161.66 6.48
 -2 -34 -1 161.63 6.23
 2 34 1 164.05 6.03
 2 34 1 161.22 6.14
 -2 34 -1 158.9 6.21
 2 34 1 162.17 6.29
 3 34 1 17.67 2.02
 -3 34 -1 19.59 2.11
 -3 34 -1 17.37 1.91
 3 -34 1 17.32 1.96
 -3 -34 -1 17.97 1.97
 3 34 1 18.42 2.07
 3 34 1 17.28 1.89
 -3 34 -1 18.32 1.96
 -3 -34 -1 19.91 2.18
 -3 -34 -1 18.73 2.03
 -4 -34 -1 4.71 1.19
 -4 -34 -1 5.12 1.13
 4 34 1 6.7 1.26
 -4 34 -1 4.77 1.23
 4 -34 1 7.4 1.52
 4 -34 1 4.6 1.21
 -4 34 -1 5.37 1.23
 4 34 1 5.95 1.27
 -5 34 -1 -0.27 0.85
 5 -34 1 -0.5 0.89
 -5 -34 -1 0.27 0.75
 -5 -34 -1 0.26 0.7
 5 34 1 0.12 0.84
 5 -34 1 -0.49 0.91
 -5 34 -1 -0.57 0.94
 5 34 1 0.21 0.87
 6 -34 1 -1.31 0.97
 6 -34 1 0.35 0.77
 6 -34 1 1.96 0.86
 -6 -34 -1 -0.53 0.91
 6 34 1 -1.03 1.03
 -6 34 -1 0.09 0.86
 6 34 1 -0.4 0.8
 -6 34 -1 0.14 0.93
 7 34 1 19.84 2.02
 7 -34 1 17.55 1.95
 7 34 1 16.23 1.89
 -7 34 -1 17.75 1.91
 7 -34 1 15.41 1.79
 -7 -34 -1 18.36 1.99
 7 -34 1 18.12 1.9
 -7 34 -1 21.39 2.16
 -7 -34 -1 18.46 2.01
 8 -34 1 15.78 1.85
 -8 34 -1 15.28 1.8
 -8 -34 -1 16.27 1.89
 8 -34 1 16.3 1.81
 -8 -34 -1 17.19 1.88
 8 -34 1 14.23 1.63
 8 34 1 15.26 1.87
 -8 34 -1 17.74 1.89
 8 34 1 16.46 1.78
 9 -34 1 49.93 2.99
 9 34 1 49.55 3.08
 -9 34 -1 52.55 3
 -9 -34 -1 54.61 3.22
 9 34 1 54.45 3.11
 9 -34 1 57.62 3.2
 -9 -34 -1 58.6 3.24
 9 -34 1 55.13 3.05
 -9 34 -1 54.22 3.09
 10 -34 1 15.11 1.53
 10 34 1 15.79 1.7
 -10 34 -1 16.49 1.61
 -10 -34 -1 16.41 1.65
 -10 -34 -1 14.28 1.53
 10 -34 1 15.54 1.58
 -10 -34 -1 14.18 1.56
 10 34 1 15.19 1.57
 10 -34 1 14.45 1.53
 -10 34 -1 13.16 1.4
 -11 34 -1 7.64 1.05
 -11 -34 -1 9.03 1.24
 11 34 1 8.79 1.17
 11 -34 1 10.71 1.23
 -11 -34 -1 9.62 1.18
 -11 34 -1 11.18 1.26
 11 34 1 8.84 1.13
 12 -34 1 141.45 4.73
 -12 34 -1 133.98 3.97
 -12 -34 -1 139.91 4.24
 -12 -34 -1 136.79 4.34
 12 -34 1 144.02 4.23
 -12 34 -1 137.46 4.06
 12 34 1 141.82 4.2
 -13 35 1 0.93 0.41
 -13 -35 1 2.11 0.55
 13 -35 -1 0.98 0.5
 -13 -35 1 1.67 0.59
 -12 -35 1 11.28 1.27
 12 -35 -1 10.34 1.28
 -12 -35 1 10.79 1.2
 -12 35 1 11.65 1.16
 12 35 -1 11.85 1.2
 -11 -35 1 2.98 0.87
 -11 35 1 4.11 0.87
 -11 35 1 2.09 0.62
 11 -35 -1 3.18 1.02
 11 35 -1 3.98 0.87
 10 35 -1 1.2 0.91
 -10 -35 1 1.68 0.88
 10 -35 -1 -0.55 0.98
 -10 35 1 0.92 0.65
 -10 35 1 -0.9 0.78
 -10 -35 1 -0.33 0.58
 10 -35 -1 0.54 0.66
 9 -35 -1 44.11 3.22
 9 35 -1 47.6 3.08
 -9 35 1 44.15 2.63
 9 -35 -1 44.77 2.78
 9 35 -1 44.16 2.9
 -9 -35 1 42.86 2.66
 -9 35 1 43.01 2.82
 8 -35 -1 1.76 0.95
 -8 -35 1 1.89 0.92
 8 35 -1 1.69 0.76
 8 35 -1 1.73 0.98
 -8 35 1 0.78 0.65
 8 -35 -1 1.59 0.89
 -8 35 1 1.01 0.86
 7 -35 -1 4.07 1.17
 7 35 -1 3.32 0.9
 -7 -35 1 5.01 1.04
 7 35 -1 6.48 1.32
 -7 35 1 4.68 1.06
 7 -35 -1 3.84 1.16
 -7 35 1 4.68 1.2
 -6 35 1 16.69 1.9
 -6 -35 1 15.6 1.77
 6 35 -1 14.62 1.82
 -6 35 1 16.64 1.83
 6 -35 -1 19.17 2.2
 6 35 -1 13.03 1.8
 6 35 -1 13.9 1.86
 5 35 -1 4.28 1.27
 5 35 -1 1.71 0.94
 5 35 -1 2.46 1.04
 -5 35 1 3.76 1.09
 -5 35 1 4.84 1.2
 -5 -35 1 2.34 0.96
 -4 35 1 173.62 6.43
 4 35 -1 182.43 6.69
 -4 35 1 168.22 6.3
 -4 -35 1 176.42 6.67
 4 35 -1 171.78 6.64
 4 35 -1 180.38 6.57
 -3 35 1 215.22 7.24
 3 35 -1 227.95 7.52
 -3 35 1 227.31 7.53
 3 35 -1 198.51 6.7
 3 35 -1 222.15 7.62
 3 35 -1 218.75 7.44
 -3 -35 1 224.81 7.74
 3 35 -1 219.69 7.52
 -3 -35 1 226.79 7.45
 -2 35 1 3.03 0.9
 2 35 -1 2.84 1.03
 2 -35 -1 2.77 1.07
 2 35 -1 1.85 0.94
 2 35 -1 1.96 1.07
 -2 35 1 3.62 0.99
 -2 35 1 3.05 1.07
 -2 -35 1 2.94 1.05
 2 35 -1 2.99 1.09
 -2 -35 1 4.07 1.2
 1 35 -1 30.36 2.53
 -1 35 1 32.23 2.48
 -1 35 1 32.68 2.67
 1 35 -1 30.17 2.57
 1 35 -1 33.12 2.59
 1 35 -1 29.39 2.5
 -1 -35 1 33.23 2.8
 1 -35 -1 31.42 2.6
 -1 35 1 31.2 2.5
 -1 -35 1 32.59 2.58
 1 -35 -1 36.43 2.96
 0 35 1 5.16 1.19
 0 35 1 3.06 0.98
 0 35 1 2.36 0.76
 0 -35 1 2.88 0.89
 0 35 -1 3.56 0.88
 0 -35 -1 3.69 1.14
 0 35 -1 2.75 0.98
 0 35 -1 3.71 1.15
 0 35 -1 4.22 1.06
 0 35 1 5.25 1.08
 0 -35 -1 3.15 0.97
 -1 35 -1 76.88 4.1
 -1 -35 -1 81.76 3.86
 -1 35 -1 78.77 3.96
 1 -35 1 88.8 4.31
 -1 35 -1 79.33 4.15
 1 35 1 83.81 4.18
 -1 -35 -1 80.41 4.46
 -1 -35 -1 81.13 4.25
 1 35 1 84.03 4.31
 1 35 1 84.74 4.09
 -1 35 -1 84.34 4.35
 2 35 1 9.8 1.44
 -2 35 -1 10.15 1.58
 -2 35 -1 8.88 1.49
 -2 35 -1 9.86 1.52
 -2 -35 -1 9.59 1.57
 -2 35 -1 8.92 1.54
 2 35 1 8.29 1.42
 -2 -35 -1 10.11 1.65
 2 35 1 8.27 1.54
 3 35 1 23.66 2.32
 -3 -35 -1 24.8 2.31
 -3 35 -1 23.42 2.28
 3 35 1 23.4 2.16
 -3 35 -1 22.19 2.09
 3 35 1 27 2.39
 -3 -35 -1 24.25 2.38
 -3 -35 -1 22.41 2.15
 -3 35 -1 23.89 2.31
 -4 -35 -1 -0.98 1.19
 4 35 1 0.2 0.88
 4 -35 1 1.4 0.92
 -4 -35 -1 1.13 0.78
 -4 35 -1 1.26 1.01
 4 35 1 1.1 0.82
 -4 35 -1 2.16 1.09
 5 35 1 17.7 1.96
 5 35 1 19.16 1.98
 -5 -35 -1 14.9 1.78
 5 -35 1 16.19 1.9
 5 -35 1 15.91 1.92
 -5 35 -1 12.45 1.71
 -5 35 -1 16.13 1.91
 6 -35 1 -0.39 0.9
 6 -35 1 -0.94 0.99
 -6 -35 -1 -0.6 1.01
 -6 35 -1 -0.19 0.85
 6 35 1 -0.81 0.94
 -6 35 -1 0.25 0.81
 6 35 1 0.4 0.7
 -7 35 -1 9.63 1.41
 -7 35 -1 9.74 1.52
 7 -35 1 9.29 1.49
 -7 -35 -1 9.45 1.51
 7 -35 1 9.43 1.43
 7 35 1 9.83 1.64
 -7 -35 -1 9.8 1.47
 7 35 1 10.33 1.42
 7 35 1 9.47 1.54
 -8 35 -1 27.02 2.27
 -8 35 -1 24.71 2.08
 8 -35 1 21.2 1.94
 -8 -35 -1 26.15 2.25
 8 -35 1 23.83 2.14
 8 35 1 28.2 2.23
 8 35 1 22.8 2.15
 -8 -35 -1 26.72 2.22
 -9 -35 -1 2.57 0.82
 9 35 1 0.92 0.71
 -9 35 -1 2.54 0.92
 -9 35 -1 2.11 0.84
 9 -35 1 1.54 0.78
 -9 -35 -1 3.21 0.95
 9 -35 1 2.33 0.77
 -10 -35 -1 6.88 1.07
 10 35 1 6.38 1.01
 10 -35 1 7.25 1.12
 -10 35 -1 8.63 1.22
 -10 -35 -1 9.74 1.25
 -10 35 -1 6.27 0.97
 10 35 1 6.29 1.1
 10 -35 1 6.67 1
 11 -35 1 1.52 0.61
 11 35 1 1.15 0.51
 -11 35 -1 1.05 0.53
 11 35 1 1.34 0.69
 -11 -35 -1 0.86 0.57
 -11 -35 -1 1.57 0.55
 11 -35 1 0.38 0.55
 -11 35 -1 1.33 0.55
 12 -35 1 3.81 0.78
 -12 -35 -1 4.34 0.68
 -12 35 -1 4.06 0.62
 -12 36 1 5.98 0.84
 12 -36 -1 5.43 0.93
 12 36 -1 6.53 0.88
 -12 -36 1 5.61 0.85
 -12 -36 1 6.53 0.91
 -11 -36 1 12.5 1.39
 -11 36 1 13.37 1.35
 -11 -36 1 12.38 1.36
 11 -36 -1 11.35 1.39
 11 36 -1 13.43 1.36
 10 36 -1 0.77 0.64
 10 -36 -1 -0.2 0.69
 -10 -36 1 0.16 0.52
 -10 -36 1 -0.33 0.71
 -10 36 1 0.06 0.51
 -10 36 1 0.83 0.69
 9 36 -1 56.81 3.22
 9 36 -1 51.6 3.05
 -9 -36 1 56.15 2.95
 -9 36 1 50.6 2.73
 9 -36 -1 51.37 3.33
 -9 36 1 52.29 3.02
 -9 -36 1 59.89 3.33
 -8 -36 1 1.75 0.66
 8 -36 -1 2.46 1.01
 -8 36 1 1.31 0.83
 -8 36 1 2.48 0.8
 8 36 -1 1.01 0.82
 8 36 -1 3.64 0.89
 7 36 -1 0.34 0.66
 7 36 -1 2.04 1.05
 7 -36 -1 1.12 0.86
 -7 -36 1 1.05 0.75
 -7 36 1 2.11 0.8
 -7 36 1 3.73 1.06
 -6 -36 1 17.37 1.88
 -6 36 1 19.89 2.02
 -6 36 1 15.98 1.89
 6 -36 -1 18.33 2.09
 6 36 -1 18.67 2.01
 6 36 -1 15.99 1.9
 6 36 -1 22.16 2.24
 -5 36 1 1.5 0.91
 -5 -36 1 1.29 0.87
 5 36 -1 4.13 1.49
 5 36 -1 -0.43 0.87
 5 36 -1 0.89 0.93
 -5 36 1 1.99 0.95
 5 36 -1 1.5 1.04
 4 36 -1 104.01 4.84
 -4 -36 1 114.22 5.13
 4 36 -1 113.42 5.07
 -4 36 1 115.18 4.99
 4 36 -1 106.86 5
 -4 36 1 112.16 4.9
 3 36 -1 7.18 1.36
 3 36 -1 5.52 1.27
 -3 36 1 7.88 1.5
 -3 -36 1 8.82 1.44
 3 36 -1 10.12 1.74
 -3 -36 1 9.52 1.56
 -3 36 1 7.25 1.25
 2 36 -1 11.93 1.63
 2 36 -1 10.56 1.68
 2 -36 -1 11.46 1.76
 -2 36 1 13.29 1.64
 -2 36 1 11.28 1.49
 -2 -36 1 11.09 1.7
 2 36 -1 12.87 1.79
 -2 36 1 12.68 1.75
 2 36 -1 13.62 1.91
 2 36 -1 11.68 1.45
 -2 -36 1 11.27 1.63
 -1 36 1 26.97 2.25
 -1 36 1 31.62 2.45
 1 -36 -1 27.96 2.5
 1 -36 -1 33.65 2.87
 1 36 -1 30.33 2.6
 -1 36 1 31.09 2.56
 1 36 -1 29.85 2.58
 -1 -36 1 26.49 2.34
 -1 -36 1 31.96 2.74
 1 36 -1 28.87 2.43
 1 36 -1 32.51 2.54
 0 36 -1 -1.49 1.13
 0 36 1 -0.88 1.04
 0 -36 -1 0.65 0.87
 0 -36 -1 -0.22 0.9
 0 36 -1 -1.22 1.1
 0 36 1 0.42 0.79
 0 -36 1 -1.84 1
 0 36 -1 -0.2 0.68
 0 36 -1 -0.59 1.12
 1 36 1 146.37 5.6
 -1 -36 -1 143.88 5.28
 1 36 1 149.68 5.78
 -1 36 -1 145.7 5.93
 -1 36 -1 135.02 5.65
 1 -36 1 158.35 5.94
 -1 -36 -1 153.93 6.29
 -1 36 -1 146.8 5.83
 -1 -36 -1 151.64 5.97
 -1 36 -1 143.29 5.49
 1 36 1 145.93 5.88
 -2 36 -1 18.2 2
 2 36 1 20.68 1.99
 2 36 1 17.46 2.02
 -2 36 -1 22.11 2.25
 -2 36 -1 20.03 2.12
 -2 36 -1 20.2 2.07
 -2 -36 -1 19.46 2.21
 2 36 1 21.46 2.2
 -2 -36 -1 19.23 1.96
 2 -36 1 21.22 2.09
 -3 36 -1 2.44 0.87
 -3 36 -1 2.87 1.14
 -3 -36 -1 0.17 0.99
 3 36 1 0.29 0.87
 -3 36 -1 1.92 1.07
 3 36 1 -0.04 0.77
 -3 -36 -1 2.35 0.86
 3 36 1 0.89 0.8
 -3 -36 -1 0.78 0.8
 -4 36 -1 74.35 3.99
 -4 36 -1 77.38 4.04
 -4 -36 -1 74.09 3.79
 4 36 1 73.29 4.03
 4 36 1 73.03 3.92
 4 36 1 68.96 3.72
 -4 -36 -1 69.15 3.99
 5 -36 1 -0.33 0.93
 -5 -36 -1 -0.48 0.91
 5 36 1 0.19 0.84
 -5 36 -1 0.14 0.87
 -5 36 -1 -0.73 0.78
 5 36 1 0.35 0.77
 -6 -36 -1 3.58 1.11
 6 36 1 2.3 0.94
 6 36 1 3.59 0.94
 6 -36 1 1.56 0.9
 -6 36 -1 1.53 0.84
 -6 36 -1 5.15 1.21
 6 -36 1 3.6 1.12
 -7 -36 -1 12.13 1.61
 7 -36 1 9.6 1.4
 7 36 1 12.24 1.44
 -7 36 -1 12.47 1.56
 7 36 1 12.23 1.69
 -7 -36 -1 14.01 1.6
 7 36 1 14.81 1.72
 7 -36 1 12.59 1.58
 -7 36 -1 12.16 1.62
 7 36 1 9.89 1.32
 -8 36 -1 8.98 1.3
 -8 36 -1 9.42 1.36
 8 36 1 8.64 1.28
 8 -36 1 6.61 1.14
 -8 -36 -1 8.14 1.29
 8 36 1 7.98 1.44
 -8 -36 -1 9.24 1.3
 8 -36 1 6.63 1.18
 -9 36 -1 2.25 0.8
 9 -36 1 2.44 0.82
 -9 -36 -1 1.86 0.73
 -9 -36 -1 2.06 0.79
 9 36 1 1.57 0.68
 -9 36 -1 1.66 0.72
 10 36 1 14.81 1.47
 10 36 1 14.07 1.33
 10 -36 1 11.64 1.36
 -10 36 -1 15.5 1.37
 10 -36 1 14.36 1.38
 -10 36 -1 14.71 1.43
 -10 -36 -1 12.2 1.3
 -10 -36 -1 14.26 1.37
 11 36 1 5.36 0.75
 -11 -36 -1 4.07 0.7
 11 -36 1 5.39 0.95
 11 36 1 3.54 0.71
 -11 36 -1 4.07 0.67
 -11 -36 -1 4.98 0.75
 -11 36 -1 5.67 0.81
 -12 -37 1 0.1 0.37
 12 -37 -1 -0.52 0.51
 12 37 -1 0.03 0.36
 -12 -37 1 1.15 0.47
 -12 37 1 0.4 0.35
 -11 37 1 0.52 0.52
 11 -37 -1 0.44 0.54
 11 37 -1 0.72 0.55
 -11 -37 1 1.35 0.71
 -11 -37 1 -0.09 0.53
 -10 37 1 3.74 0.89
 10 37 -1 3.55 0.91
 10 -37 -1 2.71 0.78
 -10 37 1 3.13 0.65
 -10 -37 1 3.4 0.88
 -9 37 1 34.52 2.13
 -9 37 1 37.56 2.43
 -9 -37 1 34.1 2.18
 9 -37 -1 31.87 2.5
 9 37 -1 38.68 2.57
 -9 -37 1 38.74 2.58
 -8 37 1 10.87 1.34
 8 37 -1 12.18 1.61
 8 37 -1 12.63 1.68
 -8 37 1 10.65 1.45
 8 -37 -1 9.77 1.5
 -8 -37 1 9.19 1.23
 8 37 -1 7.7 1.09
 -7 -37 1 17.86 1.79
 -7 37 1 23.34 1.95
 7 37 -1 19.06 1.84
 -7 37 1 20.27 1.96
 7 -37 -1 20.06 2.1
 7 37 -1 19.53 2.05
 -6 37 1 137.74 5.37
 6 37 -1 146.37 5.57
 6 37 -1 132.44 5.42
 -6 -37 1 129.6 5.26
 -6 -37 1 134.71 5.26
 -6 37 1 134.91 5.23
 -5 37 1 26.84 2.28
 5 37 -1 24.38 2.23
 5 37 -1 27.64 2.43
 5 37 -1 26.22 2.37
 -5 -37 1 27.85 2.4
 -5 37 1 27.42 2.36
 5 37 -1 27.54 2.5
 -4 37 1 7.91 1.35
 4 37 -1 6.2 1.41
 -4 37 1 7.98 1.44
 4 37 -1 9.48 1.65
 4 37 -1 8.06 1.43
 -4 -37 1 9.76 1.5
 4 37 -1 9.7 1.63
 3 37 -1 91.2 4.56
 -3 -37 1 90.41 4.58
 3 -37 -1 93.67 4.56
 3 37 -1 91.25 4.41
 3 37 -1 92.95 4.52
 -3 37 1 93.13 4.35
 -3 37 1 95.37 4.53
 -3 -37 1 97.75 4.52
 2 37 -1 330.2 9.62
 -2 -37 1 344.79 10.17
 2 -37 -1 348.66 9.89
 2 -37 -1 359.37 10.46
 2 37 -1 332.74 9.87
 -2 37 1 324.28 9.36
 -2 37 1 335.75 9.32
 -2 37 1 349.4 9.9
 2 37 -1 341.91 9.86
 2 37 -1 335.24 9.63
 -2 -37 1 340.85 9.72
 -1 -37 1 27.55 2.55
 1 37 -1 25.38 2.32
 -1 37 1 30.8 2.57
 1 -37 -1 34.93 2.69
 -1 37 1 29.84 2.37
 -1 37 1 26.53 2.18
 1 37 -1 31.95 2.6
 1 37 -1 26.62 2.43
 -1 -37 1 30.61 2.43
 1 -37 -1 31.78 2.77
 1 37 -1 29.84 2.45
 0 -37 1 9.93 1.51
 0 37 1 9 1.43
 0 -37 1 10.28 1.66
 0 37 -1 10.16 1.61
 0 37 -1 10.88 1.58
 0 37 -1 9.76 1.48
 0 37 -1 8.73 1.4
 0 -37 -1 11.75 1.87
 0 37 1 11.56 1.68
 0 37 -1 10.36 1.45
 0 -37 -1 8.29 1.4
 1 37 1 69.72 3.86
 1 -37 1 63.85 3.63
 -1 -37 -1 60.77 3.84
 -1 -37 -1 62.26 3.65
 1 37 1 66.12 3.63
 -1 37 -1 61.62 3.61
 1 37 1 68.23 3.54
 -1 37 -1 66.26 3.7
 -1 37 -1 60.3 3.54
 -1 37 -1 62.17 3.68
 2 37 1 -0.29 0.74
 -2 -37 -1 1.53 0.99
 -2 37 -1 0.59 0.85
 -2 -37 -1 0.38 0.88
 -2 37 -1 1.75 0.96
 2 37 1 0.71 0.84
 -2 37 -1 1.42 0.94
 2 -37 1 -0.1 0.9
 2 37 1 -0.1 0.71
 -2 37 -1 1.43 0.95
 3 37 1 23.97 2.23
 3 37 1 23.81 2.28
 -3 -37 -1 25.16 2.2
 -3 37 -1 25.24 2.21
 -3 37 -1 19.75 2.09
 -3 37 -1 23.41 2.07
 3 37 1 24.68 2.15
 -3 -37 -1 20.66 2.2
 3 -37 1 23.24 2.15
 -3 37 -1 22.55 2.22
 -4 -37 -1 2.35 0.8
 4 37 1 4.57 1.14
 -4 37 -1 2.55 0.83
 -4 -37 -1 3.32 0.99
 -4 37 -1 2.56 1.03
 4 37 1 3.25 1.02
 -4 37 -1 1.91 0.94
 4 37 1 0.6 0.83
 -5 -37 -1 -0.79 0.83
 5 37 1 1.17 0.81
 -5 37 -1 0.07 0.77
 5 37 1 0.17 0.82
 -5 37 -1 0.53 0.89
 6 37 1 1.89 0.98
 -6 37 -1 1.52 0.83
 -6 37 -1 0.81 0.84
 -6 -37 -1 2.59 0.89
 6 37 1 2.23 0.81
 -7 37 -1 -0.35 0.9
 7 37 1 -0.22 0.62
 7 -37 1 -0.36 0.77
 7 37 1 -0.69 0.68
 -7 -37 -1 -1.52 0.9
 -7 37 -1 0.39 0.68
 7 37 1 -0.65 0.83
 7 37 1 0.07 0.76
 8 37 1 5.03 0.96
 -8 37 -1 3.48 0.91
 8 -37 1 5.87 1.16
 -8 -37 -1 4.81 0.98
 -8 37 -1 5.73 1.14
 8 37 1 4.95 1.1
 -8 -37 -1 4.11 0.9
 8 -37 1 4.4 1.01
 -9 -37 -1 1.19 0.65
 9 37 1 1.36 0.66
 -9 37 -1 1.54 0.74
 -9 -37 -1 1.12 0.65
 9 -37 1 0.23 0.59
 -9 37 -1 0.79 0.61
 9 37 1 0.48 0.65
 -9 -37 -1 1.34 0.76
 9 -37 1 2.19 0.79
 10 37 1 21.83 1.66
 -10 -37 -1 23.9 1.63
 10 -37 1 22.84 1.76
 -10 37 -1 26.66 1.73
 10 37 1 22.88 1.55
 -10 -37 -1 23.62 1.61
 -10 37 -1 24.17 1.62
 -11 37 -1 2.54 0.55
 11 -37 1 0.99 0.42
 -11 37 -1 1.76 0.45
 -11 -37 -1 1.36 0.43
 11 37 1 1.54 0.51
 -11 -38 1 0.21 0.4
 -11 38 1 0.73 0.54
 11 38 -1 -0.41 0.52
 -11 -38 1 -0.05 0.42
 11 -38 -1 0.72 0.51
 -10 -38 1 23.58 1.75
 -10 38 1 23.79 1.73
 10 -38 -1 22.62 1.88
 10 38 -1 23.58 1.78
 -9 38 1 0.85 0.67
 -9 -38 1 -0.36 0.52
 -9 38 1 0.17 0.44
 9 -38 -1 -0.1 0.59
 9 38 -1 0.38 0.69
 -9 -38 1 -0.02 0.61
 8 -38 -1 69.31 3.68
 8 38 -1 73.19 3.56
 -8 38 1 75.48 3.54
 8 38 -1 79.02 3.78
 8 38 -1 73.13 3.31
 -8 38 1 73.03 3.29
 -8 -38 1 75.34 3.64
 -8 -38 1 77.33 3.42
 7 -38 -1 9.18 1.41
 -7 -38 1 9.36 1.26
 -7 38 1 10.26 1.34
 7 38 -1 11.72 1.44
 -7 38 1 11.09 1.51
 7 38 -1 8.57 1.42
 -6 -38 1 0.39 0.63
 6 38 -1 1.94 1.04
 6 38 -1 0.45 0.79
 -6 -38 1 0.95 0.67
 -6 38 1 -0.61 0.72
 -6 38 1 0.4 0.76
 5 38 -1 3.71 1.15
 5 38 -1 3.87 1.16
 5 38 -1 5.48 1.29
 -5 38 1 3.34 0.94
 -5 38 1 4.21 1.12
 -5 -38 1 3.58 1
 4 38 -1 113.88 5.04
 -4 38 1 106.17 4.66
 -4 38 1 106.38 4.59
 -4 -38 1 108.38 4.86
 4 -38 -1 110.9 4.82
 4 38 -1 102.15 4.79
 4 38 -1 103.33 4.61
 -4 38 1 94.58 4.18
 4 38 -1 105.4 4.75
 3 38 -1 0.74 0.94
 -3 38 1 -0.3 0.81
 3 38 -1 2.03 1.03
 3 38 -1 1.14 0.95
 -3 -38 1 1.92 0.99
 3 -38 -1 0.72 1.07
 -3 38 1 2.59 1.1
 3 38 -1 1.57 1.01
 3 -38 -1 0.6 0.8
 -2 -38 1 27.13 2.52
 2 38 -1 27.35 2.51
 2 38 -1 30.63 2.49
 -2 38 1 29.04 2.43
 2 38 -1 28.73 2.49
 2 -38 -1 28.74 2.46
 2 -38 -1 28.93 2.71
 -2 38 1 26.01 2.19
 2 38 -1 31.26 2.72
 -2 -38 1 24.5 2.23
 1 38 -1 45.19 3.08
 1 38 -1 46.28 3.01
 1 38 -1 45.72 2.92
 -1 -38 1 47.66 3.29
 1 -38 -1 44.55 3.04
 1 38 -1 50.26 3.27
 1 38 -1 41.31 2.97
 -1 -38 1 46.35 3.02
 -1 38 1 44.7 2.86
 -1 38 1 45.98 3.12
 1 -38 -1 47.16 3.38
 0 38 -1 14.06 1.82
 0 38 -1 15.29 1.89
 0 38 -1 17.1 1.85
 0 -38 1 18 2.12
 0 38 -1 13.84 1.58
 0 38 1 15.87 1.89
 0 38 -1 18.65 1.95
 0 38 1 16.73 1.8
 0 -38 -1 21.14 2.26
 0 -38 -1 16.69 1.86
 0 -38 1 17.06 1.84
 -1 38 -1 15.34 1.77
 -1 38 -1 18.05 1.92
 1 -38 1 16.02 1.8
 1 38 1 15.45 1.82
 -1 38 -1 15.69 1.92
 -1 38 -1 15.13 1.79
 -1 -38 -1 16.91 2.06
 1 38 1 16.36 1.83
 -1 38 -1 17.44 1.91
 -1 -38 -1 15.12 1.85
 -2 38 -1 35.85 2.71
 2 38 1 35.99 2.75
 -2 -38 -1 39.52 3
 2 -38 1 36.7 2.69
 -2 38 -1 35.19 2.58
 -2 38 -1 38.25 2.83
 -2 38 -1 36.38 2.66
 -2 -38 -1 39.68 2.83
 2 38 1 38.39 2.72
 2 38 1 36.61 2.51
 -2 -38 -1 37.55 2.63
 -3 38 -1 2.37 1.04
 -3 38 -1 2.52 0.83
 -3 -38 -1 1.55 0.94
 3 -38 1 2.52 0.9
 3 38 1 1.92 0.86
 -3 38 -1 1.47 0.91
 3 38 1 2.79 1.02
 -3 38 -1 1.13 0.7
 -3 -38 -1 1.24 0.77
 3 38 1 1.26 0.71
 -4 38 -1 0.26 0.89
 -4 38 -1 1.18 0.9
 -4 -38 -1 -0.54 0.86
 -4 38 -1 0.08 0.65
 4 38 1 -1 0.72
 4 38 1 0.47 0.8
 -5 -38 -1 20.27 2.03
 -5 38 -1 18.45 1.86
 5 38 1 18.2 1.87
 -5 38 -1 19.18 1.78
 5 38 1 16.38 1.67
 -5 38 -1 19.96 1.99
 6 38 1 1.81 0.79
 -6 38 -1 1.25 0.79
 6 38 1 0.18 0.69
 6 38 1 1.32 0.78
 -6 -38 -1 2.05 0.91
 -6 38 -1 1.61 0.74
 -7 38 -1 9.08 1.27
 -7 38 -1 10.34 1.48
 -7 -38 -1 11.05 1.42
 7 38 1 10.87 1.47
 7 38 1 11.63 1.31
 7 38 1 9.76 1.24
 8 38 1 1.03 0.66
 8 -38 1 0.97 0.57
 -8 38 -1 2.17 0.73
 -8 -38 -1 2.1 0.72
 8 38 1 2.03 0.65
 -8 38 -1 1.8 0.82
 9 38 1 13.75 1.27
 -9 -38 -1 15 1.34
 9 -38 1 13.27 1.39
 -9 -38 -1 13.06 1.32
 -9 -38 -1 13.6 1.27
 -9 38 -1 13.85 1.36
 9 38 1 12.63 1.33
 -9 38 -1 13.99 1.3
 10 -38 1 2.01 0.58
 -10 38 -1 1.32 0.52
 -10 -38 -1 1.68 0.5
 -10 38 -1 1.17 0.49
 10 38 1 2.05 0.47
 -10 -38 -1 1.86 0.51
 10 38 1 0.85 0.51
 -11 -39 1 1.52 0.46
 11 39 -1 1.03 0.4
 -11 39 1 0.91 0.46
 10 39 -1 19.98 1.54
 -10 39 1 20.39 1.52
 -10 -39 1 19.01 1.45
 10 -39 -1 18.07 1.35
 10 -39 -1 17.4 1.49
 -10 -39 1 18.82 1.52
 9 39 -1 12.2 1.34
 9 -39 -1 10.86 1.32
 -9 39 1 10.15 1.02
 -9 -39 1 12.61 1.33
 -9 39 1 11.96 1.29
 -9 -39 1 10.52 1.1
 -8 39 1 33.34 2.07
 8 -39 -1 34.32 2.38
 8 39 -1 32.97 2.24
 -8 -39 1 33.27 2.23
 8 39 -1 33.99 2.38
 -8 39 1 35.55 2.31
 8 39 -1 30.59 1.99
 -8 -39 1 33.01 2.08
 -7 39 1 56.43 2.9
 7 39 -1 56.97 3
 -7 -39 1 58.22 2.96
 -7 39 1 56.34 3.05
 7 39 -1 58.21 3.18
 6 39 -1 55.45 3.13
 6 39 -1 51.51 3.07
 -6 39 1 55.06 3.08
 -6 -39 1 55.82 3.02
 -6 39 1 54.29 2.98
 5 39 -1 46.78 3.02
 -5 -39 1 42.42 2.83
 5 39 -1 44.14 2.95
 -5 39 1 38.06 2.6
 -5 39 1 41.54 2.71
 5 39 -1 44.28 2.88
 5 -39 -1 45.37 2.94
 4 39 -1 3.18 1.04
 4 39 -1 3.15 1.06
 4 39 -1 3 1.06
 -4 39 1 2.43 0.76
 -4 39 1 1.97 0.75
 -4 39 1 4.37 1.12
 4 -39 -1 4.76 1.21
 4 39 -1 4.46 1.29
 -4 -39 1 2.07 0.87
 4 -39 -1 4.54 1.16
 3 39 -1 28.4 2.48
 -3 39 1 30.14 2.41
 3 39 -1 32.26 2.63
 3 39 -1 30.61 2.4
 3 39 -1 30.99 2.46
 -3 39 1 27.73 2.25
 -3 -39 1 31.89 2.6
 3 -39 -1 32.27 2.51
 3 -39 -1 32.67 2.73
 -2 39 1 42.2 2.87
 2 -39 -1 40.51 2.81
 2 39 -1 40.9 2.85
 2 39 -1 39.84 2.75
 -2 -39 1 42.19 2.82
 -2 39 1 36.28 2.53
 2 39 -1 34.47 2.73
 -2 -39 1 41.03 3.01
 2 -39 -1 44.92 3.21
 2 39 -1 45.92 3.11
 1 -39 -1 22.31 2.35
 1 39 -1 24.47 2.28
 1 -39 -1 22.32 2.19
 -1 -39 1 27.27 2.44
 -1 -39 1 22.16 2.08
 1 39 -1 18.92 1.98
 -1 39 1 20.81 1.92
 1 39 -1 22.49 2.12
 1 39 -1 26.29 2.37
 -1 39 1 21.38 2.14
 0 39 -1 1.13 0.76
 0 39 -1 0.59 1.01
 0 39 -1 0.09 0.88
 0 -39 1 1.59 0.85
 0 39 1 -0.46 0.77
 0 -39 1 1.01 0.77
 0 39 -1 -0.21 0.75
 0 -39 -1 -1.03 1.08
 0 39 1 0.11 0.67
 0 -39 -1 0.95 0.91
 0 39 -1 0.25 0.61
 -1 39 -1 9.86 1.55
 -1 39 -1 6.21 1.27
 -1 -39 -1 9.9 1.6
 1 -39 1 7.66 1.44
 -1 39 -1 8.35 1.39
 1 39 1 7.27 1.22
 -1 39 -1 8.82 1.33
 1 -39 1 10.48 1.47
 -1 -39 -1 7.74 1.3
 1 39 1 7.59 1.39
 2 39 1 120.83 4.84
 -2 -39 -1 106.98 4.58
 -2 -39 -1 110.43 5.06
 -2 39 -1 114.68 4.91
 -2 -39 -1 108.73 4.76
 2 39 1 110.78 4.91
 -2 39 -1 113.27 4.73
 -2 39 -1 106.41 4.61
 2 -39 1 107.36 4.66
 -2 39 -1 109.55 4.73
 -3 -39 -1 0.64 0.63
 -3 39 -1 -0.54 0.88
 3 39 1 1.52 0.84
 -3 39 -1 -0.05 0.76
 -3 39 -1 -0.39 0.64
 3 39 1 -0.21 0.85
 -3 39 -1 -1.79 1.07
 -3 -39 -1 0.84 0.94
 3 -39 1 0.93 0.84
 3 39 1 1.82 0.83
 -4 39 -1 27.91 2.28
 4 39 1 27.57 2.24
 -4 -39 -1 29.57 2.39
 4 39 1 24.78 1.97
 -4 39 -1 26.01 2.08
 -4 39 -1 30.3 2.37
 4 -39 1 27.6 2.21
 5 39 1 3.52 0.96
 5 39 1 4.46 0.97
 -5 -39 -1 3.1 0.9
 -5 39 -1 2.72 0.77
 -5 39 -1 3.11 1.05
 5 -39 1 2.7 0.84
 -5 39 -1 3.88 1.03
 6 39 1 37.94 2.36
 -6 39 -1 35.69 2.44
 -6 -39 -1 36.87 2.49
 6 39 1 36.59 2.55
 -6 39 -1 41.71 2.61
 -6 39 -1 33.92 2.11
 6 39 1 34.68 2.4
 6 39 1 34.8 2.33
 7 39 1 2.67 0.97
 7 39 1 1.04 0.53
 -7 39 -1 0.23 0.58
 -7 39 -1 1.51 0.78
 7 39 1 1.24 0.7
 -7 -39 -1 1.18 0.63
 8 39 1 12.47 1.39
 -8 39 -1 13.17 1.41
 -8 39 -1 14.83 1.4
 -8 -39 -1 12.27 1.28
 9 39 1 0.43 0.55
 -9 -39 -1 0.28 0.44
 -9 39 -1 0.86 0.55
 -9 -39 -1 0.56 0.48
 -9 39 -1 0.54 0.53
 9 39 1 0.67 0.34
 10 39 1 11.58 1.03
 10 -39 1 10.45 0.89
 -10 39 -1 12.39 1.03
 10 40 -1 2.42 0.62
 -10 -40 1 2.96 0.64
 10 -40 -1 2.84 0.6
 -10 40 1 1.86 0.58
 -9 -40 1 3.66 0.77
 9 -40 -1 2.99 0.73
 -9 40 1 2.54 0.54
 -9 40 1 3.02 0.74
 9 -40 -1 2.36 0.63
 9 40 -1 3.3 0.84
 -8 -40 1 11.72 1.27
 8 40 -1 12.16 1.37
 8 -40 -1 13.89 1.43
 -8 40 1 12.73 1.32
 8 40 -1 12.16 1.42
 -8 -40 1 10.12 1.1
 -8 40 1 10.7 1.11
 8 40 -1 9.59 1.06
 -7 -40 1 6.77 1.07
 -7 40 1 5.24 1.06
 -7 -40 1 3.41 0.75
 7 40 -1 5.83 1.07
 7 -40 -1 5.68 1.11
 7 40 -1 5.93 1.09
 -7 40 1 5.76 0.95
 -6 40 1 0.97 0.74
 6 40 -1 1.07 0.8
 -6 40 1 0.3 0.62
 6 -40 -1 1.28 0.77
 -6 -40 1 0.03 0.62
 6 -40 -1 2.54 1.03
 6 40 -1 0.67 0.68
 -5 -40 1 72.9 3.53
 5 -40 -1 80.36 3.81
 -5 -40 1 76.42 3.72
 -5 40 1 79.87 3.69
 5 -40 -1 89.68 4.21
 -5 40 1 78.5 3.64
 5 40 -1 77.92 3.81
 5 40 -1 83.93 3.89
 -4 40 1 16.5 1.72
 4 -40 -1 15.1 1.72
 4 40 -1 17.35 1.83
 -4 -40 1 14.88 1.72
 4 -40 -1 16.69 1.93
 -4 40 1 15.47 1.52
 4 40 -1 15.23 1.81
 -4 40 1 13.28 1.49
 4 40 -1 15.1 1.77
 4 40 -1 14.2 1.63
 3 40 -1 -0.29 0.83
 3 -40 -1 0.53 0.84
 3 40 -1 0.77 0.96
 -3 40 1 0.45 0.64
 3 40 -1 0.43 0.77
 3 40 -1 1.91 0.92
 -3 40 1 2.24 1.02
 3 -40 -1 0.8 0.84
 -3 -40 1 1.16 0.88
 -3 40 1 0.83 0.67
 -2 -40 1 9.63 1.42
 2 -40 -1 10.95 1.54
 -2 -40 1 10.51 1.56
 2 -40 -1 10.3 1.66
 2 40 -1 11.86 1.62
 -2 40 1 10.39 1.5
 2 40 -1 11.16 1.55
 2 40 -1 11.6 1.74
 2 40 -1 9.29 1.38
 -1 -40 1 31.9 2.39
 1 -40 -1 30.01 2.41
 -1 40 1 34.38 2.57
 1 -40 -1 33.65 2.72
 -1 40 1 30.07 2.2
 1 40 -1 31.77 2.38
 1 40 -1 30.48 2.53
 1 40 -1 32.08 2.47
 1 40 -1 31.65 2.56
 -1 -40 1 32.68 2.63
 0 -40 -1 21.37 2.24
 0 40 -1 23.07 2.16
 0 40 -1 19.93 1.93
 0 -40 -1 21 2.07
 0 -40 1 22.73 2.02
 0 40 1 20.16 1.82
 0 40 1 19.38 1.91
 0 -40 1 22.73 2.24
 0 40 -1 20.97 2.09
 0 40 -1 22.9 2.08
 1 -40 1 17.79 2.03
 -1 40 -1 14.98 1.66
 -1 -40 -1 20.45 2.11
 -1 40 -1 16.58 1.87
 1 -40 1 15.29 1.72
 1 40 1 15.52 1.64
 1 40 1 15.14 1.76
 -1 40 -1 18.33 1.81
 -1 40 -1 17.82 1.81
 -1 -40 -1 17.86 1.85
 -2 40 -1 0.01 0.8
 2 -40 1 2.07 0.88
 -2 40 -1 1.54 0.77
 -2 40 -1 0.75 0.73
 -2 40 -1 0.65 0.64
 -2 -40 -1 1.67 0.84
 -2 -40 -1 0.6 0.8
 2 -40 1 1.05 0.96
 2 40 1 1.75 0.91
 2 40 1 0.58 0.65
 -2 40 -1 0.15 0.77
 3 40 1 156.91 5.59
 -3 -40 -1 156.21 5.95
 -3 40 -1 158.79 5.77
 3 40 1 159.19 5.82
 -3 40 -1 150.07 5.29
 -3 40 -1 155.26 5.67
 -3 40 -1 165.9 5.59
 3 -40 1 168.89 5.72
 -4 40 -1 1.26 0.7
 4 -40 1 -0.13 0.69
 -4 -40 -1 0.48 0.8
 -4 40 -1 0.47 0.73
 4 40 1 -0.09 0.66
 -4 40 -1 0.45 0.65
 -5 40 -1 9.87 1.35
 -5 40 -1 8.84 1.32
 5 40 1 7.02 1.02
 5 40 1 7.37 1.16
 5 40 1 7.87 1.23
 -5 -40 -1 6.8 1.14
 -5 40 -1 5.45 0.95
 5 -40 1 7.1 1.12
 6 40 1 2.31 0.86
 6 40 1 1.4 0.64
 6 -40 1 1.03 0.64
 6 40 1 1.4 0.58
 -6 40 -1 1.47 0.69
 -6 40 -1 2.25 0.88
 6 40 1 1.35 0.76
 -6 -40 -1 2.46 0.9
 -7 40 -1 58.26 2.85
 7 -40 1 63.88 2.88
 7 40 1 61.95 3.03
 -7 40 -1 58.94 2.9
 7 40 1 58.59 2.68
 -7 -40 -1 64.77 3.03
 7 40 1 57.05 2.67
 -8 -40 -1 -0.91 0.66
 -8 40 -1 -0.58 0.55
 -8 40 -1 0.23 0.52
 8 -40 1 -0.28 0.49
 -8 -40 -1 1.4 0.51
 8 40 1 -0.71 0.64
 8 40 1 0.6 0.42
 -9 -40 -1 1.12 0.42
 -9 40 -1 1.52 0.54
 9 -40 1 0.41 0.39
 -9 40 -1 0.81 0.45
 9 40 1 0.34 0.44
 -10 41 1 6.95 0.79
 10 41 -1 6 0.75
 10 -41 -1 6.9 0.76
 9 41 -1 39.24 2.08
 9 -41 -1 39.9 2.02
 9 -41 -1 37.52 1.93
 -9 41 1 37.24 1.96
 8 41 -1 5.73 0.79
 -8 41 1 6.26 0.93
 8 41 -1 7.85 1.09
 -8 -41 1 6.26 0.84
 8 -41 -1 8.45 1.06
 8 -41 -1 7.5 1.04
 -8 41 1 7.3 0.89
 7 41 -1 0.43 0.53
 7 41 -1 2.46 0.86
 7 41 -1 1.28 0.75
 -7 41 1 1.54 0.55
 7 -41 -1 1.9 0.78
 7 -41 -1 1.31 0.65
 -7 41 1 1.68 0.74
 -7 -41 1 1.86 0.65
 6 -41 -1 38.96 2.53
 -6 41 1 37.27 2.33
 -6 41 1 39.13 2.29
 6 41 -1 35.99 2.34
 6 41 -1 37.87 2.42
 -6 -41 1 33.82 2.13
 6 -41 -1 36.85 2.36
 -5 -41 1 11.97 1.34
 -5 41 1 12.89 1.43
 5 -41 -1 12.77 1.57
 5 -41 -1 14.14 1.55
 5 41 -1 13.86 1.54
 5 41 -1 11.58 1.51
 -5 41 1 11.32 1.37
 -5 -41 1 13.23 1.47
 -4 -41 1 0.08 0.66
 4 41 -1 1.76 0.97
 4 41 -1 0.12 0.72
 -4 41 1 0.55 0.67
 4 41 -1 0.53 0.77
 -4 41 1 0.58 0.63
 4 -41 -1 0.3 0.87
 4 -41 -1 0.37 0.78
 3 41 -1 37.02 2.64
 -3 41 1 37.35 2.51
 -3 -41 1 37.49 2.62
 3 -41 -1 38.73 2.59
 3 -41 -1 44.05 2.99
 3 41 -1 36.67 2.52
 3 41 -1 39.58 2.79
 -3 41 1 34.12 2.28
 -3 41 1 34.27 2.32
 3 41 -1 34.92 2.4
 2 41 -1 18.14 1.8
 -2 41 1 18.83 1.79
 2 -41 -1 24.13 2.27
 2 41 -1 17.35 1.71
 2 41 -1 22.84 2.15
 2 -41 -1 20.6 1.97
 -2 -41 1 20.08 2.01
 -2 41 1 18.36 1.83
 2 41 -1 22.61 2.06
 -1 41 1 -0.83 0.82
 -1 -41 1 -0.1 0.79
 1 41 -1 -0.72 0.71
 1 41 -1 -0.36 0.91
 1 -41 -1 -1.13 0.96
 1 41 -1 -0.01 0.77
 1 -41 -1 0.95 0.97
 1 41 -1 0.72 0.76
 -1 -41 1 0.14 0.67
 0 -41 -1 13.04 1.71
 0 41 -1 14.76 1.63
 0 41 1 12.41 1.42
 0 41 -1 13.79 1.71
 0 -41 -1 14.97 1.65
 0 41 1 14.41 1.66
 0 41 -1 12.31 1.47
 0 41 -1 11.04 1.59
 0 -41 1 15.3 1.8
 0 -41 1 13.55 1.52
 -1 41 -1 16.56 1.77
 -1 -41 -1 16.35 1.65
 -1 -41 -1 17.38 1.95
 1 41 1 15.57 1.7
 -1 41 -1 15.2 1.61
 1 41 1 15.64 1.61
 -1 41 -1 16.05 1.62
 -1 -41 -1 17.33 1.85
 1 -41 1 17.33 1.93
 1 -41 1 17.26 1.75
 -1 41 -1 17.91 1.88
 2 41 1 1.6 0.78
 -2 -41 -1 0.84 0.88
 -2 41 -1 0.13 0.58
 -2 -41 -1 0.56 0.59
 2 41 1 0.2 0.71
 2 -41 1 0.01 0.83
 2 -41 1 0.56 0.62
 -2 41 -1 0.51 0.63
 -2 41 -1 0.19 0.65
 -2 41 -1 -0.38 0.73
 -3 41 -1 36.59 2.46
 3 41 1 31.59 2.28
 3 -41 1 39.15 2.83
 3 -41 1 39.35 2.49
 -3 41 -1 39.77 2.62
 -3 41 -1 33.93 2.28
 -3 -41 -1 34.04 2.59
 -3 41 -1 32.9 2.18
 -3 41 -1 35.24 2.31
 4 41 1 -0.05 0.71
 -4 41 -1 -0.04 0.61
 4 41 1 -0.28 0.65
 -4 41 -1 -1.31 0.65
 4 -41 1 -0.46 0.67
 -4 41 -1 0.68 0.87
 -4 -41 -1 -0.8 0.71
 -4 41 -1 -0.55 0.89
 -5 41 -1 3.99 0.96
 5 41 1 2.29 0.82
 -5 41 -1 2.83 0.85
 -5 41 -1 2.6 0.7
 5 -41 1 2.32 0.68
 5 41 1 4.76 0.95
 -5 -41 -1 3.51 0.9
 -6 41 -1 0.06 0.6
 6 41 1 -0.39 0.62
 6 41 1 -0.52 0.7
 -6 41 -1 0.2 0.55
 -6 -41 -1 0.23 0.58
 6 -41 1 -1.08 0.65
 7 41 1 12.49 1.18
 7 41 1 15.95 1.48
 -7 41 -1 13.42 1.34
 7 -41 1 16.09 1.33
 -7 41 -1 14.07 1.33
 -7 -41 -1 16.76 1.46
 -8 41 -1 -0.04 0.44
 8 -41 1 -0.62 0.52
 -8 -41 -1 -0.31 0.49
 8 41 1 0.36 0.48
 -8 41 -1 -0.28 0.42
 -8 -41 -1 -0.22 0.34
 9 41 1 1.3 0.45
 9 -41 1 1 0.45
 -9 41 -1 0.78 0.38
 -9 42 1 16.55 1.19
 9 42 -1 17.97 1.27
 9 -42 -1 19.78 1.3
 -9 -42 1 18.48 1.26
 8 42 -1 18.93 1.5
 -8 42 1 18.65 1.37
 8 42 -1 13.81 1.09
 8 -42 -1 17.04 1.35
 8 -42 -1 18.21 1.38
 7 -42 -1 0.33 0.56
 7 42 -1 0.28 0.66
 -7 -42 1 0.53 0.43
 7 42 -1 -0.24 0.57
 7 -42 -1 -0.27 0.55
 -7 42 1 -0.09 0.41
 -7 42 1 0.2 0.55
 7 42 -1 0.25 0.54
 6 42 -1 1.1 0.62
 6 -42 -1 0.13 0.55
 -6 42 1 0.71 0.49
 6 42 -1 2.05 0.77
 6 -42 -1 0.73 0.68
 -6 42 1 0.44 0.53
 -6 -42 1 0.01 0.51
 5 -42 -1 0.78 0.65
 -5 42 1 0.11 0.59
 5 42 -1 0.34 0.61
 5 -42 -1 1.21 0.85
 5 42 -1 -0.2 0.72
 -5 42 1 0.47 0.56
 -5 -42 1 1.76 0.61
 4 -42 -1 57.94 3.21
 4 -42 -1 52.93 2.89
 -4 42 1 53.61 2.82
 4 42 -1 52.6 2.86
 -4 42 1 45.3 2.55
 4 42 -1 54.11 3
 -4 -42 1 51.73 2.87
 4 42 -1 49.28 2.91
 -3 42 1 -0.58 0.6
 3 42 -1 -0.3 0.72
 -3 -42 1 1.4 0.74
 3 42 -1 0.82 0.67
 3 -42 -1 0.71 0.87
 -3 42 1 1.01 0.66
 3 42 -1 1.98 0.9
 3 -42 -1 1.71 0.77
 3 42 -1 0.31 0.74
 -2 42 1 13.16 1.51
 2 42 -1 12.96 1.47
 2 42 -1 11.14 1.41
 -2 -42 1 14.53 1.69
 2 -42 -1 13.25 1.68
 2 -42 -1 12.48 1.53
 -2 42 1 12.84 1.5
 2 42 -1 14.21 1.72
 2 42 -1 14.4 1.66
 -1 42 1 -0.24 0.67
 1 42 -1 1.93 0.88
 -1 42 1 -0.38 0.71
 1 42 -1 -0.54 0.64
 1 42 -1 -1.22 0.85
 -1 -42 1 -0.06 0.75
 1 -42 -1 0.15 0.94
 1 42 -1 -0.53 0.63
 -1 -42 1 1.17 0.74
 1 -42 -1 0.85 0.72
 0 -42 -1 1.06 0.73
 0 -42 1 2.68 0.92
 0 42 -1 2.83 0.97
 0 42 -1 1.47 0.68
 0 42 1 2.4 0.97
 0 42 -1 1.11 0.77
 0 42 1 1.29 0.61
 0 -42 -1 2.78 0.95
 0 -42 1 1.74 0.67
 0 42 1 2.09 0.78
 0 42 -1 1.28 0.64
 1 42 1 74.29 3.35
 1 42 1 84.88 3.88
 1 42 1 76.19 3.65
 -1 42 -1 71.53 3.42
 1 -42 1 79.2 3.59
 -1 42 -1 80.37 3.8
 -1 42 -1 74.05 3.57
 -1 -42 -1 74.77 3.4
 -1 42 -1 76.51 3.45
 1 -42 1 76.59 3.84
 -1 -42 -1 80.23 3.95
 -2 -42 -1 51.47 3.07
 -2 42 -1 45.15 2.61
 -2 42 -1 45.87 2.61
 2 42 1 57.73 3.16
 2 42 1 50.16 2.72
 2 -42 1 53.79 3.16
 2 -42 1 52.43 2.84
 -2 42 -1 52.82 2.78
 -2 42 -1 53.41 2.97
 2 42 1 48.02 2.86
 3 -42 1 131.95 4.64
 3 42 1 132.12 4.89
 -3 -42 -1 125.64 4.88
 3 42 1 126.86 4.54
 -3 42 -1 116.91 4.31
 3 -42 1 134.18 5.12
 -3 42 -1 121.94 4.38
 -3 42 -1 128.61 4.76
 -4 42 -1 3.31 0.78
 4 -42 1 3.15 0.92
 -4 42 -1 2.32 0.62
 -4 42 -1 2.69 0.84
 4 42 1 3.16 0.87
 -4 -42 -1 4.28 0.92
 4 42 1 2.41 0.76
 4 -42 1 3.17 0.8
 5 -42 1 4.77 0.83
 5 42 1 5.87 1.06
 -5 42 -1 4.65 0.8
 5 -42 1 6.53 1.17
 -5 42 -1 5.29 0.96
 -5 -42 -1 5.2 0.98
 -5 42 -1 4.69 0.95
 5 42 1 3.98 0.82
 5 42 1 6.12 1.03
 -6 -42 -1 0.85 0.5
 -6 42 -1 2.32 0.69
 6 -42 1 1.11 0.53
 6 42 1 1.2 0.68
 6 42 1 1.1 0.59
 6 -42 1 2.58 0.84
 -6 42 -1 0.94 0.62
 -7 -42 -1 38.06 2
 -7 42 -1 36.65 1.94
 7 -42 1 40.57 2.22
 -7 42 -1 35.5 1.97
 7 42 1 38.79 2.1
 -7 -42 -1 31.08 1.68
 7 42 1 29.7 1.64
 7 -42 1 37.74 1.9
 8 -42 1 9.22 0.95
 -8 42 -1 8.25 0.9
 8 42 1 9.32 0.96
 -8 42 -1 7.65 0.81
 8 43 -1 2.99 0.64
 8 -43 -1 3.97 0.7
 8 -43 -1 2.25 0.51
 -8 43 1 3.04 0.61
 7 43 -1 63.19 2.57
 -7 43 1 65.29 2.67
 7 -43 -1 68.47 2.86
 7 -43 -1 69.91 2.79
 7 43 -1 71.04 2.9
 -6 -43 1 0.99 0.44
 6 -43 -1 1.46 0.59
 6 -43 -1 1.7 0.66
 6 43 -1 1.88 0.68
 6 43 -1 2.22 0.64
 -6 43 1 1.21 0.51
 6 43 -1 2.35 0.8
 -6 43 1 1.65 0.55
 5 -43 -1 4.1 0.87
 5 -43 -1 4.11 0.94
 5 43 -1 3.82 0.88
 -5 43 1 3.32 0.73
 -5 -43 1 4.2 0.73
 5 43 -1 5.77 1.01
 4 -43 -1 0.43 0.65
 -4 -43 1 -0.06 0.48
 4 43 -1 0.32 0.72
 -4 43 1 0.51 0.54
 -4 -43 1 0.7 0.53
 4 43 -1 -0.29 0.59
 4 -43 -1 -0.21 0.56
 3 -43 -1 26.37 1.97
 3 43 -1 23.34 1.85
 -3 43 1 23.26 1.82
 -3 43 1 21.54 1.68
 3 -43 -1 26.45 2.14
 3 43 -1 23.89 2
 3 43 -1 23.32 1.91
 -3 -43 1 22.94 1.9
 2 -43 -1 51.98 2.81
 2 43 -1 44.92 2.51
 -2 43 1 46.55 2.63
 -2 -43 1 48.71 2.85
 -2 43 1 48.79 2.69
 2 43 -1 45.14 2.69
 2 43 -1 45.88 2.61
 2 43 -1 49.83 2.89
 2 -43 -1 54.29 3.07
 1 43 -1 0.24 0.6
 -1 43 1 0.56 0.58
 -1 -43 1 -0.84 0.71
 1 43 -1 -0.16 0.59
 1 -43 -1 0.57 0.78
 -1 43 1 -0.35 0.68
 1 -43 -1 -0.59 0.76
 1 43 -1 -0.22 0.75
 1 43 -1 0.86 0.72
 0 -43 1 1.14 0.7
 0 -43 1 3.01 0.8
 0 43 -1 2.89 0.85
 0 43 1 3.07 0.95
 0 43 -1 3.03 0.89
 0 -43 -1 2.26 0.68
 0 43 -1 3.11 0.83
 0 -43 -1 3.27 0.87
 0 43 1 2.2 0.81
 0 -43 -1 1.28 0.77
 0 43 -1 4.11 0.91
 -1 43 -1 1.8 0.75
 1 -43 1 2.11 0.65
 1 -43 1 1.34 0.84
 1 43 1 1.28 0.71
 1 43 1 2.47 0.74
 -1 43 -1 2.09 0.75
 1 43 1 1.49 0.82
 -1 43 -1 1.87 0.71
 -1 43 -1 0.71 0.57
 -1 -43 -1 1.45 0.85
 2 43 1 70.66 3.35
 2 43 1 67.22 2.98
 -2 -43 -1 69.45 3.42
 -2 43 -1 65.22 2.94
 -2 43 -1 70 3.32
 -2 43 -1 61.71 2.92
 -2 43 -1 60 2.89
 2 -43 1 69.16 3.12
 2 -43 1 71.09 3.51
 3 43 1 37.93 2.4
 3 -43 1 40.24 2.59
 -3 43 -1 36.97 2.35
 -3 -43 -1 37.22 2.41
 -3 43 -1 34.54 2.04
 3 -43 1 40.04 2.26
 -3 43 -1 35.27 2.04
 3 43 1 34.25 2.08
 -4 43 -1 37.62 2.27
 4 -43 1 41.52 2.24
 4 43 1 36.22 2.11
 4 -43 1 39.25 2.45
 -4 43 -1 36.89 1.99
 -4 -43 -1 39.38 2.31
 4 43 1 38.48 2.34
 -5 -43 -1 4.12 0.8
 5 -43 1 3.8 0.71
 5 43 1 4.49 0.85
 5 -43 1 5 0.94
 -5 43 -1 2.98 0.72
 5 43 1 3.85 0.81
 -6 43 -1 69.44 2.81
 6 43 1 69.26 2.75
 -6 -43 -1 73.5 2.88
 6 -43 1 72.91 3.1
 6 -43 1 66.99 2.66
 6 43 1 69.27 2.9
 7 43 1 3.2 0.66
 7 -43 1 4.1 0.74
 -7 -43 -1 2.62 0.56
 7 -43 1 3.15 0.54
 -7 43 -1 2.38 0.51
 7 -44 -1 -0.02 0.34
 7 44 -1 1.43 0.55
 7 44 -1 0.31 0.33
 7 -44 -1 0.61 0.44
 -6 44 1 0.6 0.37
 6 44 -1 0.91 0.54
 6 -44 -1 0.59 0.48
 6 44 -1 1.03 0.53
 6 44 -1 0.76 0.49
 6 -44 -1 1.14 0.6
 5 -44 -1 57.9 2.65
 5 44 -1 60.82 2.75
 -5 44 1 57.14 2.46
 5 -44 -1 61.63 2.87
 5 44 -1 57.69 2.64
 -5 -44 1 52.55 2.3
 4 -44 -1 0.74 0.68
 4 44 -1 -0.2 0.59
 4 44 -1 -0.19 0.5
 4 -44 -1 -0.23 0.5
 -4 44 1 -0.87 0.59
 -4 -44 1 -0.22 0.48
 -4 -44 1 1.43 0.53
 3 44 -1 0.87 0.69
 -3 44 1 1.79 0.65
 3 -44 -1 1.44 0.65
 3 44 -1 2.18 0.83
 -3 -44 1 1.74 0.64
 3 -44 -1 1.5 0.72
 -3 44 1 1.61 0.58
 3 44 -1 1.81 0.73
 -2 -44 1 0.96 0.61
 -2 44 1 0.12 0.53
 2 44 -1 0.39 0.65
 -2 44 1 1.02 0.57
 2 44 -1 0.46 0.61
 2 -44 -1 0.65 0.62
 2 -44 -1 0.32 0.75
 2 44 -1 1.02 0.7
 1 -44 -1 20.35 1.84
 1 -44 -1 19.61 1.52
 1 -44 -1 20.95 1.68
 1 44 -1 18.41 1.51
 -1 44 1 18.91 1.59
 1 44 -1 21.52 1.77
 1 44 -1 19.75 1.61
 1 44 -1 19.81 1.71
 -1 -44 1 17.87 1.66
 -1 44 1 20.56 1.73
 0 44 -1 11.43 1.21
 0 -44 1 12.65 1.47
 0 44 1 10.5 1.27
 0 44 -1 12.83 1.43
 0 44 -1 10.99 1.28
 0 44 1 11.31 1.34
 0 -44 -1 11.65 1.42
 0 -44 -1 9.63 1.08
 0 44 -1 11.27 1.25
 -1 44 -1 -0.14 0.66
 -1 44 -1 0.22 0.44
 1 44 1 1.2 0.75
 -1 -44 -1 0.25 0.59
 -1 44 -1 0.23 0.6
 1 -44 1 -0.61 0.61
 1 44 1 -0.77 0.63
 -1 44 -1 -0.47 0.56
 1 -44 1 -0.3 0.58
 -2 44 -1 4 0.75
 -2 44 -1 5.72 0.85
 2 -44 1 5.91 1.08
 2 44 1 7.38 1.15
 -2 44 -1 6.59 1.08
 -2 -44 -1 6.32 1.05
 2 -44 1 5.19 0.87
 2 44 1 5.58 0.83
 -2 44 -1 5.5 0.87
 -3 -44 -1 4.87 0.85
 3 -44 1 6.94 1.14
 -3 44 -1 5.2 0.89
 3 44 1 3.8 0.73
 3 -44 1 4.76 0.79
 -3 44 -1 6.16 0.83
 3 44 1 7.14 1.08
 -3 -44 -1 6.84 1.04
 -4 -44 -1 4.83 0.8
 4 44 1 6.69 0.98
 4 44 1 5.6 0.81
 4 -44 1 6.06 1
 -4 44 -1 5.58 0.9
 4 -44 1 5.49 0.8
 5 -44 1 -0.25 0.46
 -5 -44 -1 0.07 0.47
 5 44 1 0.95 0.5
 5 -44 1 1.06 0.62
 5 44 1 0.83 0.55
 -5 44 -1 0.08 0.46
 -6 44 -1 1.04 0.43
 6 44 1 2.09 0.62
 6 44 1 0.63 0.4
 6 -44 1 2.15 0.49
 -6 -44 -1 1.8 0.49
 6 -44 1 2.51 0.68
 6 45 -1 1.44 0.52
 6 -45 -1 0.85 0.44
 6 45 -1 0.64 0.46
 6 -45 -1 1.56 0.51
 5 45 -1 8.27 0.96
 -5 45 1 8 0.85
 5 45 -1 9.28 1.04
 5 -45 -1 9.4 1.07
 5 -45 -1 8.45 0.94
 4 45 -1 0.15 0.53
 -4 45 1 -0.44 0.48
 4 -45 -1 0.77 0.63
 4 45 -1 0.51 0.5
 4 -45 -1 1.15 0.54
 -3 45 1 11.49 1.04
 3 -45 -1 12.63 1.24
 -3 45 1 14.08 1.22
 3 45 -1 13.04 1.22
 3 45 -1 15.36 1.41
 -3 -45 1 12.89 1.11
 -3 -45 1 11.46 1.17
 3 -45 -1 15.74 1.47
 2 45 -1 2.72 0.75
 2 45 -1 3.28 0.72
 2 45 -1 2.53 0.77
 -2 45 1 1.71 0.54
 2 -45 -1 2.75 0.64
 -2 45 1 1.97 0.62
 -2 -45 1 1.95 0.68
 2 -45 -1 2.67 0.7
 2 -45 -1 3.11 0.82
 -1 45 1 10.03 1.15
 1 45 -1 10.97 1.23
 1 45 -1 9.15 1.13
 -1 -45 1 10.74 1.24
 1 -45 -1 7.12 0.9
 1 45 -1 10.16 1.09
 -1 45 1 9.34 1.12
 1 -45 -1 9.74 1.28
 0 45 1 7.77 1.09
 0 45 -1 7.45 1.05
 0 45 -1 5.24 0.75
 0 45 -1 5.82 0.93
 0 45 1 5.37 0.9
 0 45 -1 4.91 0.79
 0 -45 1 6.72 1.02
 0 -45 -1 6.9 1.1
 1 45 1 12.93 1.31
 -1 -45 -1 10.01 1.24
 -1 45 -1 9.66 0.98
 1 -45 1 11.42 1.31
 -1 45 -1 11.1 1.15
 -1 45 -1 11.22 1.22
 -1 45 -1 11.23 1.11
 -2 -45 -1 11.03 1.24
 2 -45 1 10.55 1.07
 -2 45 -1 11.17 1.04
 2 45 1 10.4 1.2
 2 -45 1 11.13 1.28
 -2 45 -1 10.73 1.19
 -2 45 -1 11.52 1.06
 3 45 1 1.87 0.69
 3 -45 1 -0.14 0.42
 -3 45 -1 1.38 0.63
 3 45 1 0.65 0.44
 -3 -45 -1 0.23 0.44
 3 -45 1 0.44 0.55
 4 -45 1 1.18 0.53
 -4 -45 -1 -0.08 0.46
 4 45 1 0.72 0.54
 4 45 1 1.1 0.56
 -4 45 -1 -0.08 0.43
 4 -45 1 -0.31 0.44
 -5 -45 -1 -0.56 0.44
 5 45 1 0.23 0.38
 5 -45 1 0.29 0.33
 5 45 1 0.41 0.46
 -5 45 -1 0.17 0.37
 5 -45 1 0.83 0.54
 6 -45 1 0.19 0.36
 5 -46 -1 0.36 0.34
 5 46 -1 0.82 0.41
 5 -46 -1 -0.15 0.35
 5 46 -1 0.34 0.36
 5 46 -1 0.66 0.43
 4 46 -1 41.81 2.08
 4 -46 -1 44.33 2.03
 4 46 -1 38.88 1.89
 4 -46 -1 47.9 2.26
 3 -46 -1 5.06 0.67
 -3 46 1 5.8 0.73
 3 46 -1 7.16 0.95
 3 46 -1 6.38 0.82
 3 -46 -1 5.19 0.74
 3 -46 -1 7.85 1
 -2 -46 1 -0.13 0.48
 2 46 -1 1.08 0.56
 2 46 -1 0.52 0.43
 2 -46 -1 0.71 0.49
 -2 46 1 0.63 0.44
 -2 46 1 1.24 0.48
 1 46 -1 4.48 0.81
 -1 46 1 3.75 0.68
 1 -46 -1 5.21 0.92
 -1 46 1 5.09 0.81
 -1 -46 1 4.81 0.81
 1 46 -1 5.06 0.75
 1 46 -1 5.03 0.83
 0 46 -1 3.39 0.72
 0 -46 -1 3.53 0.74
 0 46 -1 3.52 0.65
 0 -46 1 4.04 0.8
 0 46 -1 2.15 0.55
 0 46 1 3.05 0.72
 1 -46 1 6.89 0.96
 -1 46 -1 5.18 0.72
 -1 46 -1 5.88 0.74
 1 46 1 6.98 0.94
 -1 -46 -1 7.86 1.01
 -1 46 -1 4.69 0.8
 -2 46 -1 11.6 1.1
 -2 -46 -1 13.63 1.17
 2 46 1 12.97 1.22
 2 -46 1 12.54 1.21
 3 46 1 76.79 2.93
 3 46 1 80.15 2.92
 -3 -46 -1 77.5 2.82
 3 -46 1 79.5 3.08
 -3 46 -1 79.94 2.91
 4 46 1 30.3 1.64
 -4 46 -1 33.78 1.69
 4 -46 1 35.72 1.87
 4 46 1 33.35 1.69
 -4 -46 -1 31.61 1.59
 4 47 -1 15.22 1.11
 4 47 -1 13.44 1.05
 4 -47 -1 13.85 1.1
 3 47 -1 6.13 0.77
 3 -47 -1 6.97 0.85
 -2 -47 1 6.85 0.8
 2 47 -1 6.7 0.84
 2 -47 -1 6.35 0.88
 1 -47 -1 0.57 0.48
 1 47 -1 -0.11 0.42
 -1 47 1 -0.59 0.39
 -1 -47 1 0.32 0.4
 0 -47 -1 -0.2 0.48
 0 -47 1 0.91 0.47
 0 47 1 0.23 0.39
 0 47 -1 -1.01 0.55
 0 47 -1 0.02 0.42
 1 -47 1 0.34 0.38
 -1 -47 -1 -0.18 0.42
 1 47 1 0.98 0.44
 -1 -47 -1 0.45 0.45
 -1 47 -1 -0.82 0.54
 -2 47 -1 60.67 2.37
 -2 -47 -1 58.66 2.26
 2 47 1 60.9 2.32
 2 -47 1 63.19 2.53
 2 47 1 61.72 2.44
 3 47 1 16.34 1.16
 3 -47 1 18.86 1.29
 19 0 -2 18.14 1.64
 19 0 -2 17.69 1.31
 19 0 -2 15.11 1.07
 -18 0 2 10.95 1.19
 18 0 -2 11.21 1.61
 18 0 -2 11.36 1.22
 -18 0 2 11.11 1.26
 18 0 -2 13.16 1.48
 17 0 -2 -0.8 0.97
 -17 0 2 -0.16 0.75
 17 0 -2 0.1 0.57
 16 0 -2 1.03 0.99
 -16 0 2 2.76 0.99
 -15 0 2 0.55 0.97
 15 0 -2 0.22 0.94
 -14 0 2 157.79 5.76
 14 0 -2 164.16 6.15
 14 0 -2 163.53 6.42
 13 0 -2 13.4 1.66
 13 0 -2 15.41 1.85
 12 0 -2 274.66 13.7
 11 0 -2 39.73 4.63
 10 0 -2 22.24 3.37
 9 0 -2 661.06 19.45
 8 0 -2 30.88 3.36
 7 0 -2 87.34 5.07
 6 0 -2 3678.14 68.02
 5 0 -2 435.95 11.41
 5 0 -2 446.06 11.2
 4 0 -2 73.1 3.32
 4 0 -2 74 3.44
 3 0 -2 3810.86 68.44
 3 0 -2 3922.01 67.68
 2 0 -2 1626.51 29.83
 2 0 -2 1732.56 31.22
 2 0 -2 1670.38 29.41
 1 0 -2 275.9 6.48
 1 0 -2 271.04 6.05
 1 0 -2 270.3 6.12
 0 0 -2 198.37 5.43
 0 0 2 196.71 4
 1 0 2 171.36 4.44
 2 0 2 89.43 3.46
 3 0 2 74.19 3.58
 -4 0 -2 19.28 2.38
 4 0 2 20.2 2.07
 5 0 2 559.07 14.86
 -5 0 -2 519.99 15.51
 -6 0 -2 637.23 18.49
 6 0 2 638.45 17.56
 -7 0 -2 365.18 13.79
 7 0 2 375.47 13.26
 8 0 2 80.27 6.06
 -8 0 -2 85.65 6.58
 -9 0 -2 61.76 5.98
 9 0 2 67.96 5.92
 10 0 2 676.69 22.79
 -11 0 -2 296.96 8.73
 -11 0 -2 286.41 8.68
 -11 0 -2 285.63 9.06
 -11 0 -2 285.34 9.13
 11 0 2 277.98 8.57
 -12 0 -2 84.38 4.23
 -12 0 -2 86.04 4.3
 -12 0 -2 87.03 4.67
 -12 0 -2 80.25 4.47
 12 0 2 80.38 4.16
 -13 0 -2 36.47 2.82
 13 0 2 32.77 2.63
 -13 0 -2 35.66 2.95
 -13 0 -2 33.78 2.56
 14 0 2 322.74 9.33
 -14 0 -2 336.99 10.07
 -14 0 -2 335.77 9.54
 -14 0 -2 324.25 9.14
 -15 0 -2 28.67 2.19
 -15 0 -2 29.56 2.53
 15 0 2 25.92 2.13
 -15 0 -2 30.64 2.35
 -16 0 -2 45.21 2.69
 -16 0 -2 42.71 2.48
 16 0 2 43.1 2.39
 -16 0 -2 46.46 2.79
 17 0 2 10.85 1.01
 -17 0 -2 13.06 1.24
 17 0 2 13.02 1.17
 19 -1 -2 4.21 0.76
 19 1 -2 7.51 0.94
 19 1 -2 4.95 0.67
 19 -1 -2 5.06 0.64
 19 1 -2 6.27 1.04
 19 -1 -2 6.74 1.08
 -18 1 2 12.93 1.3
 18 -1 -2 14.85 1.36
 18 1 -2 15.16 1.86
 18 -1 -2 13.16 1.77
 18 1 -2 16.66 1.62
 -18 -1 2 13.58 1.42
 -18 -1 2 14.69 1.37
 18 1 -2 13.78 1.33
 -17 -1 2 10.98 1.52
 17 -1 -2 8.69 1.21
 17 -1 -2 10.12 1.45
 17 1 -2 10.82 1.61
 -17 1 2 9.11 1.32
 -17 1 2 8.83 1.25
 17 1 -2 7.77 1.15
 -16 1 2 21.58 2.18
 16 1 -2 24.81 2.34
 -16 -1 2 25.3 2.34
 16 -1 -2 23.85 2.33
 15 1 -2 101.75 4.96
 -15 1 2 101.76 4.83
 -15 1 2 94.42 4.25
 15 1 -2 100.8 4.69
 15 -1 -2 103.41 4.95
 14 1 -2 12.65 1.81
 14 -1 -2 10.7 1.75
 14 1 -2 11.24 1.72
 14 -1 -2 10.24 1.64
 -14 1 2 13.15 1.71
 13 -1 -2 47.82 3.21
 -13 -1 2 48.45 3.21
 13 1 -2 49.58 3.1
 13 1 -2 50.36 3.27
 -13 1 2 45.22 2.81
 13 -1 -2 50.45 3.14
 12 -1 -2 9.68 2.63
 12 1 -2 8.49 2.03
 11 -1 -2 170.77 9.92
 11 1 -2 161.45 9.75
 10 -1 -2 91.61 6.7
 10 1 -2 89.46 6.6
 9 1 -2 31.53 3.63
 9 -1 -2 30.83 3.55
 8 -1 -2 246.99 9.89
 8 1 -2 231.91 9.6
 7 1 -2 1123.82 25.1
 7 -1 -2 1128.02 25.19
 6 1 -2 231.47 8.17
 6 1 -2 248.36 7.86
 -6 -1 2 234.69 6.44
 6 -1 -2 240.29 8.27
 5 -1 -2 77.86 3.92
 5 1 -2 80.47 3.85
 -5 -1 2 75.47 2.7
 5 1 -2 81.89 4.02
 -4 -1 2 241.87 5.08
 4 -1 -2 245.29 6.97
 4 1 -2 244.69 6.97
 4 1 -2 247.75 7.13
 3 1 -2 962.64 18.87
 3 1 -2 952.49 19.55
 3 1 -2 981.32 17.8
 3 -1 -2 961.09 18.88
 2 -1 -2 457.39 10.29
 2 1 -2 465.45 10.61
 2 -1 -2 446.53 8.99
 2 -1 -2 461.57 9.76
 2 -1 -2 448.89 8.44
 2 1 -2 455.59 8.99
 1 1 -2 130.97 3.56
 1 1 -2 139.02 3.88
 1 -1 -2 131.71 3.41
 1 -1 -2 134.21 3.66
 1 1 -2 132.64 3.05
 1 1 -2 137.15 3.97
 0 -1 2 1.05 0.21
 0 -1 -2 0.87 0.46
 0 1 2 0.86 0.28
 0 1 -2 0.38 0.41
 0 1 -2 0.44 0.26
 0 1 2 0.72 0.23
 1 1 2 163.85 3.44
 -1 1 -2 161.83 3.72
 1 -1 2 161.6 4.26
 1 1 2 161.29 4.35
 2 -1 2 457.62 10.32
 2 1 2 451.24 10.38
 3 -1 2 194.06 6.28
 3 1 2 192.47 6.33
 -4 1 -2 578.55 15.04
 -4 -1 -2 579.64 15.13
 4 -1 2 582.09 13.83
 4 1 2 613.7 14.13
 5 -1 2 141.81 6.32
 5 1 2 141.31 6.35
 -5 1 -2 127.89 6.65
 -5 -1 -2 129.35 6.69
 -6 -1 -2 23.84 3.11
 6 1 2 19.01 2.51
 -6 1 -2 19.53 2.77
 6 -1 2 22.9 2.72
 -7 1 -2 43.7 4.34
 7 -1 2 49.53 4.38
 7 1 2 43.6 4.15
 -7 -1 -2 53.8 4.86
 -8 1 -2 9.38 2.2
 8 1 2 10.53 2.14
 -8 -1 -2 8.63 2.09
 8 -1 2 10.1 2.13
 -9 -1 -2 880.69 26.58
 9 1 2 883.17 25.81
 -9 1 -2 916.05 26.91
 9 -1 2 887.81 25.9
 -10 -1 -2 23.73 4.08
 10 1 2 22.43 3.62
 10 -1 2 21.22 3.6
 -11 -1 -2 12.85 1.86
 -11 1 -2 12.97 1.68
 -11 1 -2 13.46 1.78
 -11 -1 -2 11.87 1.74
 -11 1 -2 10.03 1.57
 11 -1 2 11.99 1.59
 -11 1 -2 13.9 1.74
 -11 -1 -2 12.58 1.67
 11 1 2 11.81 1.6
 -12 1 -2 44.21 3.21
 -12 -1 -2 44.15 3.35
 12 1 2 44.52 3.06
 -12 -1 -2 44.6 3.02
 -12 -1 -2 44.05 3.02
 -12 1 -2 38.27 3.03
 -12 1 -2 42.03 2.91
 -12 1 -2 39.9 2.89
 -12 -1 -2 43.98 3.27
 12 -1 2 39.25 2.84
 -12 1 -2 43.55 3.03
 -13 1 -2 19.32 2.05
 -13 -1 -2 21.45 2.33
 -13 1 -2 18.77 2.13
 -13 -1 -2 19.16 1.92
 -13 1 -2 20.97 2.02
 13 1 2 17.78 1.97
 -13 -1 -2 18.81 2.01
 13 -1 2 19.63 2.02
 -14 -1 -2 30.6 2.74
 14 -1 2 22.95 2.18
 -14 -1 -2 28.18 2.3
 -14 -1 -2 28.46 2.81
 14 1 2 27.19 2.4
 -14 1 -2 23.12 2.14
 -14 1 -2 24.43 2.3
 -14 1 -2 23.93 2.58
 15 1 2 118.7 4.74
 -15 -1 -2 125.12 5.27
 -15 -1 -2 121.11 4.51
 15 -1 2 117.57 4.69
 -15 1 -2 120.99 4.56
 -15 1 -2 123.69 5.12
 -15 1 -2 123.07 4.87
 -15 1 -2 120.43 5.17
 -15 -1 -2 119.86 4.83
 -16 -1 -2 0.27 0.7
 -16 -1 -2 0.16 0.66
 -16 -1 -2 1.51 0.77
 16 -1 2 1.1 0.55
 -16 1 -2 -0.6 0.73
 16 1 2 1.34 0.63
 -16 1 -2 0.55 0.73
 -17 1 -2 0.58 0.6
 -17 -1 -2 0.04 0.53
 17 1 2 0.73 0.4
 17 1 2 -0.25 0.49
 17 -1 2 0.52 0.4
 17 -1 2 -0.15 0.62
 19 -2 -2 1.92 0.78
 19 -2 -2 1.44 0.78
 19 2 -2 1.09 0.67
 19 -2 -2 1.47 0.67
 19 2 -2 1 0.4
 19 2 -2 0.74 0.91
 18 2 -2 4.71 0.98
 -18 2 2 5.36 0.87
 18 2 -2 3.54 0.74
 -18 -2 2 4.79 0.85
 18 -2 -2 3.06 1.07
 18 -2 -2 4.32 0.86
 18 2 -2 4.55 1.12
 18 -2 -2 4.74 1.02
 -18 -2 2 4.17 0.88
 -17 -2 2 2.91 0.81
 17 -2 -2 2.75 0.82
 17 2 -2 6.36 1.34
 17 2 -2 4.06 0.92
 17 -2 -2 3.08 0.95
 -17 2 2 4.38 0.96
 -17 2 2 5.5 1.1
 -16 2 2 25.95 2.32
 16 2 -2 27.32 2.47
 16 -2 -2 27.75 2.28
 16 -2 -2 30.81 2.53
 -16 -2 2 25.78 2.34
 -15 2 2 18.82 2.07
 15 -2 -2 19.69 2.16
 15 2 -2 19.74 2.15
 -15 2 2 19.83 1.91
 15 2 -2 21.64 2.36
 -14 2 2 221.18 7.55
 14 2 -2 213.72 7.61
 14 2 -2 210.78 7.26
 14 -2 -2 224.95 7.38
 14 -2 -2 217.09 7.6
 -14 2 2 212.36 6.93
 13 2 -2 30.81 2.46
 13 -2 -2 29.68 2.39
 -13 2 2 26.57 2.16
 13 -2 -2 26.79 2.39
 -13 -2 2 28.69 2.47
 13 2 -2 25.08 2.38
 12 -2 -2 1.57 1.38
 12 2 -2 0.96 0.89
 11 2 -2 17.56 3.01
 11 -2 -2 16.42 3.05
 10 2 -2 137.26 8.35
 10 -2 -2 132.46 8.13
 9 -2 -2 42.5 4.16
 9 2 -2 46.98 4.45
 8 2 -2 254.74 10.13
 8 -2 -2 252.2 10.07
 7 -2 -2 25.15 2.74
 -7 -2 2 22.77 1.9
 7 2 -2 22.35 2.27
 7 2 -2 20.08 2.43
 6 2 -2 12.16 1.6
 6 -2 -2 15.79 1.98
 -6 -2 2 13.26 1.26
 6 2 -2 11.71 1.63
 5 2 -2 594.63 14.18
 5 2 -2 592.57 13.89
 -5 -2 2 576.14 11.95
 5 -2 -2 591.34 14.15
 -4 -2 2 189.29 4.39
 4 2 -2 192.58 6
 4 -2 -2 199.06 6.07
 4 2 -2 196.08 6.21
 3 2 -2 501.66 10.94
 3 -2 -2 511.83 10.97
 3 -2 -2 508.13 10.98
 3 2 -2 512.18 11.59
 2 -2 -2 10.16 0.74
 2 -2 -2 9.85 1.1
 2 -2 -2 10.22 1.1
 2 2 -2 12.15 1.22
 2 2 -2 9.87 0.79
 2 2 -2 11.32 1.34
 2 -2 -2 11.21 1.12
 2 -2 -2 10.8 0.86
 2 2 -2 11.34 0.86
 1 -2 -2 179.58 4.01
 1 2 -2 186.55 4.58
 1 2 -2 177.79 4.91
 1 2 -2 178.09 4.18
 1 2 -2 178.84 5.43
 1 -2 -2 177.29 5.42
 1 2 -2 179.52 4.9
 1 -2 -2 177.53 4.64
 1 -2 -2 174.73 5.21
 0 2 -2 24.14 1.64
 0 2 2 21.82 1.14
 0 -2 -2 21.45 1.56
 0 2 -2 22.26 1.58
 0 2 -2 22.6 1.29
 0 2 -2 21.19 1.79
 1 2 2 964.15 17.28
 -1 2 -2 957.07 17.38
 1 2 2 964.64 18.26
 -1 2 -2 935.81 19.85
 1 -2 2 954.02 18.01
 2 2 2 197.59 5.81
 2 -2 2 193.72 5.63
 3 2 2 1699.28 32.79
 3 -2 2 1685.53 32.56
 -4 2 -2 19.5 2.3
 -4 -2 -2 17.65 2.21
 4 2 2 19.58 2.06
 4 -2 2 19.56 2.05
 -4 2 -2 15.75 0.74
 -5 2 -2 132.05 6.74
 -5 -2 -2 132.05 6.78
 5 2 2 135.63 6.28
 5 -2 2 137.16 6.25
 6 2 2 10.01 1.89
 -6 -2 -2 9.47 1.92
 -6 2 -2 8.84 1.88
 6 -2 2 13.74 2.13
 -7 2 -2 110.25 7.06
 -7 -2 -2 117.71 7.29
 7 2 2 118.93 6.93
 7 -2 2 116.74 6.81
 8 -2 2 43.56 4.45
 -8 -2 -2 47.62 4.89
 -8 2 -2 54.01 5.15
 8 2 2 53.5 4.96
 -9 -2 -2 -0.29 1.3
 9 2 2 -1.67 1.85
 9 -2 2 3.15 1.55
 10 2 2 8.04 2.48
 10 -2 2 7.96 1.94
 -10 -2 -2 8.41 2.58
 -11 -2 -2 2.81 0.98
 -11 -2 -2 4.78 1.38
 -11 2 -2 2.81 0.95
 -11 2 -2 2.44 0.95
 -11 -2 -2 2.43 0.86
 -11 2 -2 1.96 0.82
 11 2 2 2.14 0.87
 -11 2 -2 1.22 0.68
 11 -2 2 2.23 0.73
 -12 -2 -2 9.87 1.76
 -12 2 -2 7.57 1.33
 12 -2 2 8.24 1.4
 12 2 2 8.16 1.4
 -12 2 -2 6.98 1.27
 -12 -2 -2 6.46 1.33
 -12 -2 -2 8.37 1.43
 -12 2 -2 9.18 1.65
 -12 -2 -2 9.06 1.67
 -13 -2 -2 4.88 1.31
 -13 2 -2 5.85 1.34
 -13 -2 -2 6.79 1.28
 -13 -2 -2 6.89 1.46
 -13 -2 -2 3.27 0.94
 -13 2 -2 7.17 1.33
 13 2 2 6.42 1.36
 13 -2 2 5.28 1.21
 -13 2 -2 5.46 1.21
 -14 -2 -2 3.84 0.84
 -14 -2 -2 2.97 1.05
 -14 2 -2 1.9 0.91
 -14 2 -2 4.97 1.09
 -14 -2 -2 2.6 1.16
 14 -2 2 3.26 0.96
 14 2 2 3.59 1.07
 -14 2 -2 2.09 1.11
 -15 2 -2 13.95 2
 -15 -2 -2 13.58 2.09
 15 -2 2 12.9 1.55
 -15 -2 -2 19.89 2.49
 -15 2 -2 12.66 1.65
 -15 2 -2 13.58 1.91
 -15 2 -2 14.48 1.97
 15 2 2 12.23 1.51
 16 -2 2 -1.24 0.81
 -16 2 -2 -0.39 0.71
 16 -2 2 0.02 0.51
 -16 -2 -2 0.11 0.64
 -16 2 -2 1.08 0.74
 -16 -2 -2 0.94 0.65
 -16 -2 -2 -0.77 0.8
 16 -2 2 0.16 0.56
 16 2 2 -0.45 0.57
 -17 2 -2 18.77 1.47
 17 2 2 18.25 1.37
 17 -2 2 19.24 1.39
 17 -2 2 18.92 1.38
 -17 -2 -2 17.93 1.46
 19 3 -2 50.53 2.61
 -19 -3 2 48.53 2.12
 19 3 -2 49.17 2.22
 19 -3 -2 47.54 2.66
 19 -3 -2 51.25 2.25
 19 -3 -2 52.36 2.27
 19 3 -2 43.52 1.92
 -18 3 2 11.63 1.21
 -18 -3 2 12.93 1.43
 18 -3 -2 10.13 1.4
 18 3 -2 11.64 1.21
 18 -3 -2 14.67 1.82
 18 -3 -2 11.32 1.18
 18 3 -2 15.86 1.57
 -18 -3 2 12.09 1.26
 18 3 -2 12.58 1.64
 17 3 -2 5.63 1.33
 17 -3 -2 4.75 1.03
 -17 -3 2 3.58 0.98
 17 3 -2 5.91 1.38
 -17 3 2 4.76 0.95
 -17 3 2 5.13 1.1
 17 -3 -2 5.94 1.18
 -16 3 2 43.95 2.97
 -16 -3 2 43.71 3.02
 16 3 -2 45.28 3.14
 16 -3 -2 39.45 2.73
 16 -3 -2 43.09 3.05
 15 3 -2 86.74 4.53
 15 -3 -2 82.95 4.39
 -15 3 2 85.21 4.37
 -15 3 2 84.86 4
 15 3 -2 84.97 4.24
 14 -3 -2 0.31 0.84
 14 3 -2 0.99 0.9
 14 3 -2 0.24 0.8
 -14 3 2 0.29 0.68
 -14 -3 2 2.4 1.1
 -14 3 2 0.53 0.73
 13 3 -2 105.84 4.94
 13 3 -2 105.02 4.68
 -13 3 2 100.15 4.36
 13 -3 -2 108.29 4.72
 13 -3 -2 107.5 4.92
 -13 -3 2 103 4.87
 12 -3 -2 8.45 2.58
 12 3 -2 9.04 2.42
 11 3 -2 663.98 22.03
 11 -3 -2 665.78 21.92
 10 3 -2 107.75 7.35
 10 -3 -2 93.75 6.82
 9 -3 -2 111.51 6.86
 9 3 -2 116.18 7.09
 8 3 -2 554.81 14.91
 8 -3 -2 571.7 16.67
 8 3 -2 576.89 16.86
 7 3 -2 1006.14 22.09
 7 3 -2 1030.62 23.64
 7 -3 -2 1023.54 23.51
 6 3 -2 24.64 2.28
 -6 -3 2 25.29 1.82
 6 3 -2 25.46 2.48
 6 -3 -2 27.03 2.6
 5 -3 -2 9.52 1.45
 5 3 -2 10.19 1.5
 5 3 -2 10.64 1.47
 -5 -3 2 9.75 0.98
 4 3 -2 90.36 3.92
 4 -3 -2 86.11 3.75
 4 3 -2 84.63 3.74
 -4 -3 2 86.57 2.72
 3 3 -2 24.87 1.9
 3 3 -2 27.05 1.73
 3 -3 -2 25.72 1.68
 3 -3 -2 22.8 1.53
 2 -3 -2 532.76 10.88
 -2 3 2 529.8 10.11
 2 3 -2 534.87 11.69
 2 -3 -2 561.74 11.92
 2 -3 -2 557.82 12.11
 2 3 -2 546.82 10.96
 1 -3 -2 15.02 1.16
 1 3 -2 13.16 1.34
 1 -3 -2 16.2 1.43
 1 3 -2 15.11 1.04
 1 3 -2 17.11 1.36
 -1 3 2 12.1 1.01
 1 -3 -2 15.19 0.7
 1 -3 -2 14.08 1.37
 -1 3 2 13.14 0.64
 0 3 -2 91.03 3.1
 0 -3 -2 92.81 3.56
 0 3 -2 98.89 3.56
 0 3 -2 100.57 3.69
 0 3 2 89.74 2.81
 0 3 -2 95.84 3.96
 1 3 2 2.19 0.54
 -1 3 -2 2.32 0.74
 1 3 2 2.31 0.46
 1 -3 2 2.25 0.49
 2 -3 2 439.28 10.18
 2 3 2 451.68 10.46
 -2 3 -2 424.08 11.05
 3 -3 2 424.91 10.78
 -3 -3 -2 409.04 11.92
 3 3 2 445.95 11.13
 -4 3 -2 243.02 8.97
 4 3 2 253.33 8.29
 -4 3 -2 231.47 4.83
 -4 -3 -2 245.08 9
 4 -3 2 245.26 8.01
 -5 3 -2 659.85 17.96
 5 3 2 662.77 17.01
 5 -3 2 644.43 16.69
 -5 -3 -2 637.78 17.85
 6 3 2 363.89 12.2
 6 -3 2 334.61 11.64
 -6 3 -2 364.04 12.88
 -6 -3 -2 337.56 12.59
 7 -3 2 269.93 10.9
 7 3 2 259.46 10.85
 -7 -3 -2 269.99 11.64
 -7 3 -2 285.67 11.82
 8 3 2 5.02 1.84
 8 -3 2 1.97 1.2
 -8 -3 -2 5.47 1.85
 9 -3 2 484.98 17.57
 -9 -3 -2 483.3 18.28
 9 3 2 476.14 17.58
 -10 -3 -2 1.15 1.32
 10 3 2 -1.31 1.64
 10 -3 2 -1.3 1.72
 11 -3 2 63.04 3.52
 -11 3 -2 67.15 3.9
 -11 -3 -2 68.83 3.71
 -11 -3 -2 59.23 3.71
 -11 3 -2 69.27 3.69
 11 3 2 59.65 3.34
 -11 3 -2 62.09 3.54
 -11 -3 -2 65.27 3.67
 -11 3 -2 63.41 3.63
 -11 -3 -2 56.15 3.71
 11 3 2 70.56 3.8
 -12 -3 -2 69.21 3.8
 -12 3 -2 68.41 3.82
 -12 -3 -2 66.18 4.09
 -12 3 -2 66.61 3.7
 12 3 2 66.98 3.81
 12 -3 2 65.88 3.66
 -12 3 -2 63.83 3.97
 -12 -3 -2 67.63 3.82
 -13 -3 -2 16.16 1.86
 -13 -3 -2 21.11 2.39
 -13 3 -2 22.61 2.19
 -13 3 -2 17.32 2.1
 13 -3 2 20.35 2.07
 -13 -3 -2 18.64 2.09
 -13 -3 -2 20.39 2.28
 -13 3 -2 16.91 2.09
 13 3 2 21.46 2.19
 -14 3 -2 12.1 1.77
 14 3 2 8.24 1.47
 -14 -3 -2 10.41 1.51
 14 -3 2 10.81 1.48
 -14 -3 -2 10.13 2.06
 -14 3 -2 14.15 1.84
 -14 3 -2 9.92 1.78
 -14 -3 -2 13.44 1.92
 -15 -3 -2 199.01 6.96
 15 -3 2 195.3 6.27
 -15 3 -2 195.45 6.44
 15 3 2 195.9 6.46
 -15 -3 -2 201.15 6.49
 -15 3 -2 193.2 6.68
 -15 3 -2 197.43 6.21
 -15 3 -2 200.05 6.89
 16 -3 2 1.22 1.2
 -16 3 -2 2.24 0.83
 -16 -3 -2 1.46 0.84
 -16 -3 -2 2.94 1.01
 16 -3 2 1.78 0.75
 16 3 2 1.72 0.7
 -16 -3 -2 2.35 0.85
 -17 -3 -2 2.11 0.65
 -17 -3 -2 1.3 0.64
 17 -3 2 1.13 0.5
 17 3 2 1.25 0.61
 -17 3 -2 0.73 0.49
 17 3 2 1.03 0.42
 17 -3 2 2.04 0.59
 -19 -4 2 5.32 0.75
 19 -4 -2 4.76 0.74
 19 4 -2 3.6 0.62
 19 -4 -2 3.93 0.96
 19 4 -2 5.72 0.95
 19 -4 -2 6.71 1.05
 19 4 -2 4.14 0.83
 18 4 -2 25.5 2.25
 18 -4 -2 23.27 2.24
 18 -4 -2 26.15 1.95
 18 -4 -2 24.75 1.69
 -18 -4 2 25.68 1.79
 18 4 -2 26.64 2.05
 18 4 -2 24.38 1.74
 -18 -4 2 26.37 1.93
 17 4 -2 70.72 3.69
 -17 -4 2 67.47 3.55
 -17 4 2 64.57 3.31
 17 4 -2 66.3 4.03
 17 -4 -2 71.11 3.63
 17 -4 -2 61.21 3.14
 16 -4 -2 31.69 2.4
 -16 4 2 31.5 2.41
 -16 -4 2 32.12 2.65
 -16 4 2 32.39 2.53
 16 4 -2 29.62 2.65
 16 -4 -2 30.26 2.62
 15 4 -2 53.51 3.57
 15 -4 -2 55.52 3.61
 15 -4 -2 53.72 3.27
 15 4 -2 55.27 3.4
 -15 4 2 56.83 3.49
 14 4 -2 7.8 1.34
 -14 4 2 8.71 1.44
 -14 -4 2 9.17 1.51
 14 4 -2 7.1 1.34
 -14 4 2 6.18 1.13
 14 -4 -2 10.16 1.6
 -13 -4 2 39.97 2.95
 -13 4 2 40.13 2.9
 -13 4 2 41.55 2.72
 13 -4 -2 43.13 3.03
 13 4 -2 40.66 3
 13 -4 -2 46.55 3.01
 13 4 -2 42.33 2.88
 12 -4 -2 224.65 12.31
 12 4 -2 209.43 12.05
 11 -4 -2 385.7 15.78
 11 4 -2 379.31 15.82
 10 -4 -2 138.91 8.39
 10 4 -2 136.83 8.42
 9 4 -2 223.08 10.28
 9 -4 -2 226.36 10.18
 8 -4 -2 230.22 9.59
 8 4 -2 233.72 8.53
 8 4 -2 236.55 9.81
 7 4 -2 0.35 0.6
 -7 -4 2 0.22 0.61
 7 -4 -2 0.45 0.9
 7 4 -2 0.48 1.11
 6 -4 -2 937.07 21.56
 6 4 -2 950.8 21.01
 6 4 -2 953.7 21.78
 -6 -4 2 942.85 19.41
 5 -4 -2 11.51 1.59
 -5 -4 2 10.96 1.1
 5 4 -2 8.09 1.3
 5 4 -2 10.25 1.5
 -4 -4 2 5.51 0.7
 4 4 -2 6.22 1.11
 4 4 -2 4.48 0.92
 4 -4 -2 7.34 1.18
 3 4 -2 331.69 8.02
 3 -4 -2 326.25 8.06
 3 4 -2 325.26 8.04
 3 -4 -2 314.39 7.55
 2 4 -2 364.12 8.29
 2 -4 -2 364.25 9.19
 2 4 -2 371.13 9.02
 2 -4 -2 386.83 8.88
 -2 4 2 368.6 7.49
 2 4 -2 344.79 9.15
 2 4 -2 377.05 8.81
 1 -4 -2 1769.41 33.27
 1 4 -2 1726.23 32.75
 1 -4 -2 1748.78 32.83
 -1 4 2 1776.57 30.82
 1 4 -2 1757.48 32.63
 -1 4 2 1760.84 31.99
 1 -4 -2 1793.83 32.35
 1 4 -2 1739.35 31.8
 0 4 2 2028.39 36.54
 0 -4 -2 2073.59 37.89
 0 4 -2 2059.59 38.59
 0 4 -2 2071.08 37.08
 1 4 2 70.68 2.51
 -1 4 -2 70.58 3.48
 1 -4 2 67.98 2.69
 2 -4 2 1093.04 21.18
 2 4 2 1075 21.45
 -2 4 -2 1018.37 22.03
 -3 4 -2 297 8.7
 -3 -4 -2 295.4 9.51
 3 4 2 299.02 8.62
 3 -4 2 295.25 8.33
 -3 4 -2 280.67 5.71
 4 -4 2 91.02 4.58
 -4 4 -2 92.3 2.51
 4 4 2 91.21 4.71
 -4 4 -2 93.74 5.27
 -4 4 -2 92.59 4.57
 -4 -4 -2 88.09 5.17
 -5 4 -2 1089.58 24.52
 5 4 2 1157.33 25.84
 -5 4 -2 1186.44 27.07
 5 -4 2 1119.85 25.34
 -5 -4 -2 1146.99 26.98
 6 -4 2 10.99 1.93
 -6 4 -2 11.26 2.13
 6 4 2 13.95 2.19
 -6 -4 -2 11.06 2.17
 7 -4 2 109.64 6.63
 -7 -4 -2 105.02 6.98
 7 4 2 112.83 6.81
 8 -4 2 446.55 15.78
 -8 -4 -2 445.33 16.58
 8 4 2 439.33 15.83
 9 4 2 425.19 16.51
 9 -4 2 433.58 16.38
 -9 -4 -2 405.63 16.66
 10 4 2 784.93 25.22
 -10 -4 -2 789.28 25.69
 10 -4 2 772.33 24.89
 -11 4 -2 73.21 3.83
 11 4 2 63.02 3.45
 -11 4 -2 62.41 3.56
 -11 4 -2 71.19 4.02
 11 4 2 62.37 3.65
 -11 -4 -2 67.45 3.94
 11 -4 2 64.9 3.56
 -11 -4 -2 66.62 4.09
 -11 -4 -2 66.2 3.65
 -11 -4 -2 65.41 3.7
 12 4 2 -0.25 0.71
 -12 4 -2 0.36 0.71
 -12 -4 -2 1.17 0.9
 -12 -4 -2 1.53 0.9
 12 -4 2 0.62 0.69
 -12 4 -2 1.54 0.81
 -12 -4 -2 1.67 0.92
 -12 4 -2 0.72 0.82
 13 -4 2 142.43 5.59
 -13 -4 -2 144.05 6.23
 -13 4 -2 145.23 5.67
 -13 -4 -2 141.79 6.19
 -13 -4 -2 141.62 5.64
 13 4 2 144.2 5.84
 -13 -4 -2 137.58 5.71
 -13 4 -2 138.36 5.72
 -13 4 -2 142.48 6.13
 14 -4 2 294.36 8.6
 14 4 2 297.57 8.92
 -14 -4 -2 306.24 9.52
 -14 -4 -2 300.94 8.53
 -14 -4 -2 299.78 8.9
 -14 4 -2 294.79 9.29
 -14 4 -2 294.93 9.12
 -14 4 -2 313.48 9.04
 -14 4 -2 309.68 8.8
 -15 -4 -2 13.51 2.16
 -15 4 -2 7.91 1.34
 15 4 2 7.42 1.34
 -15 4 -2 10.07 1.41
 15 -4 2 8.1 1.22
 -15 -4 -2 9.67 1.77
 -15 4 -2 8.39 1.42
 -15 4 -2 8.48 1.54
 16 -4 2 63.7 3.18
 16 -4 2 58.63 2.93
 16 4 2 56.97 2.85
 -16 -4 -2 62.8 3.24
 -16 -4 -2 58.72 2.88
 -16 4 -2 60.72 3.1
 17 -4 2 0.89 0.47
 -17 4 -2 0.92 0.52
 17 4 2 -0.21 0.49
 17 4 2 2.14 0.56
 17 -4 2 1.04 0.47
 17 4 2 -0.02 0.39
 -17 -4 -2 0.29 0.5
 17 -4 2 1.04 0.47
 -17 -4 -2 0.52 0.47
 -19 -5 2 34.07 1.78
 19 5 -2 32.93 2.01
 19 -5 -2 38.63 1.9
 19 -5 -2 40.04 1.92
 19 -5 -2 35.85 2.25
 19 5 -2 32.66 1.61
 18 -5 -2 12.06 1.71
 18 5 -2 12.26 1.57
 18 -5 -2 14.15 1.29
 18 5 -2 17.21 1.63
 -18 -5 2 14.8 1.49
 18 5 -2 15.68 1.42
 18 -5 -2 15.97 1.53
 17 5 -2 10.59 1.56
 17 5 -2 9.81 1.61
 17 -5 -2 8.38 1.3
 17 -5 -2 10.37 1.33
 -17 5 2 9.18 1.21
 -17 -5 2 11.55 1.55
 -16 5 2 103.43 4.61
 16 -5 -2 102.45 4.47
 16 -5 -2 107.94 4.89
 -16 5 2 102.39 4.45
 16 5 -2 104.99 4.68
 16 5 -2 107.12 4.93
 -15 5 2 30.23 2.52
 15 5 -2 29.32 2.65
 15 -5 -2 25.97 2.29
 15 5 -2 29.83 2.56
 15 -5 -2 31.08 2.56
 15 -5 -2 31.55 2.73
 14 5 -2 53.07 3.54
 -14 5 2 53.84 3.4
 -14 5 2 54.75 3.2
 14 -5 -2 57.29 3.55
 14 5 -2 53.33 3.34
 -14 -5 2 59.09 3.69
 14 -5 -2 58.29 3.59
 13 -5 -2 102.1 4.79
 -13 5 2 99.95 4.69
 -13 5 2 95.85 4.28
 13 5 -2 102.6 4.62
 -13 -5 2 102.74 4.85
 13 5 -2 105.79 4.96
 12 -5 -2 43.15 5.29
 12 5 -2 55.11 6
 11 -5 -2 33.79 4.38
 11 5 -2 36.74 4.63
 10 5 -2 228.92 11.23
 10 -5 -2 233.79 11.17
 9 5 -2 26.34 3.44
 9 -5 -2 28.55 3.51
 9 5 -2 25.27 2.74
 8 -5 -2 16 2.45
 8 5 -2 11.17 1.74
 8 5 -2 11.66 2.1
 -7 -5 2 1260.9 26.74
 7 5 -2 1330.01 28.18
 7 5 -2 1358.42 29.7
 7 -5 -2 1363.61 29.57
 6 5 -2 141 5.87
 6 5 -2 139.22 6.25
 -6 -5 2 134.35 5.01
 6 -5 -2 135.64 6.11
 -5 -5 2 40.85 2.29
 5 5 -2 41.82 3.04
 5 -5 -2 40.57 2.9
 5 5 -2 40.35 2.87
 -4 -5 2 130.13 4.08
 4 -5 -2 133.8 5.05
 4 5 -2 134.21 5.08
 3 5 -2 665.43 14.16
 3 -5 -2 657.47 14.08
 3 -5 -2 650.26 13.42
 2 5 -2 240.41 6.31
 -2 5 2 241.16 5.56
 2 5 -2 239.78 6.39
 2 -5 -2 253.18 6.55
 2 -5 -2 220.99 6.63
 2 5 -2 228.83 6.79
 1 -5 -2 17.54 1.49
 -1 5 2 17.68 1.07
 -1 5 2 14.18 1.3
 1 5 -2 16.79 1.33
 1 5 -2 13.47 1.33
 0 5 2 1281 23.73
 0 5 -2 1294.89 24.48
 0 5 2 1260.36 23.92
 0 5 -2 1305 25.8
 0 -5 -2 1317.8 25.32
 -1 5 -2 0.49 0.46
 -1 5 -2 1.27 0.79
 1 5 2 0.41 0.47
 -2 5 -2 3119.59 58.35
 2 -5 2 3253.26 57.58
 2 5 2 3237.91 57.93
 -3 5 -2 35.21 2.6
 3 -5 2 38.12 2.62
 -3 -5 -2 33.84 2.96
 -3 5 -2 41.68 3.22
 3 5 2 38.51 2.73
 -3 5 -2 35.97 1.5
 -4 5 -2 279.41 6.16
 4 -5 2 290.05 9.07
 4 5 2 284.8 9.26
 -4 5 -2 274.71 8.64
 -4 5 -2 299.71 10.19
 -4 -5 -2 280.34 10.03
 5 -5 2 46.14 3.59
 -5 -5 -2 53.46 4.32
 -5 5 -2 48.58 3.28
 -5 5 -2 54.25 4.29
 5 5 2 52.71 3.93
 6 5 2 4.69 1.47
 -6 -5 -2 4.88 1.59
 6 -5 2 4.42 1.32
 7 5 2 126.98 7.37
 -7 -5 -2 129.98 7.86
 7 -5 2 129.86 7.29
 8 -5 2 46.62 4.63
 -8 -5 -2 51.52 5.18
 8 5 2 44.27 4.6
 9 -5 2 289.11 13.11
 -9 -5 -2 286.16 13.64
 9 5 2 292.12 13.31
 -10 -5 -2 136.1 9.59
 10 -5 2 138 9.35
 10 5 2 132.61 9.25
 -11 5 -2 2.87 1.11
 -11 -5 -2 1.6 0.86
 -11 -5 -2 1.64 1.02
 -11 5 -2 2.3 0.78
 -11 -5 -2 2.92 0.93
 -11 5 -2 2.5 0.98
 11 5 2 2.95 0.9
 11 -5 2 1.32 0.72
 11 5 2 2.05 0.9
 -12 5 -2 45.97 3.05
 -12 -5 -2 46.29 3.15
 12 5 2 42.66 3.07
 -12 -5 -2 47.57 3.12
 12 -5 2 44.72 2.98
 -12 5 -2 49.73 3.45
 -12 -5 -2 49.55 3.53
 -12 5 -2 48.06 3.19
 -13 -5 -2 33.17 2.64
 -13 -5 -2 33.81 2.92
 13 -5 2 31.23 2.46
 -13 5 -2 33.19 2.87
 13 5 2 34.03 2.72
 -13 -5 -2 33.32 2.94
 -13 5 -2 31.44 2.51
 -13 5 -2 34.78 2.73
 -13 -5 -2 33.11 2.75
 -14 5 -2 1.5 1.26
 -14 5 -2 1.1 1.2
 14 -5 2 1.02 0.89
 -14 5 -2 0.8 1.08
 -14 -5 -2 2.82 1.97
 -14 -5 -2 1.12 1.12
 -14 -5 -2 2.97 1.34
 -14 5 -2 1.22 1.18
 14 5 2 1.21 0.97
 -14 -5 -2 1.19 1.03
 -15 5 -2 50.54 2.87
 15 5 2 52.89 3.04
 -15 -5 -2 57.27 3.49
 -15 5 -2 50.39 3.12
 -15 -5 -2 52.36 2.99
 15 -5 2 48.34 2.94
 15 -5 2 50.58 2.79
 -15 5 -2 50.65 3.18
 -16 -5 -2 0.69 0.95
 -16 -5 -2 1 0.84
 16 -5 2 0.37 0.69
 -16 5 -2 -0.98 0.75
 16 -5 2 0.63 0.61
 16 5 2 0.39 0.59
 17 -5 2 -0.29 0.4
 17 -5 2 -0.07 0.44
 17 5 2 -0.11 0.42
 -17 -5 -2 -0.09 0.45
 17 5 2 -0.15 0.41
 17 -5 2 0.23 0.36
 -17 -5 -2 -0.07 0.49
 -17 5 -2 -0.66 0.55
 19 -6 -2 1.45 0.5
 19 -6 -2 0.66 0.56
 -19 -6 2 0.6 0.41
 19 -6 -2 1 0.42
 19 6 -2 1.35 0.43
 -18 -6 2 13.5 1.42
 18 -6 -2 14.1 1.4
 18 -6 -2 13.64 1.22
 18 6 -2 12.49 1.55
 18 6 -2 13.08 1.46
 18 -6 -2 12.52 1.76
 18 -6 -2 13.43 1.39
 18 6 -2 11.45 1.26
 17 6 -2 1.75 0.94
 17 6 -2 4.67 1.16
 -17 -6 2 2.4 0.94
 17 -6 -2 2.62 0.79
 17 -6 -2 3.17 0.88
 -17 6 2 3.03 0.86
 16 6 -2 2.74 1.16
 16 -6 -2 3.47 1.06
 -16 6 2 4.33 1.09
 16 -6 -2 2.97 1.09
 16 6 -2 3.94 1.39
 16 -6 -2 4.29 1.1
 15 -6 -2 58.25 3.61
 -15 6 2 56.45 3.33
 15 6 -2 59.69 3.57
 15 -6 -2 56.1 3.47
 -15 6 2 59.89 3.51
 15 -6 -2 54.21 3.28
 15 6 -2 52.44 3.5
 14 6 -2 5.87 1.32
 14 -6 -2 7.34 1.35
 14 -6 -2 6.75 1.43
 14 -6 -2 6.55 1.29
 -14 6 2 7.9 1.37
 -14 -6 2 4.39 1.1
 14 6 -2 7.33 1.34
 13 6 -2 15.89 1.98
 -13 -6 2 17.63 2.01
 -13 6 2 18.98 2.07
 13 6 -2 17.79 1.94
 13 -6 -2 17.13 1.94
 -13 6 2 18.15 1.8
 12 -6 -2 24.15 2.19
 12 -6 -2 22.92 3.94
 12 6 -2 20.71 3.81
 12 6 -2 21.68 2.09
 12 6 -2 23.31 2.04
 11 6 -2 10.18 2.76
 11 -6 -2 4.17 1.79
 -10 6 2 407.07 13.9
 10 6 -2 457.06 16.71
 10 -6 -2 449.56 16.32
 -9 6 2 97.53 5.73
 9 6 -2 94.37 6.51
 9 -6 -2 95.11 6.5
 9 6 -2 93.99 5.48
 8 6 -2 152.5 7.81
 8 -6 -2 152.99 7.75
 8 6 -2 145.67 6.69
 7 6 -2 175.93 7.79
 -7 -6 2 161.67 6.21
 7 6 -2 160.43 6.81
 7 -6 -2 169.72 7.62
 6 6 -2 14.92 2.01
 -6 -6 2 15.3 1.6
 6 -6 -2 14.36 1.98
 6 6 -2 16.92 2.01
 5 -6 -2 33.36 2.72
 -5 -6 2 33.97 2.2
 5 6 -2 33.9 2.77
 4 -6 -2 607.08 12.01
 -4 -6 2 654.71 13.45
 4 -6 -2 642.92 14.59
 4 6 -2 634.68 14.66
 3 6 -2 868.01 18.06
 -3 6 2 869.75 17.25
 -2 6 2 84.06 2.88
 2 6 -2 79.56 3.2
 2 -6 -2 85.97 3.34
 2 6 -2 79.68 3.32
 2 6 -2 79.44 3.53
 2 -6 -2 76.63 3.44
 1 -6 -2 2046.94 37.72
 -1 6 2 2076.13 36.53
 -1 6 2 2041.04 37.4
 1 6 -2 1991.17 37.58
 1 6 -2 2064.66 37.48
 0 6 -2 1372.57 25.94
 0 6 -2 1403.13 27.27
 0 6 2 1345 25.11
 0 6 2 1298.95 25.29
 0 -6 -2 1357.35 26.67
 -1 6 -2 356.98 9.26
 -1 6 -2 368.16 9.82
 1 6 2 362.6 8.53
 -2 6 -2 53.65 3.15
 2 -6 2 51.72 2.83
 3 6 2 819.9 18.09
 -3 6 -2 758.21 17.51
 -3 -6 -2 771.59 19.01
 -3 6 -2 766.94 15
 3 -6 2 832.29 17.77
 4 6 2 0.95 0.7
 -4 -6 -2 0.52 1.04
 -4 6 -2 0.8 0.61
 4 -6 2 1.24 0.78
 -4 6 -2 1.17 0.46
 -5 -6 -2 162.07 7.88
 -5 6 -2 161.08 6.25
 5 6 2 170.51 7.45
 5 -6 2 162.61 7.11
 6 -6 2 269.76 10.17
 -6 -6 -2 252.23 10.8
 6 6 2 243.08 9.99
 -7 -6 -2 21.89 3.2
 7 -6 2 21.29 2.91
 7 6 2 21.16 3.02
 8 6 2 2.66 1.48
 -8 -6 -2 2.16 1.23
 8 -6 2 3.38 1.54
 9 -6 2 19.05 3.27
 -9 -6 -2 17.14 3.24
 9 6 2 18.91 3.31
 10 -6 2 267.42 13.32
 10 6 2 250.09 13.13
 -10 -6 -2 265.77 13.74
 -11 6 -2 82.93 4.18
 -11 -6 -2 84.15 4.17
 11 -6 2 71.42 3.8
 11 6 2 82.32 3.96
 -11 6 -2 84.58 4.18
 -11 6 -2 84.26 4.45
 11 6 2 83.21 4.32
 -11 -6 -2 85.88 4.69
 -11 -6 -2 85.42 4.5
 12 -6 2 62.66 3.54
 -12 -6 -2 67.78 3.75
 12 6 2 65.56 3.6
 12 6 2 58.44 3.69
 -12 -6 -2 60.29 3.71
 -12 6 -2 66.38 4.04
 -12 -6 -2 62.06 4.05
 -12 6 -2 63.74 3.68
 -12 6 -2 63.04 3.77
 -12 -6 -2 62.79 3.93
 -13 6 -2 8.5 1.54
 13 6 2 9.31 1.6
 -13 6 -2 7.4 1.42
 -13 -6 -2 8.52 1.73
 13 -6 2 8.49 1.39
 -13 6 -2 11.23 1.78
 -13 -6 -2 8.28 1.5
 -13 6 -2 9.98 1.53
 -13 -6 -2 9.58 1.52
 14 -6 2 14.5 1.66
 14 6 2 17.08 1.93
 -14 -6 -2 17.96 2.15
 -14 6 -2 15.9 1.98
 -14 6 -2 12.51 1.75
 -14 -6 -2 15.78 1.82
 -14 6 -2 17.45 1.96
 -14 -6 -2 16.42 2.13
 -14 6 -2 16.57 1.8
 -14 -6 -2 14.52 1.59
 -15 6 -2 17.05 1.93
 -15 6 -2 17.5 1.77
 15 6 2 18.35 1.92
 15 -6 2 17.09 1.89
 -15 -6 -2 22.33 2.36
 16 -6 2 -0.25 0.56
 -16 -6 -2 -0.32 0.7
 -16 6 -2 -0.13 0.59
 16 -6 2 -0.57 0.57
 -16 -6 -2 1.24 0.85
 16 6 2 -1.08 0.71
 -17 6 -2 0.55 0.44
 17 6 2 -0.64 0.47
 17 -6 2 0.38 0.42
 -17 -6 -2 -0.55 0.46
 17 -6 2 -0.39 0.41
 17 -6 2 -0.45 0.39
 -17 -6 -2 0.06 0.45
 19 7 -2 7.29 0.76
 19 7 -2 8.75 0.98
 19 -7 -2 7.11 1.06
 19 -7 -2 8.22 0.87
 -19 -7 2 5.69 0.75
 19 -7 -2 7.34 0.83
 18 -7 -2 26.18 1.65
 18 7 -2 29.61 2.12
 18 -7 -2 24.63 2.25
 18 -7 -2 29.35 1.97
 18 7 -2 27.01 2.15
 18 7 -2 26.16 1.77
 -18 -7 2 26.45 1.93
 18 -7 -2 27.7 1.91
 17 7 -2 7.85 1.59
 17 7 -2 6.72 1.44
 17 -7 -2 7.02 1.32
 -17 -7 2 7.39 1.38
 17 -7 -2 6.09 1.09
 -16 7 2 37.94 2.61
 16 7 -2 42.74 2.82
 16 7 -2 37.57 2.87
 16 -7 -2 34.91 2.58
 16 -7 -2 36.85 2.59
 -15 -7 2 54.95 3.49
 15 7 -2 55.46 3.56
 -15 7 2 51.5 3.2
 15 -7 -2 49.54 3.27
 15 7 -2 56.25 3.39
 15 -7 -2 49.36 3.1
 15 -7 -2 45.5 3.2
 14 7 -2 3.02 0.99
 -14 -7 2 3.97 1.1
 14 -7 -2 1.62 0.79
 14 7 -2 3.25 0.9
 -14 7 2 5.21 1.23
 14 -7 -2 3.34 1.11
 14 -7 -2 3.67 1.02
 13 -7 -2 22.66 2.22
 13 7 -2 21.8 2.12
 13 7 -2 21.08 2.21
 -13 7 2 18.38 1.8
 -13 7 2 20.44 2.02
 -13 -7 2 19.2 2.1
 -13 -7 2 21.9 2.22
 13 -7 -2 21.9 2.19
 12 -7 -2 44.54 3.03
 12 7 -2 46.32 3.09
 12 7 -2 48.28 5.72
 12 -7 -2 38 4.99
 12 7 -2 46.13 2.95
 11 -7 -2 845.77 25.96
 11 7 -2 843.52 26.17
 10 -7 -2 53.34 5.26
 -10 7 2 51.75 4.37
 10 7 -2 53.06 5.3
 -9 7 2 10.43 1.94
 9 7 -2 7 1.47
 9 7 -2 9.38 2.14
 9 -7 -2 11.86 2.41
 8 7 -2 1115.54 27.36
 8 -7 -2 1101.88 27.09
 8 7 -2 1100.52 25.37
 -8 7 2 1081.44 25.3
 7 7 -2 1310.34 29.04
 -7 7 2 1346.92 29.02
 -7 -7 2 1319.71 28.02
 7 7 -2 1390.79 30.79
 7 -7 -2 1409.01 30.55
 6 7 -2 6.42 1.5
 -6 -7 2 3.93 0.93
 6 -7 -2 6.25 1.48
 -6 7 2 3.21 1.01
 6 7 -2 4.5 1.25
 -5 7 2 63.09 3.66
 5 7 -2 65.49 3.96
 -5 -7 2 63.64 3.23
 5 -7 -2 64.48 3.82
 4 -7 -2 0.47 0.29
 4 7 -2 0.52 0.6
 4 -7 -2 0.65 0.75
 4 7 -2 1.54 0.77
 -4 7 2 0.4 0.59
 -3 -7 2 6239.72 107.48
 3 7 -2 6559.81 110.81
 -3 7 2 6295.3 107.99
 -3 7 2 6596.1 109.8
 2 7 -2 710.84 15.23
 2 7 -2 665.42 15.12
 2 -7 -2 674.03 15.05
 2 7 -2 722.81 14.71
 2 -7 -2 733.11 14.76
 -2 7 2 719.51 14.33
 -1 7 2 1377.36 25.22
 1 7 -2 1360.35 26.14
 -1 7 2 1371.8 25.98
 1 -7 -2 1336.81 25.9
 1 7 -2 1301.76 25.74
 0 7 -2 34.33 2.26
 0 -7 -2 36.11 2.55
 0 7 2 34.45 2.08
 0 7 2 35.18 2.01
 -1 7 -2 815.66 17.86
 -1 7 -2 865.76 18.53
 1 7 2 823.03 16.95
 -2 7 -2 1102.33 23.43
 -2 7 -2 1043.1 20.44
 -2 7 -2 1105.93 22.71
 -2 7 -2 1101.62 22.86
 3 7 2 41.09 3.01
 -3 7 -2 38.05 1.93
 -3 7 -2 40.53 3.29
 -3 -7 -2 39.26 3.33
 -3 7 -2 39.91 2.81
 3 -7 2 40.84 2.87
 4 -7 2 2146.46 40.53
 -4 7 -2 2038.92 39.19
 -4 -7 -2 2078.86 42.26
 4 7 2 2108.04 40.95
 5 7 2 733.1 18.92
 5 -7 2 735.49 18.48
 -5 -7 -2 691.6 19.59
 -5 7 -2 700.91 16.52
 -6 -7 -2 33.69 3.78
 6 7 2 27.7 3.16
 6 -7 2 29.63 3.18
 7 7 2 30.41 3.73
 7 -7 2 32.02 3.61
 -7 -7 -2 29.94 3.81
 8 7 2 188.19 9.89
 8 -7 2 184.7 9.65
 -8 -7 -2 172.23 9.94
 9 7 2 266.82 12.88
 9 -7 2 277.48 12.89
 -9 -7 -2 277.03 13.57
 10 -7 2 59.8 6.12
 10 7 2 54.74 5.94
 -10 -7 -2 53.61 6.06
 -11 7 -2 182.89 6.88
 -11 7 -2 178.81 6.47
 11 7 2 181.77 6.72
 -11 -7 -2 174.7 6.82
 -11 -7 -2 184.05 6.65
 -11 -7 -2 185 7.22
 11 7 2 176.51 6.19
 -11 7 -2 182.22 6.54
 -11 -7 -2 179.93 6.48
 12 7 2 347.61 10.33
 -12 -7 -2 348.54 9.98
 12 7 2 352.7 9.77
 -12 7 -2 359.36 10.2
 -12 -7 -2 364.18 10.78
 -12 7 -2 372.09 10.2
 -12 -7 -2 355.72 10.22
 -12 7 -2 355.69 10.59
 -12 -7 -2 347.78 10.86
 12 -7 2 341.08 9.75
 -13 -7 -2 73.49 3.86
 -13 -7 -2 74.76 4.07
 -13 7 -2 76.6 4
 13 -7 2 72.07 3.73
 -13 -7 -2 73.44 4.39
 13 7 2 70.41 3.99
 -13 7 -2 74.16 4.24
 -13 7 -2 67.68 3.98
 -13 7 -2 79.63 4.13
 -14 -7 -2 2.97 1.38
 14 7 2 2.53 1.09
 -14 -7 -2 2.51 0.92
 -14 7 -2 5.15 1.38
 -14 7 -2 4.42 1.27
 -14 7 -2 3.48 1.25
 -14 -7 -2 3.55 1.88
 -14 7 -2 3.24 1.2
 -14 -7 -2 5.96 1.82
 15 7 2 158.41 5.75
 -15 7 -2 167.63 6.02
 -15 -7 -2 168.5 5.78
 15 -7 2 164.7 5.77
 -15 7 -2 178.37 5.74
 -16 7 -2 20.46 1.77
 -16 -7 -2 24.72 1.81
 -16 -7 -2 21.27 1.86
 16 -7 2 21.7 1.85
 16 -7 2 20.03 1.68
 16 7 2 20.3 1.65
 -17 7 -2 4.36 0.76
 17 7 2 1.66 0.48
 -17 -7 -2 3.85 0.75
 -17 -7 -2 3.63 0.71
 17 -7 2 2.5 0.6
 17 -7 2 3.02 0.6
 17 -7 2 3.56 0.65
 19 -8 -2 5.59 0.86
 19 -8 -2 2.27 0.69
 -19 -8 2 3.21 0.6
 19 8 -2 4.03 0.71
 19 -8 -2 4.95 0.73
 18 -8 -2 16.86 1.31
 18 -8 -2 18.89 1.56
 18 8 -2 18.83 1.68
 18 -8 -2 16.18 1.44
 18 -8 -2 15.71 1.81
 18 8 -2 14.14 1.58
 -18 -8 2 15 1.51
 17 -8 -2 172.36 5.69
 -17 -8 2 168.99 5.94
 17 8 -2 177.43 6.06
 17 -8 -2 161.07 5.29
 17 -8 -2 160.19 5.44
 16 -8 -2 13.36 1.77
 16 -8 -2 13.24 1.66
 16 8 -2 12.6 1.93
 16 8 -2 16.59 2.17
 16 8 -2 18.56 2.02
 16 -8 -2 11.94 1.51
 -15 -8 2 1.48 0.96
 15 -8 -2 1.4 0.95
 15 -8 -2 1.2 0.95
 15 8 -2 0.93 0.94
 15 8 -2 0.13 0.83
 15 -8 -2 0.17 0.73
 14 -8 -2 -1 0.87
 14 -8 -2 0.44 0.86
 14 8 -2 -0.48 0.91
 -14 -8 2 1 0.88
 14 -8 -2 0.6 0.66
 -14 -8 2 0.46 0.75
 14 8 -2 0.08 0.79
 -13 -8 2 29.23 2.56
 13 8 -2 29.74 2.61
 13 -8 -2 27.6 2.31
 -13 -8 2 27.67 2.48
 13 8 -2 29.98 2.46
 13 -8 -2 30.42 2.58
 13 -8 -2 29.5 2.49
 -12 -8 2 427.6 11.44
 12 -8 -2 429.84 11.28
 12 8 -2 385.77 17.48
 12 8 -2 402.87 10.92
 12 -8 -2 410.29 17.64
 12 8 -2 435.03 11.53
 11 8 -2 560.03 20.43
 11 -8 -2 570.36 20.3
 10 -8 -2 17.15 3.07
 -10 8 2 14.64 2.35
 10 8 -2 18.47 3.14
 9 8 -2 9.26 2.23
 9 -8 -2 11.46 2.35
 -9 8 2 9.23 1.75
 9 8 -2 8.53 1.75
 -8 8 2 1029.88 24.36
 8 8 -2 1081.26 26.63
 8 8 -2 998.53 24.29
 8 -8 -2 1048.06 26.1
 7 -8 -2 401.46 12.98
 -7 -8 2 379.01 11.27
 7 8 -2 406.93 13.19
 7 8 -2 394.32 12.2
 -7 8 2 392.85 11.93
 -6 8 2 550.41 14.49
 6 8 -2 545.19 15.32
 6 -8 -2 552.2 15.17
 -6 -8 2 565.38 13.91
 -5 -8 2 3.27 0.83
 5 -8 -2 1.46 0.9
 -5 8 2 1.35 0.64
 5 8 -2 3.58 1.17
 -4 8 2 572.31 13.66
 -4 8 2 586.84 13.18
 4 8 -2 564.32 13.8
 -3 -8 2 861.1 16.05
 -3 8 2 872.81 17.72
 -3 8 2 844.15 15.94
 3 8 -2 881.61 18.65
 2 8 -2 98.76 4.01
 -2 8 2 106.92 3.79
 2 -8 -2 99.04 3.99
 2 8 -2 108.08 4.36
 2 8 -2 111.18 3.85
 1 8 -2 6.71 0.99
 1 -8 -2 5.38 0.9
 -1 8 2 7.11 0.96
 1 8 -2 6.5 1.08
 1 -8 -2 5.88 0.86
 0 8 -2 700.12 15.66
 0 8 2 714.43 14.99
 0 8 2 709.91 15.13
 1 8 2 15.83 1.59
 -1 -8 -2 17.44 2.09
 -1 8 -2 15.2 1.73
 1 8 2 15.2 1.55
 -2 8 -2 99.85 3.67
 -2 8 -2 97.51 4.67
 -2 8 -2 97.68 4.89
 -2 8 -2 109.14 4.73
 -3 -8 -2 306.34 10.49
 -3 8 -2 294.6 7.57
 3 -8 2 313.74 9.4
 3 8 2 329.27 9.89
 -3 8 -2 320.44 10.31
 -3 8 -2 319.89 9.15
 -4 8 -2 496.49 12.46
 4 -8 2 502.35 13.56
 -4 8 -2 494.18 14.48
 -4 8 -2 471.7 10.71
 4 8 2 494.03 13.85
 -4 -8 -2 477.83 14.64
 -5 -8 -2 76.47 5.44
 5 -8 2 82.63 5.05
 5 8 2 74.89 4.97
 -6 -8 -2 5.93 1.92
 6 -8 2 5.97 1.54
 6 8 2 5.12 1.57
 7 8 2 92.57 6.42
 -7 -8 -2 88.98 6.68
 7 -8 2 87.08 6.06
 -8 -8 -2 337.21 14.54
 8 8 2 336.58 14.01
 8 -8 2 343.63 13.79
 9 8 2 349.45 15.1
 9 -8 2 360.44 15.04
 -9 -8 -2 350.96 15.6
 -10 -8 -2 40.93 3.11
 10 8 2 33.14 4.62
 -10 -8 -2 41.16 2.96
 10 -8 2 34.14 4.64
 -10 8 -2 33.98 2.54
 -10 -8 -2 31.58 4.66
 -11 8 -2 23.72 2.19
 11 8 2 21.1 1.97
 11 8 2 22.49 2.24
 -11 -8 -2 21.78 2.3
 -11 -8 -2 17.66 2.23
 -11 -8 -2 24.61 2.29
 -11 8 -2 21.87 2.27
 -11 -8 -2 23.06 2.17
 -11 8 -2 24.61 2.3
 -12 8 -2 1.01 0.91
 -12 -8 -2 2.16 1.35
 12 8 2 0.06 0.66
 12 8 2 0.51 0.91
 -12 -8 -2 0.23 0.76
 -12 8 -2 -0.45 0.8
 -12 8 -2 0.44 0.82
 -12 8 -2 -0.13 0.71
 -13 8 -2 25.31 2.48
 -13 8 -2 22.81 2.32
 -13 -8 -2 26.35 2.39
 13 8 2 25.64 2.43
 -13 -8 -2 27.37 2.76
 -13 -8 -2 25.62 2.28
 -13 8 -2 26.66 2.39
 -13 8 -2 26.92 2.37
 14 -8 2 277.01 8.53
 -14 8 -2 311.62 8.75
 -14 -8 -2 306.29 9.35
 -14 -8 -2 295.86 9.36
 -14 -8 -2 289.21 8.61
 -14 8 -2 292.59 9.03
 -14 -8 -2 290.37 8.38
 -14 8 -2 281.2 8.79
 14 8 2 287.11 8.8
 15 8 2 5.35 1.18
 -15 -8 -2 8.41 1.45
 15 -8 2 5.24 1.34
 -15 8 -2 4.33 1.02
 -15 -8 -2 5.53 1.29
 15 -8 2 3.59 1.02
 -15 8 -2 4.34 1.01
 16 -8 2 5.24 1.02
 16 8 2 5.66 1.01
 -16 -8 -2 6.06 1.08
 -16 8 -2 6.01 0.86
 16 -8 2 5.31 0.96
 -16 8 -2 4.64 0.95
 -16 -8 -2 6.09 1.12
 16 -8 2 4.98 0.88
 -17 -8 -2 0.38 0.46
 -17 8 -2 0.47 0.41
 -17 -8 -2 0.49 0.48
 17 8 2 -1.18 0.46
 17 -8 2 -0.09 0.39
 17 -8 2 -0.09 0.37
 17 -8 2 0.84 0.48
 -19 -9 2 67.26 2.55
 19 -9 -2 72.49 2.55
 19 9 -2 72.6 2.71
 19 -9 -2 67.34 2.51
 19 -9 -2 64 2.91
 18 -9 -2 9.96 1.45
 -18 -9 2 9.66 1.19
 18 9 -2 9.46 1.24
 18 -9 -2 7.42 0.88
 18 -9 -2 9.85 1.17
 18 -9 -2 9.21 1.12
 18 9 -2 13.11 1.38
 17 9 -2 3.1 1.06
 -17 -9 2 2.8 1.04
 17 -9 -2 0.72 0.59
 17 9 -2 2.6 1.1
 17 -9 -2 3.17 0.95
 17 -9 -2 2.87 1
 17 -9 -2 3.21 0.92
 16 -9 -2 205.69 6.62
 16 9 -2 213.73 7.29
 16 -9 -2 210.53 6.99
 16 9 -2 224.4 7.02
 16 -9 -2 211.62 6.91
 15 -9 -2 142.83 5.55
 -15 -9 2 141.74 5.91
 -15 -9 2 148.09 5.94
 15 -9 -2 145.66 5.9
 15 9 -2 147.51 6.05
 15 -9 -2 150.68 5.99
 15 9 -2 149.47 5.81
 -14 -9 2 44.16 3.18
 14 9 -2 41.53 3.02
 14 9 -2 48.84 3.36
 14 -9 -2 40.24 3.04
 14 -9 -2 45.79 2.99
 -14 -9 2 40.75 3.07
 14 -9 -2 41.48 3.03
 13 9 -2 1.63 0.86
 13 -9 -2 1.2 0.86
 -13 -9 2 3.43 1.1
 -13 -9 2 0.77 0.75
 13 -9 -2 0.46 0.61
 13 9 -2 1.48 0.86
 13 -9 -2 1.52 0.89
 12 9 -2 98.97 4.73
 12 -9 -2 93.64 4.31
 12 9 -2 99.79 4.5
 12 9 -2 99.19 4.49
 12 -9 -2 104.07 4.81
 -12 -9 2 101.62 4.83
 12 9 -2 97.62 8.33
 12 -9 -2 106.93 8.51
 12 -9 -2 101.79 4.65
 -12 -9 2 102.15 4.78
 11 -9 -2 11.18 2.72
 11 9 -2 12.98 3.1
 -10 9 2 59.04 4.75
 10 -9 -2 69.51 6.09
 10 9 -2 68.98 6.13
 9 9 -2 2.51 1.05
 9 9 -2 4.42 1.46
 9 -9 -2 4.31 1.71
 -9 9 2 5.3 1.48
 8 9 -2 -0.18 0.8
 8 -9 -2 1.2 0.88
 8 9 -2 1.02 1
 -8 9 2 0.23 0.83
 7 9 -2 196.96 8.73
 7 9 -2 191.44 7.99
 -7 -9 2 189.14 7.43
 -7 9 2 185.83 7.67
 7 -9 -2 196.27 8.57
 6 9 -2 30.84 3.05
 6 -9 -2 30.68 3.04
 -6 -9 2 31.43 2.65
 -6 9 2 26.38 2.6
 -5 9 2 42.76 3.16
 5 9 -2 40.61 3.28
 -5 -9 2 41.84 2.84
 -5 9 2 42.78 3.01
 4 9 -2 79.23 4.29
 -4 9 2 84.22 3.97
 -4 9 2 82.75 4.16
 -4 9 2 83.69 3.2
 3 9 -2 645.24 15.12
 -3 9 2 634.98 12.38
 -3 -9 2 639.8 12.86
 -3 9 2 654.95 14.29
 -2 9 2 2591.98 44.91
 2 9 -2 2339.77 44.82
 2 -9 -2 2390.54 44.83
 2 9 -2 2540.82 46.01
 1 -9 -2 233.7 6.47
 1 -9 -2 221.32 5.91
 1 9 -2 220.81 5.89
 1 9 -2 232.27 7.16
 1 9 -2 222.22 6.31
 -1 9 2 238.2 6.56
 0 9 -2 484.08 12.06
 0 9 2 497.43 11.51
 0 9 2 479.23 11.59
 1 9 2 120.75 4.62
 1 9 2 122.35 4.78
 -1 9 -2 114.34 4.96
 -1 9 -2 113.05 5.19
 -1 -9 -2 117.99 5.64
 -2 9 -2 979.7 20.24
 -2 9 -2 1024.64 22.8
 -2 9 -2 1019.77 22.33
 -3 9 -2 51.4 2.67
 -3 9 -2 56.94 3.85
 -3 -9 -2 50 3.94
 -3 9 -2 55.53 3.94
 -4 9 -2 3.48 1.26
 4 9 2 2.08 0.86
 4 -9 2 2.73 0.98
 -4 9 -2 3.27 0.71
 -4 -9 -2 3.72 1.38
 -5 9 -2 391.53 13.41
 -5 -9 -2 377.95 13.52
 5 -9 2 394.34 12.51
 5 9 2 389.34 12.85
 -6 -9 -2 1.47 1.27
 6 -9 2 0.26 1.09
 6 9 2 0.66 0.88
 7 -9 2 -0.8 1.12
 7 9 2 -0.09 0.83
 -7 -9 -2 1.17 1.03
 8 -9 2 1.84 1.46
 8 9 2 2.44 1.51
 -8 -9 -2 2.55 1.29
 9 9 2 -0.44 1.09
 9 -9 2 0.79 1.22
 -9 -9 -2 0.96 1.1
 10 9 2 130.56 9.41
 -10 9 -2 139.11 5.73
 -10 -9 -2 130 5.26
 -10 9 -2 129.27 9.78
 10 9 2 132.94 5.53
 10 -9 2 124.53 9.1
 -10 -9 -2 140.09 5.76
 -10 9 -2 137.61 5.4
 -10 -9 -2 141.27 6.03
 -10 9 -2 149.99 5.59
 10 9 2 131.84 5.49
 -10 -9 -2 125.85 9.45
 -11 -9 -2 59.21 3.56
 -11 9 -2 56.7 3.62
 11 9 2 49.79 3.07
 11 9 2 58.06 3.61
 -11 -9 -2 56.06 3.4
 -11 9 -2 53.85 3.37
 -11 9 -2 56.23 3.56
 -11 9 -2 56.23 3.41
 -11 -9 -2 48.02 3.55
 -11 -9 -2 58.12 3.72
 -12 9 -2 18.88 2.08
 12 9 2 17.94 2.11
 -12 9 -2 20.34 2.11
 -12 -9 -2 18.1 2.28
 -12 -9 -2 18.09 2.21
 12 9 2 17.08 1.82
 -12 -9 -2 17.73 1.94
 -12 9 -2 17.69 2.1
 -12 9 -2 14.95 1.95
 -13 -9 -2 3.38 1.29
 -13 9 -2 4.41 1.3
 -13 9 -2 3.7 1.12
 -13 -9 -2 1.57 0.99
 -13 -9 -2 1.73 0.92
 -13 9 -2 3.48 1.18
 13 9 2 2.12 1.04
 -13 9 -2 3.23 1.23
 -14 -9 -2 38.3 3.12
 14 9 2 35.75 2.75
 -14 -9 -2 35.45 2.6
 -14 -9 -2 34.45 2.92
 -14 9 -2 33.86 2.74
 14 -9 2 32.98 2.58
 -14 -9 -2 33.85 2.66
 -14 9 -2 33.1 2.54
 15 9 2 32.47 2.39
 -15 9 -2 38.15 2.43
 -15 -9 -2 35.76 2.43
 -15 -9 -2 38.41 2.8
 -15 9 -2 35.77 2.51
 15 -9 2 39.75 2.77
 15 -9 2 31.92 2.34
 16 9 2 33.69 2.16
 16 -9 2 35.94 2.15
 -16 9 -2 34.33 2.2
 -16 -9 -2 35.38 2.15
 -16 9 -2 34.18 1.91
 16 -9 2 33.66 2.13
 -16 -9 -2 37.83 2.43
 16 -9 2 39.01 2.42
 17 -9 2 0.53 0.41
 17 -9 2 0.15 0.35
 -17 -9 -2 -0.29 0.49
 -17 -9 -2 -0.23 0.44
 17 9 2 0.33 0.36
 17 -9 2 0.09 0.36
 19 -10 -2 0.93 0.41
 19 -10 -2 0.81 0.5
 19 -10 -2 0.67 0.4
 19 10 -2 -0.21 0.39
 18 10 -2 4.92 0.94
 18 10 -2 3.59 0.85
 18 -10 -2 5.58 0.95
 18 -10 -2 2.43 0.89
 -18 -10 2 4.1 0.93
 18 -10 -2 6.52 0.96
 17 -10 -2 0.45 0.67
 17 -10 -2 -0.23 0.7
 17 10 -2 -0.61 0.83
 17 -10 -2 0.89 0.66
 17 -10 -2 0.02 0.63
 -17 -10 2 -0.19 0.7
 17 10 -2 0.68 0.76
 16 -10 -2 7.88 1.24
 16 10 -2 11.26 1.71
 16 -10 -2 6.3 1.22
 16 10 -2 8.41 1.6
 16 -10 -2 7.01 1.33
 -16 -10 2 7.55 1.4
 16 10 -2 7.53 1.57
 -15 -10 2 4.99 1.26
 15 -10 -2 3.45 1.09
 15 -10 -2 2.19 0.82
 15 10 -2 5.78 1.49
 15 10 -2 3.74 1.21
 15 10 -2 4.12 1.15
 -15 -10 2 4.75 1.25
 15 -10 -2 3.2 1.1
 14 -10 -2 15.75 1.81
 -14 -10 2 14.81 1.87
 14 -10 -2 15.37 1.91
 14 10 -2 15.36 1.95
 -14 -10 2 15.13 1.9
 14 -10 -2 15.05 1.89
 14 10 -2 16.73 1.98
 13 -10 -2 6.56 1.25
 -13 -10 2 8.25 1.45
 13 10 -2 9.15 1.51
 -13 -10 2 10.11 1.65
 13 -10 -2 7.82 1.45
 13 -10 -2 9.14 1.57
 13 10 -2 7.56 1.46
 12 -10 -2 0.85 0.67
 12 -10 -2 1.09 0.75
 12 10 -2 -0.05 0.57
 -12 -10 2 1.71 0.96
 12 -10 -2 1.38 0.61
 12 10 -2 0.79 0.73
 12 10 -2 2.44 0.97
 -12 -10 2 0.93 0.85
 11 -10 -2 80.24 6.97
 11 10 -2 74.36 6.86
 10 -10 -2 135.41 8.69
 10 10 -2 125.46 8.54
 -10 10 2 134.28 7.34
 9 10 -2 6.59 1.69
 9 10 -2 6.55 1.92
 -9 10 2 4.95 1.56
 9 -10 -2 7 1.93
 8 -10 -2 178.01 8.76
 -8 10 2 161.4 7.51
 8 10 -2 161.98 7.74
 8 10 -2 170.37 8.78
 7 10 -2 36.53 3.72
 -7 -10 2 34.48 3.05
 -7 10 2 37.94 3.32
 7 -10 -2 40.07 3.74
 -6 10 2 50.43 3.66
 -6 -10 2 51.82 3.52
 6 10 -2 48.44 3.98
 -6 10 2 46.71 3.58
 -5 10 2 10.2 1.64
 -5 -10 2 8.57 1.39
 5 10 -2 9.19 1.6
 -5 10 2 8.69 1.18
 -5 10 2 7.76 1.39
 -4 10 2 517.39 11.38
 4 10 -2 514.58 13.69
 -4 10 2 539.56 13.06
 -4 10 2 511.69 13.32
 -3 10 2 499.21 11.9
 -3 10 2 475.8 12.33
 -3 -10 2 496.73 10.74
 3 10 -2 483.13 12.71
 -3 10 2 481.13 9.91
 2 -10 -2 274.8 7.41
 2 10 -2 256.65 7.3
 2 10 -2 281.02 8.41
 -2 10 2 272.93 7.63
 -1 10 2 30.12 2.31
 1 10 -2 26.34 1.83
 1 10 -2 28.51 1.69
 1 -10 -2 28.06 1.91
 1 10 -2 27.91 2.41
 1 -10 -2 30.83 1.79
 1 10 -2 31.91 2.44
 -1 10 2 31.78 2.17
 0 -10 -2 2044.16 41
 0 10 2 2085.55 38.79
 0 10 2 2043.08 38.87
 0 10 -2 2059.82 39.52
 0 10 -2 2047.05 39.83
 -1 10 -2 9.87 1.49
 1 10 2 8.69 1.34
 -1 -10 -2 7.98 1.6
 1 10 2 9.35 1.33
 -1 -10 -2 8.82 1.59
 -1 10 -2 8.24 1.43
 -2 10 -2 5.8 1.27
 -2 10 -2 4.08 0.93
 -2 10 -2 6.84 1.45
 -2 -10 -2 5.2 1.34
 -3 -10 -2 30.28 3.18
 -3 10 -2 31.39 3
 -3 10 -2 34.21 3.01
 -3 10 -2 29.17 2.12
 -4 -10 -2 21.36 2.77
 -4 10 -2 18.4 1.69
 -4 10 -2 20.78 2.55
 4 10 2 18.9 2.4
 -4 10 -2 21.65 2.68
 -5 10 -2 280.61 11.11
 5 10 2 295.05 10.92
 5 -10 2 287.43 10.5
 -5 -10 -2 271.45 11.28
 6 -10 2 515.65 16.03
 -6 10 -2 527.56 17.04
 -6 -10 -2 509.72 17.23
 6 10 2 498.73 16.26
 -7 10 -2 54.84 5.27
 7 10 2 56.64 5.16
 7 -10 2 57 5.04
 -7 -10 -2 51.06 5.19
 8 -10 2 0.99 1.12
 8 10 2 -0.7 1.55
 -8 -10 -2 2.21 1.24
 -8 10 -2 1.52 1.42
 -9 -10 -2 6.61 2.56
 -9 10 -2 2.06 1.04
 9 10 2 2.15 1.53
 9 -10 2 4.12 1.93
 -10 -10 -2 15.11 1.71
 10 10 2 13.88 3.11
 -10 10 -2 15.68 1.93
 -10 10 -2 16.4 1.79
 10 10 2 13.8 1.76
 -10 10 -2 11.88 2.92
 10 10 2 15.24 1.85
 -10 -10 -2 15.06 1.85
 -10 10 -2 17.26 1.84
 -10 -10 -2 15.67 1.99
 -10 10 -2 13.65 1.71
 -10 -10 -2 14.48 1.75
 -10 -10 -2 9.15 3.06
 -11 10 -2 83.46 4.2
 -11 -10 -2 80.47 4.64
 -11 10 -2 83.4 4.35
 -11 10 -2 82.22 4.41
 -11 -10 -2 79.23 4.09
 -11 -10 -2 80.84 4.51
 -11 -10 -2 79.5 4.18
 11 10 2 78.89 3.88
 -11 10 -2 82.44 4.19
 11 10 2 87.08 4.47
 12 10 2 250.81 7.78
 -12 10 -2 246.47 8.33
 -12 10 -2 268.67 8.7
 -12 10 -2 263.23 8.32
 -12 10 -2 263.94 8.29
 -12 -10 -2 262.54 8.81
 -12 -10 -2 251.46 8.92
 12 10 2 247.95 8.39
 -12 -10 -2 252.94 8.04
 13 -10 2 100.52 4.68
 -13 -10 -2 102.01 5.08
 -13 10 -2 99.47 4.83
 -13 -10 -2 99.96 4.52
 -13 -10 -2 100.16 4.69
 -13 10 -2 106.35 4.82
 13 10 2 104.47 4.97
 -13 10 -2 97.34 4.87
 -13 -10 -2 99.14 5.15
 14 -10 2 112.03 4.81
 -14 -10 -2 110.91 5.16
 14 10 2 117.9 5.07
 -14 10 -2 115.11 4.81
 -14 -10 -2 116.93 5.39
 -14 -10 -2 117.82 4.67
 -14 10 -2 114.83 5.02
 -14 -10 -2 117.67 4.91
 -15 -10 -2 52.25 3.25
 -15 10 -2 54.54 2.92
 -15 10 -2 50.85 3.02
 15 10 2 49.84 3.01
 15 -10 2 57.01 3.32
 15 -10 2 50.19 2.88
 -15 -10 -2 55.39 3.05
 16 -10 2 36.25 2.33
 -16 -10 -2 32.72 2.01
 16 -10 2 34.38 2.1
 16 -10 2 33.56 2.04
 -16 10 -2 35.17 2.16
 -16 10 -2 32.29 1.87
 16 10 2 32.38 2.09
 -16 -10 -2 30.74 2.18
 17 10 2 1.7 0.43
 17 -10 2 3.04 0.55
 -17 -10 -2 3.01 0.66
 -17 -10 -2 2.37 0.47
 -17 -10 -2 2.64 0.6
 17 -10 2 2.99 0.65
 17 -10 2 2.47 0.54
 19 11 -2 10.31 0.93
 19 -11 -2 10.65 0.9
 18 -11 -2 44.85 2.35
 18 -11 -2 44.39 2.31
 18 -11 -2 41.18 2.68
 18 11 -2 49.51 2.55
 -18 -11 2 41.9 2.39
 17 -11 -2 7.23 1.06
 17 11 -2 8.54 1.43
 17 11 -2 3.68 1.07
 17 -11 -2 6.9 1.14
 17 -11 -2 7.14 1.26
 17 -11 -2 6.64 1.28
 16 11 -2 21.96 2.31
 16 -11 -2 24.48 2.2
 -16 -11 2 22.15 2.09
 16 11 -2 26.93 2.24
 16 -11 -2 23.86 2.09
 16 11 -2 25.97 2.31
 16 -11 -2 23.2 1.93
 15 11 -2 22.11 2.25
 -15 -11 2 19.32 2.13
 -15 -11 2 19.62 2.12
 15 -11 -2 19.99 2.03
 15 -11 -2 20.38 1.95
 15 11 -2 17.93 1.97
 15 11 -2 15.52 2.06
 15 -11 -2 20.26 2.15
 -14 -11 2 7.6 1.48
 14 -11 -2 5.07 1.16
 14 -11 -2 5.48 1.28
 14 -11 -2 4.5 1.05
 14 11 -2 4.43 1.29
 -14 -11 2 4.11 1.18
 14 11 -2 4.92 1.26
 13 11 -2 6.59 1.37
 -13 -11 2 6.37 1.36
 13 -11 -2 4.95 1.08
 -13 -11 2 5.54 1.2
 13 11 -2 6.05 1.25
 13 -11 -2 7.62 1.4
 13 -11 -2 6.71 1.33
 12 11 -2 63.43 3.74
 12 11 -2 63.42 3.54
 -12 -11 2 67.31 3.96
 12 -11 -2 64.46 3.79
 12 11 -2 64.11 3.56
 12 -11 -2 66.84 3.58
 -12 11 2 54.39 5.91
 -12 -11 2 61.27 3.73
 12 -11 -2 67.02 3.74
 11 11 -2 699.58 23.9
 11 -11 -2 726.01 23.9
 -11 11 2 657.3 22.29
 10 11 -2 -0.51 1
 10 -11 -2 -1.13 1.6
 -9 11 2 107.98 6.36
 9 11 -2 106.73 7.44
 9 -11 -2 111.82 7.45
 9 11 -2 102.04 6.33
 -8 11 2 38.66 3.81
 -8 11 2 37.15 3.47
 8 11 -2 38.67 4.2
 8 -11 -2 36.23 3.93
 8 11 -2 33.34 3.43
 -7 -11 2 588.06 16.17
 -7 11 2 604.27 16.98
 7 11 -2 625.45 18.16
 -7 11 2 606.48 16.51
 -6 -11 2 51.35 3.66
 6 11 -2 51.72 4.2
 -6 11 2 50.47 3.81
 -6 11 2 51.78 3.32
 -6 11 2 52.86 3.77
 -5 11 2 14.3 1.89
 5 11 -2 14.78 2.07
 -5 11 2 18.96 2.2
 -5 11 2 15.04 1.56
 -5 -11 2 14.69 1.88
 -4 11 2 25.78 2.43
 4 11 -2 25.85 2.59
 -4 11 2 23.59 1.66
 -4 11 2 27.91 2.37
 3 -11 -2 206.75 6.7
 -3 11 2 211.91 7.23
 3 11 -2 205.95 7.53
 -3 11 2 202.97 5.23
 -3 11 2 224.55 7.05
 -3 -11 2 219.36 6.16
 2 -11 -2 249.96 6.92
 2 11 -2 256.22 8.2
 -2 11 2 258.38 7.52
 1 11 -2 1.54 0.77
 -1 11 2 0.74 0.69
 1 11 -2 0.99 0.92
 1 11 -2 1.1 0.48
 1 -11 -2 1.69 0.49
 -1 11 2 0.86 0.65
 1 -11 -2 1.14 0.99
 0 11 -2 117.41 5.25
 0 11 2 124.26 4.96
 0 11 -2 118.46 5.37
 0 11 2 119.59 5
 0 -11 -2 120.11 5.92
 -1 11 -2 94.07 4.89
 -1 11 -2 99.26 4.87
 -1 -11 -2 100.63 5.46
 1 11 2 101.51 4.65
 1 11 2 99.71 4.64
 -1 -11 -2 104.07 5.46
 -2 11 -2 107.28 4.49
 -2 11 -2 114.86 5.66
 -2 -11 -2 107.87 5.91
 -2 11 -2 107.05 5.33
 -3 11 -2 21.96 1.91
 -3 -11 -2 23.2 2.81
 -3 11 -2 23.25 2.66
 -3 11 -2 22.32 2.58
 4 11 2 253.82 9.68
 -4 -11 -2 251.57 10.42
 -4 11 -2 269.83 9.94
 -4 11 -2 249.26 9.89
 -4 11 -2 244.56 7.48
 -5 11 -2 2.21 1.16
 5 11 2 5.63 1.62
 -5 -11 -2 1.82 1.12
 -5 11 -2 3.11 1.3
 6 11 2 76.93 5.7
 -6 -11 -2 65.14 5.65
 -6 11 -2 80 5.84
 -6 11 -2 76.91 5.84
 -7 11 -2 11.04 2.48
 -7 -11 -2 9.08 2.25
 7 11 2 11 2.32
 -8 11 -2 29.21 4.1
 8 11 2 27.59 3.92
 -8 -11 -2 26.42 3.98
 -9 11 -2 40.91 5.13
 9 11 2 43.75 5.2
 -9 -11 -2 46.13 5.56
 -9 11 -2 38.29 5.12
 10 11 2 69.5 3.5
 10 11 2 72.8 3.95
 10 11 2 66.69 6.74
 -10 11 -2 65.36 6.92
 -10 11 -2 69.09 3.69
 -10 -11 -2 63.12 3.55
 -10 11 -2 71.86 3.9
 -10 -11 -2 71.3 4.03
 -10 11 -2 74.29 3.83
 -10 11 -2 75.65 4.1
 -10 -11 -2 60.46 6.8
 -10 -11 -2 69.53 3.76
 -10 -11 -2 76.4 4.37
 11 11 2 198.39 7.25
 -11 11 -2 197 6.95
 -11 11 -2 201.07 7.21
 -11 -11 -2 206.8 7.13
 -11 -11 -2 207.82 7.52
 -11 -11 -2 198.72 7.72
 -11 -11 -2 197.86 6.9
 -11 11 -2 218.72 7.24
 11 11 2 191.09 6.53
 -11 11 -2 196.66 7.27
 12 11 2 5.59 1.43
 -12 -11 -2 3.11 1.43
 -12 -11 -2 4.22 1.46
 -12 11 -2 3.92 1.27
 -12 11 -2 2.43 0.99
 12 11 2 2.72 0.93
 12 -11 2 2.78 1.04
 -12 11 -2 1.07 1.05
 -12 -11 -2 2.82 1.13
 13 11 2 79.77 4.31
 -13 -11 -2 81.58 4.18
 -13 11 -2 87.29 4.28
 13 -11 2 77.96 4.1
 -13 -11 -2 87.04 4.64
 -13 -11 -2 86.16 4.12
 -13 11 -2 78.87 4.28
 -13 -11 -2 87.93 4.83
 14 -11 2 9.63 1.51
 -14 -11 -2 8.74 1.29
 14 -11 2 10.76 1.76
 -14 -11 -2 9.43 1.65
 -14 -11 -2 10.2 1.71
 14 11 2 10.91 1.62
 -14 11 -2 10.06 1.47
 -14 -11 -2 12.87 1.89
 -14 11 -2 9.71 1.49
 15 -11 2 147.5 5.19
 15 -11 2 145.3 5.25
 15 -11 2 155.43 5.74
 -15 -11 -2 151.83 5.28
 15 11 2 150.66 5.44
 -15 -11 -2 150.63 5.76
 -15 -11 -2 155.5 5.72
 -15 11 -2 154.5 5.18
 -15 11 -2 151.7 5.44
 -16 -11 -2 1.13 0.74
 16 -11 2 0.99 0.61
 -16 11 -2 0.47 0.64
 16 -11 2 0.88 0.61
 -16 11 -2 0.47 0.49
 16 11 2 0.29 0.62
 -16 -11 -2 0.99 0.76
 16 -11 2 0.98 0.73
 -17 -11 -2 1.39 0.5
 -17 -11 -2 1.4 0.5
 17 -11 2 1.31 0.43
 17 11 2 1.84 0.46
 17 -11 2 2.2 0.52
 17 -11 2 1.89 0.43
 18 -12 -2 0.35 0.67
 -18 -12 2 2.1 0.74
 18 12 -2 2.23 0.8
 18 -12 -2 2.28 0.72
 18 -12 -2 0.93 0.59
 17 -12 -2 166.8 5.28
 17 -12 -2 193.63 5.91
 17 -12 -2 196.22 5.96
 17 -12 -2 169.71 5.7
 17 12 -2 193.46 6.17
 16 12 -2 4.22 1.12
 16 12 -2 3.2 1.02
 -16 -12 2 4.49 1.22
 16 -12 -2 3.3 0.85
 16 -12 -2 2.26 0.92
 -16 -12 2 2.63 0.9
 16 -12 -2 1.98 0.82
 16 -12 -2 3.24 0.94
 16 12 -2 3.57 1.11
 15 -12 -2 30.14 2.43
 15 12 -2 29.52 2.7
 15 12 -2 29.74 2.63
 15 -12 -2 27.4 2.25
 -15 -12 2 28.82 2.54
 15 -12 -2 27.47 2.45
 15 12 -2 29.07 2.47
 14 -12 -2 67.72 3.67
 14 -12 -2 62.16 3.8
 -14 -12 2 67.42 3.99
 14 12 -2 64.75 3.68
 14 12 -2 67.89 3.99
 14 -12 -2 62.98 3.63
 -14 -12 2 63.21 3.86
 14 12 -2 53.28 3.81
 13 -12 -2 15.01 1.89
 13 -12 -2 17.88 1.94
 13 -12 -2 19.48 1.99
 13 12 -2 17.62 1.94
 -13 -12 2 18.24 2.14
 -13 -12 2 19.98 2.16
 13 12 -2 16.04 1.97
 -12 -12 2 151.22 6.21
 12 12 -2 143 5.63
 12 12 -2 141.88 5.87
 12 -12 -2 136.74 5.43
 -12 -12 2 147.08 6
 12 12 -2 142.61 5.61
 12 -12 -2 138.03 5.81
 12 -12 -2 143.4 5.74
 -11 12 2 74.06 6.61
 11 12 -2 69.37 6.82
 -10 12 2 11.64 2.63
 10 12 -2 11.53 2.53
 -9 12 2 4.38 1.38
 -9 12 2 1.57 1.18
 9 12 -2 1.23 0.86
 9 12 -2 4.69 1.85
 8 12 -2 2.83 1.43
 -8 12 2 0.33 0.82
 8 12 -2 0.33 0.9
 -8 12 2 2.11 1.1
 -7 12 2 167.02 7.51
 -7 -12 2 167.42 7.53
 7 12 -2 175.25 8.66
 -7 12 2 158.61 6.83
 -7 12 2 161.93 7.77
 -6 12 2 107.86 4.98
 -6 12 2 117.39 5.93
 -6 -12 2 109.05 5.67
 -6 12 2 103.59 5.64
 6 12 -2 116.3 6.56
 -5 12 2 10.18 1.67
 -5 12 2 10.6 1.36
 -5 -12 2 11.29 1.75
 -5 12 2 11.25 1.7
 5 12 -2 11.6 2
 -4 12 2 775.03 16.25
 -4 12 2 817.43 18.56
 -4 12 2 814.31 18.86
 4 12 -2 794.34 19.37
 3 12 -2 4.95 1.29
 -3 12 2 3.91 0.6
 -3 12 2 3.46 0.9
 3 12 -2 4.08 0.96
 3 -12 -2 3.89 0.9
 -3 -12 2 5.05 0.92
 -3 12 2 1.63 0.92
 2 -12 -2 0.29 0.43
 -2 12 2 0.37 0.5
 -2 12 2 0.33 0.77
 2 12 -2 1.82 1.05
 2 12 -2 1.14 0.56
 1 12 -2 609.92 15.13
 -1 12 2 600.33 14.73
 1 12 -2 601.96 12.31
 1 -12 -2 580.75 12.26
 1 12 -2 610.47 15.34
 1 -12 -2 601.71 16.35
 -1 12 2 624.36 14.4
 0 12 -2 1401.02 30.22
 0 12 2 1470.82 29.45
 0 -12 -2 1473.7 31.67
 0 12 -2 1450.36 30.2
 0 12 2 1504.12 29.8
 -1 -12 -2 3.16 1.29
 -1 -12 -2 4.13 1.26
 -1 12 -2 3.45 1.13
 1 12 2 4.11 1.15
 -1 12 -2 3.85 1.17
 1 12 2 4.1 1.05
 2 12 2 67.53 4.14
 -2 -12 -2 71.11 4.88
 -2 12 -2 68.67 4.43
 -2 12 -2 65.67 4.25
 -3 -12 -2 270.68 10.6
 -3 12 -2 267.44 9.84
 -3 12 -2 256.38 8.02
 -3 12 -2 276.62 9.87
 -4 12 -2 80.34 5.24
 4 12 2 80.58 5.24
 -4 12 -2 75.16 5.17
 -4 -12 -2 79.24 5.62
 -4 12 -2 75.11 3.87
 -5 12 -2 338.86 12.31
 -5 -12 -2 328.25 12.99
 -5 12 -2 314.46 12.24
 5 12 2 320.9 12.07
 -6 -12 -2 2.79 1.3
 -6 12 -2 1.42 0.99
 6 12 2 4.44 1.51
 -6 12 -2 3.07 1.47
 -7 -12 -2 26.25 3.63
 7 12 2 25.48 3.58
 -7 12 -2 31.31 3.97
 -7 12 -2 26.34 3.63
 8 12 2 101.22 7.64
 -8 -12 -2 110.84 8.3
 -8 12 -2 119.89 8.47
 -8 12 -2 106.85 7.84
 -9 12 -2 83.54 7.28
 -9 -12 -2 79.28 7.32
 9 12 2 83.8 7.27
 -9 12 -2 86.63 7.55
 -10 -12 -2 63.66 3.67
 -10 12 -2 59.65 6.66
 -10 -12 -2 65.38 4.1
 -10 12 -2 66.61 3.66
 -10 -12 -2 64.87 3.6
 -10 -12 -2 67.3 3.97
 -10 12 -2 68.23 3.71
 10 12 2 65.01 3.82
 -10 12 -2 73.29 4.04
 10 12 2 68.18 3.48
 -10 12 -2 74.98 3.99
 -11 12 -2 22.23 2.3
 -11 12 -2 20.03 2.07
 -11 -12 -2 18.87 2.16
 11 12 2 20.52 1.95
 -11 12 -2 21.32 2.28
 -11 -12 -2 19.67 2.03
 11 -12 2 20.12 2.05
 11 12 2 19.97 2.19
 -11 12 -2 21.64 2.15
 -11 -12 -2 21.71 2.41
 -11 -12 -2 18.89 1.98
 -12 -12 -2 36.99 2.76
 -12 12 -2 42.56 3.05
 -12 -12 -2 37.59 3.2
 -12 -12 -2 39.42 3.15
 12 12 2 41.38 2.73
 -12 -12 -2 40.27 2.87
 -12 12 -2 38.9 3
 12 12 2 37.1 2.99
 12 -12 2 34.25 2.72
 13 -12 2 21.2 2.14
 -13 -12 -2 22.95 2.25
 -13 -12 -2 21.94 2.39
 -13 -12 -2 22.45 2.08
 13 12 2 22.3 1.95
 -13 12 -2 22.28 2.23
 -13 -12 -2 23.07 2.54
 -13 12 -2 21.63 2.13
 13 12 2 22.34 2.3
 -14 12 -2 56.2 3.39
 14 12 2 59.55 3.48
 -14 -12 -2 63.65 3.85
 -14 12 -2 56.34 3.21
 -14 -12 -2 52.64 2.96
 -14 -12 -2 64.15 3.45
 14 -12 2 59.21 3.62
 14 -12 2 55.55 3.28
 -14 -12 -2 61.66 3.66
 15 12 2 122.93 4.84
 -15 -12 -2 132.64 5.16
 -15 12 -2 129.95 4.62
 -15 -12 -2 127.86 5.25
 -15 -12 -2 129.56 4.71
 15 -12 2 134.55 5.21
 15 -12 2 122.39 4.61
 15 -12 2 126.19 4.7
 -15 12 -2 129.66 4.86
 16 -12 2 70.05 2.94
 -16 -12 -2 71.72 3.25
 16 -12 2 70.33 3.23
 16 -12 2 69.35 2.96
 -16 -12 -2 66.28 2.83
 16 12 2 67.45 3.01
 -17 -12 -2 1.56 0.47
 -17 -12 -2 2.08 0.5
 17 -12 2 1.71 0.47
 17 -12 2 2.3 0.49
 18 -13 -2 48.01 2.72
 18 -13 -2 52.16 2.4
 -18 -13 2 48.89 2.5
 18 -13 -2 53.35 2.45
 18 -13 -2 43.94 2.12
 18 13 -2 51.87 2.52
 17 -13 -2 1.66 0.91
 -17 -13 2 1.58 0.77
 17 -13 -2 2.26 0.81
 17 13 -2 1.24 0.91
 17 -13 -2 0.71 0.81
 17 -13 -2 2.24 0.77
 16 -13 -2 57.67 3.34
 16 -13 -2 61.22 3.29
 16 13 -2 63.19 3.33
 16 13 -2 58.67 3.45
 -16 -13 2 55.64 3.3
 16 -13 -2 56.82 3
 -16 -13 2 60.52 3.46
 16 -13 -2 59.21 3.26
 15 -13 -2 70.68 3.97
 15 -13 -2 71.51 3.82
 15 -13 -2 70.84 3.63
 15 13 -2 77.74 4.17
 15 -13 -2 72.55 3.82
 -15 -13 2 77.36 4.17
 -15 -13 2 78.78 4.21
 15 13 -2 74.68 3.87
 14 13 -2 1.04 0.87
 14 -13 -2 0.89 0.98
 14 -13 -2 1.17 0.66
 -14 -13 2 0.21 0.86
 14 13 -2 1.2 1.03
 -14 -13 2 1.63 1.04
 14 -13 -2 0.65 0.82
 13 -13 -2 40.51 2.84
 13 -13 -2 41.4 2.9
 13 13 -2 44.71 3.21
 -13 -13 2 41.84 3.13
 13 13 -2 41.68 2.94
 -13 -13 2 41.71 3.19
 13 13 -2 43.28 2.99
 13 -13 -2 45.4 3.23
 -12 -13 2 28.62 2.58
 12 -13 -2 27.33 2.28
 12 13 -2 25.45 2.4
 12 13 -2 28.47 2.4
 12 -13 -2 20.77 2.23
 -12 -13 2 26.83 2.54
 12 -13 -2 26.09 2.25
 12 13 -2 26.39 2.35
 11 13 -2 31.87 4.52
 -11 13 2 32.98 4.48
 -10 13 2 155.58 9.26
 10 13 -2 152.94 9.83
 9 13 -2 7.09 2.1
 -9 13 2 10.12 2.29
 -9 13 2 6.22 1.8
 9 13 -2 9.98 2.14
 -8 13 2 0.91 0.85
 8 13 -2 0.85 1.3
 -8 13 2 -0.07 0.96
 8 13 -2 1.74 1.02
 -7 13 2 30.62 3.27
 -7 -13 2 30.63 3.18
 -7 13 2 27.88 3
 7 13 -2 33.57 3.75
 -6 13 2 634.26 16.9
 6 13 -2 629.99 18.27
 -6 -13 2 628.33 16.98
 -6 13 2 637.93 17.24
 -5 -13 2 744.84 18.68
 -5 13 2 709.56 16.23
 -5 13 2 758.59 18.69
 -5 13 2 767.07 18.65
 5 13 -2 760.25 19.58
 -4 13 2 33.71 2.84
 4 13 -2 34.97 3.18
 -4 13 2 33.15 2.89
 -4 -13 2 32.6 2.15
 -4 13 2 32.22 2.04
 -3 13 2 417.45 11.88
 -3 -13 2 431.86 10.69
 -3 13 2 420.37 11.47
 3 13 -2 434.63 12.44
 -3 13 2 426.37 9.32
 3 -13 -2 390.96 10.31
 -2 13 2 1025.85 21.2
 2 13 -2 1007.53 22.16
 -2 13 2 1000.11 21.63
 2 -13 -2 964.94 19.16
 1 13 -2 -0.39 1.01
 1 -13 -2 0.43 0.93
 -1 13 2 0.81 0.68
 1 13 -2 0.16 0.87
 -1 13 2 0.79 0.94
 0 13 2 185.9 6.91
 0 -13 -2 175.35 7.84
 0 13 -2 184.33 7.22
 0 13 2 181.08 6.75
 0 13 -2 171.73 7.09
 -1 13 -2 1035.97 23.5
 1 13 2 1021.12 22.75
 -1 13 -2 1035.09 23.56
 -1 -13 -2 1013.77 24.69
 1 13 2 1038.22 22.95
 2 13 2 26.1 2.65
 -2 13 -2 20.99 2.5
 -2 13 -2 24.07 2.68
 -2 -13 -2 27.46 3.14
 -3 -13 -2 510.25 15.74
 -3 13 -2 454.37 12.38
 -3 13 -2 492.66 14.55
 -3 13 -2 506.4 14.66
 -4 13 -2 176.81 6.59
 4 13 2 186.22 8.5
 -4 13 -2 187.33 8.54
 -4 -13 -2 196.32 9.31
 -4 13 -2 186.51 8.48
 -5 -13 -2 189.75 9.69
 5 13 2 180.83 8.88
 -5 13 -2 205.39 9.36
 -5 13 -2 183.12 9.03
 6 13 2 96.84 6.72
 -6 13 -2 102.39 6.95
 -6 13 -2 94.32 6.65
 -6 -13 -2 107.13 7.47
 -7 -13 -2 38.64 4.62
 7 13 2 42.49 4.7
 -7 13 -2 43.14 4.75
 -7 13 -2 40.39 4.62
 -8 -13 -2 91.01 7.65
 -8 13 -2 93.93 7.44
 -8 13 -2 106.02 8.01
 8 13 2 97.02 7.55
 -9 13 -2 12.95 3.28
 -9 13 -2 12.49 2.8
 -9 -13 -2 5.09 2.39
 9 13 2 8.29 2.25
 -10 -13 -2 295.08 9.04
 10 -13 2 293.43 8.87
 -10 13 -2 308.32 9.41
 -10 -13 -2 308.84 9.56
 -10 13 -2 308.23 9.3
 -10 -13 -2 290.88 8.82
 -10 -13 -2 316.18 9.96
 10 13 2 310.72 9.33
 -10 13 -2 329.06 9.29
 -10 13 -2 308.65 9.08
 11 13 2 34.54 2.84
 -11 13 -2 39.25 2.89
 -11 -13 -2 32.51 2.63
 -11 -13 -2 31.46 2.75
 -11 -13 -2 36.09 3.11
 11 13 2 34.02 2.47
 11 -13 2 31.04 2.53
 11 13 2 35.01 2.83
 -11 13 -2 34.76 2.83
 -11 -13 -2 33.29 2.61
 -12 -13 -2 94.75 4.49
 12 -13 2 91.72 4.52
 12 13 2 86.26 4.08
 -12 -13 -2 91.97 5.05
 -12 13 -2 94.06 4.58
 -12 13 -2 91.54 4.62
 -12 -13 -2 99.25 5
 12 13 2 95.78 4.81
 -12 -13 -2 90.75 4.34
 -13 13 -2 4.68 1.2
 -13 -13 -2 4.77 1.05
 -13 -13 -2 5.75 1.55
 13 -13 2 5.49 1.22
 -13 -13 -2 5.27 1.36
 13 13 2 4.9 1.17
 -13 13 -2 5.1 1.16
 13 -13 2 4.02 1.29
 13 13 2 4.38 0.97
 -14 -13 -2 33.31 2.28
 14 13 2 33.06 2.58
 -14 13 -2 32.18 2.53
 -14 13 -2 35.81 2.5
 -14 -13 -2 32.57 2.73
 14 -13 2 37.54 2.9
 14 -13 2 33.53 2.5
 -14 -13 -2 32.11 2.47
 14 -13 2 35.22 2.49
 -15 -13 -2 13.28 1.7
 15 -13 2 12.78 1.43
 15 13 2 10.9 1.44
 15 -13 2 13.41 1.69
 15 -13 2 11.77 1.47
 -15 13 -2 10.17 1.33
 -15 -13 -2 14.44 1.69
 -15 -13 -2 13.21 1.53
 -15 13 -2 11.49 1.32
 16 -13 2 46.99 2.57
 -16 -13 -2 44.65 2.48
 16 -13 2 46.17 2.29
 -16 -13 -2 43.21 2.2
 16 13 2 45.14 2.38
 16 -13 2 46.64 2.34
 -17 -13 -2 32.74 1.68
 -17 -13 -2 35.43 1.73
 18 -14 -2 8.39 1
 18 -14 -2 7.03 1.13
 18 -14 -2 6.84 0.86
 18 -14 -2 5.63 0.84
 18 14 -2 8.31 1.08
 -18 -14 2 7.86 1.08
 17 -14 -2 57 2.84
 17 14 -2 55.53 2.94
 17 -14 -2 46.99 2.35
 17 -14 -2 51.89 2.74
 17 -14 -2 51.37 2.78
 -17 -14 2 50.32 2.74
 17 -14 -2 49.99 3.19
 17 14 -2 52.02 2.7
 -16 -14 2 92.77 4.36
 16 -14 -2 92.45 3.88
 16 14 -2 99.43 4.25
 16 -14 -2 94.24 4.19
 16 -14 -2 96.93 4.41
 16 -14 -2 102.84 4.36
 -16 -14 2 97.95 4.5
 16 14 -2 99.79 4.49
 -15 -14 2 0.27 0.81
 15 -14 -2 0.55 0.77
 -15 -14 2 1.23 0.88
 15 -14 -2 -0.66 0.72
 15 14 -2 0.29 0.99
 15 14 -2 0.51 0.76
 15 -14 -2 0.45 0.82
 15 -14 -2 -1.13 0.93
 14 14 -2 8.45 1.46
 14 -14 -2 11.01 1.49
 -14 -14 2 8.91 1.59
 -14 -14 2 12.83 1.91
 14 -14 -2 11.19 1.57
 14 -14 -2 11.06 1.59
 14 14 -2 9.55 1.53
 -13 -14 2 0.96 0.83
 13 -14 -2 2.97 0.92
 13 -14 -2 3.69 1.02
 13 14 -2 3.54 1.16
 13 -14 -2 2.97 1.03
 13 14 -2 3.94 1.09
 -13 -14 2 2.99 1.01
 13 14 -2 2.39 1.04
 12 -14 -2 112.9 4.89
 12 14 -2 113.28 5.17
 12 14 -2 112.51 4.95
 12 -14 -2 113.28 5.22
 12 14 -2 109.17 4.86
 12 -14 -2 112.57 4.85
 11 -14 -2 18.69 1.88
 -11 14 2 15.56 3.1
 11 14 -2 16.46 1.85
 11 -14 -2 22.99 2.22
 11 -14 -2 18.52 1.88
 11 14 -2 16.46 1.83
 11 14 -2 22.78 2.12
 11 14 -2 11.61 2.82
 11 14 -2 18.94 1.98
 -10 14 2 162.16 9.63
 10 14 -2 174.57 10.62
 -9 14 2 19.03 3.01
 -9 14 2 17.08 2.72
 9 14 -2 19.63 3.06
 9 14 -2 19.36 3.37
 -8 14 2 10.68 2.18
 8 14 -2 14.44 2.79
 -8 14 2 15.85 2.48
 7 14 -2 87.63 6.18
 -7 14 2 73.97 4.99
 -7 -14 2 72.7 5.1
 -7 14 2 72.12 5.24
 -6 -14 2 83.45 5.25
 -6 14 2 88.38 5.41
 6 14 -2 87.42 5.91
 -6 14 2 87.47 5.23
 -5 14 2 -0.44 0.79
 -5 -14 2 -0.23 0.77
 5 14 -2 1.39 1.19
 -5 14 2 1.24 1.04
 4 14 -2 187.89 7.98
 -4 14 2 188.7 7.54
 -4 14 2 168.11 7.01
 -3 14 2 88.25 4.89
 3 -14 -2 84.04 3.78
 -3 -14 2 90.67 4.22
 -3 14 2 86.93 3.31
 3 14 -2 76.76 3.7
 3 14 -2 87.12 5.05
 -3 14 2 89 4.64
 -2 14 2 2.45 1
 2 14 -2 1.42 0.98
 2 -14 -2 0.98 0.47
 2 14 -2 1.24 0.47
 -2 14 2 1.74 0.93
 -1 14 2 5.65 1.43
 -1 14 2 5.82 1.24
 1 14 -2 5.64 1.32
 1 -14 -2 7.62 1.77
 1 14 -2 5.11 1.23
 0 14 2 0.61 0.79
 0 -14 -2 0.67 0.34
 0 -14 -2 1.03 1.13
 0 14 2 2.81 1.13
 0 14 -2 0.31 0.92
 0 14 -2 0.89 0.82
 0 14 -2 0.17 0.28
 1 14 2 19.27 2.24
 -1 14 -2 16.16 2.19
 -1 14 -2 17.5 2.25
 1 14 2 15.98 2.11
 -1 -14 -2 21.31 2.81
 -2 -14 -2 221.99 9.57
 -2 14 -2 212.6 8.64
 2 14 2 224.63 8.57
 -2 14 -2 234.75 8.97
 -3 14 -2 130.09 6.7
 -3 -14 -2 124.31 7.13
 -3 14 -2 116.25 5.38
 -3 14 -2 120.4 6.49
 -4 -14 -2 11 2.25
 -4 14 -2 10.16 2.18
 -4 14 -2 7.22 1.73
 -4 14 -2 8.32 1.44
 -5 -14 -2 19.21 3.11
 5 14 2 17 2.69
 -5 14 -2 21.97 3.07
 -5 14 -2 20.64 2.97
 -6 14 -2 136.91 8.2
 -6 14 -2 134.41 8.05
 6 14 2 126.93 7.84
 -6 -14 -2 125.33 8.34
 -7 14 -2 6.49 2.04
 -7 14 -2 4.17 1.58
 7 14 2 4.32 1.73
 -7 -14 -2 3.35 1.53
 -8 14 -2 69.37 6.41
 -8 -14 -2 71.14 6.81
 8 14 2 73.73 6.64
 -8 14 -2 67.62 6.49
 -9 -14 -2 64.49 3.92
 9 14 2 58.77 6.28
 -9 -14 -2 56.23 3.4
 -9 14 -2 44.09 5.5
 -9 -14 -2 48.93 5.91
 -9 14 -2 55.59 6.06
 9 14 2 64.66 3.64
 9 14 2 62.84 3.63
 -10 -14 -2 18.73 2.13
 -10 -14 -2 20.05 2.29
 -10 14 -2 19.27 2.02
 -10 -14 -2 20.87 2.11
 10 -14 2 15.76 1.78
 -10 14 -2 23.65 2.35
 10 14 2 18.32 2.04
 -10 -14 -2 17.59 1.87
 -11 -14 -2 8.17 1.56
 -11 14 -2 11.56 1.65
 -11 -14 -2 9.83 1.48
 -11 14 -2 11.21 1.7
 11 14 2 8.77 1.57
 -11 -14 -2 11.61 1.96
 11 -14 2 10.73 1.6
 11 14 2 11.93 1.75
 -11 -14 -2 9.25 1.48
 12 14 2 31.53 2.35
 -12 14 -2 36.39 2.76
 -12 14 -2 35.44 2.82
 -12 -14 -2 32.82 2.53
 -12 -14 -2 32.95 2.86
 12 14 2 33.65 2.86
 -12 -14 -2 34 3.06
 -12 -14 -2 32.21 2.55
 12 -14 2 36.52 2.77
 -13 14 -2 11.82 1.59
 -13 14 -2 12.09 1.66
 13 -14 2 14.36 1.75
 13 -14 2 11.81 1.81
 13 -14 2 9.47 1.47
 -13 -14 -2 11.81 1.73
 -13 -14 -2 11.42 1.82
 13 14 2 11.98 1.41
 13 14 2 13.47 1.85
 -13 -14 -2 9.37 1.31
 14 14 2 59.51 3.45
 14 -14 2 58.82 3.23
 -14 14 -2 64 3.35
 -14 -14 -2 60.84 3.31
 14 -14 2 57.75 3.23
 14 -14 2 65.59 3.76
 -14 -14 -2 62.15 3.79
 -14 14 -2 57.76 3.31
 -14 -14 -2 61.05 3.07
 -15 -14 -2 2.07 0.94
 15 -14 2 1.81 0.95
 -15 -14 -2 3.51 0.97
 -15 -14 -2 2.26 1.11
 15 14 2 1.87 0.9
 -15 14 -2 1.8 0.86
 15 -14 2 1.95 0.77
 -15 14 -2 1.71 0.71
 15 -14 2 1.84 0.75
 16 -14 2 1.13 0.63
 -16 -14 -2 1.37 0.67
 16 14 2 0.55 0.59
 16 -14 2 1.07 0.56
 -16 -14 -2 1.52 0.61
 16 -14 2 0.28 0.41
 -18 -15 2 107.73 3.75
 18 -15 -2 96.77 3.75
 18 -15 -2 112.48 3.62
 18 -15 -2 112.48 3.55
 18 -15 -2 92.42 3.25
 18 15 -2 112.79 3.72
 17 15 -2 3.44 0.9
 -17 -15 2 0.94 0.64
 17 -15 -2 2.16 0.63
 17 -15 -2 2.17 0.83
 17 -15 -2 3.14 0.86
 17 -15 -2 2.65 0.82
 17 -15 -2 2.54 0.89
 17 15 -2 1.56 0.87
 16 -15 -2 116.42 4.85
 16 -15 -2 113.73 4.6
 16 -15 -2 113.69 4.31
 16 15 -2 121.93 4.94
 16 15 -2 121.31 4.67
 16 -15 -2 124.93 4.84
 -16 -15 2 113.05 4.83
 -16 -15 2 116.23 4.91
 15 15 -2 8.39 1.47
 15 15 -2 7.07 1.3
 15 -15 -2 8.89 1.28
 -15 -15 2 8.04 1.37
 15 -15 -2 7.71 1.44
 15 -15 -2 8.28 1.5
 15 -15 -2 8.67 1.4
 -15 -15 2 7.97 1.43
 14 -15 -2 1.51 0.82
 -14 -15 2 1.27 1.04
 14 -15 -2 1 0.67
 14 15 -2 1.6 1
 14 15 -2 3.29 1.16
 14 -15 -2 1.05 0.8
 -14 -15 2 0.19 0.95
 14 -15 -2 1.62 0.93
 13 15 -2 28.94 2.57
 13 -15 -2 27.61 2.38
 -13 -15 2 31.59 2.81
 13 15 -2 31.24 2.59
 13 -15 -2 32.17 2.77
 13 -15 -2 28.49 2.44
 13 15 -2 31.6 2.61
 -13 -15 2 31.75 2.74
 12 -15 -2 180.56 6.86
 12 -15 -2 177.64 6.36
 12 15 -2 183.34 6.59
 12 -15 -2 178.16 6.43
 12 15 -2 175.18 6.67
 12 15 -2 187.03 6.56
 11 15 -2 639.39 15.26
 11 -15 -2 669.35 15.37
 11 15 -2 631.84 23.57
 11 15 -2 676.61 15.59
 11 -15 -2 657.25 15.28
 11 -15 -2 682.59 16.07
 11 15 -2 658.22 15.51
 11 15 -2 684.9 15.92
 -10 15 2 20.57 3.41
 10 15 -2 17.85 3.43
 9 15 -2 -0.78 1.42
 9 15 -2 -0.78 0.91
 -9 15 2 -0.94 1.21
 -9 15 2 2.35 1.42
 -8 15 2 72.56 5.63
 8 15 -2 64.95 5.84
 -8 15 2 75.43 5.35
 -7 15 2 186.59 8.38
 -7 15 2 180.46 8.66
 7 15 -2 175.22 9.31
 -7 -15 2 172.17 8.38
 -6 -15 2 3.66 1.28
 -6 15 2 1.44 1.06
 -6 15 2 2.31 1.2
 6 15 -2 3.47 1.39
 -5 -15 2 1.21 0.86
 5 15 -2 2.22 1.13
 -5 15 2 2.7 1.05
 -5 15 2 1.21 0.81
 4 15 -2 285.81 10.47
 -4 15 2 286.55 9.7
 -4 15 2 297.14 9.96
 -3 -15 2 1.16 0.64
 -3 15 2 0.63 0.76
 3 15 -2 0.85 1.03
 -3 15 2 1.61 1.04
 -2 15 2 151.35 6.7
 2 15 -2 152.5 6.95
 -2 15 2 147.5 6.32
 1 15 -2 190.74 7.91
 -1 15 2 190.88 7.72
 -1 15 2 207.69 7.6
 1 15 -2 189.66 7.86
 1 -15 -2 196.61 8.86
 0 15 2 830.23 20.27
 0 15 2 834.83 20.04
 0 15 -2 881.02 20.99
 0 15 -2 842.47 20.71
 0 -15 -2 865.64 22.18
 1 15 2 571.34 15.44
 -1 15 -2 560.71 15.71
 -1 15 -2 594.17 16.22
 1 15 2 560.35 15.32
 -1 -15 -2 579.3 17.04
 2 15 2 183.23 7.85
 -2 15 -2 186.51 8.12
 -2 -15 -2 181.18 8.82
 -2 15 -2 182.29 7.98
 -2 -15 -2 177.12 8.5
 -3 15 -2 -0.45 1.27
 -3 -15 -2 2.18 1.48
 -3 15 -2 1.01 1.07
 -4 15 -2 21.28 2.32
 -4 15 -2 26.27 3.16
 -4 15 -2 22.97 3
 -4 -15 -2 26.98 3.54
 -5 15 -2 30.74 3.65
 -5 15 -2 25.63 3.29
 5 15 2 29.36 3.63
 -5 -15 -2 20.8 3.3
 -6 15 -2 46.11 4.78
 6 15 2 48.68 4.93
 -6 15 -2 50.72 4.96
 -6 -15 -2 54.04 5.44
 -7 -15 -2 23.14 3.83
 7 15 2 26.79 3.84
 -7 15 -2 31 4.12
 -7 15 -2 26.23 3.79
 -8 15 -2 5.35 2.16
 8 15 2 1.97 1.51
 -8 -15 -2 4.55 1.97
 -8 15 -2 9.67 2.55
 -9 -15 -2 20.64 2.16
 9 15 2 19.6 2.05
 -9 -15 -2 13.42 3.34
 9 15 2 17.01 3.47
 -9 -15 -2 22.52 2.37
 -9 15 -2 11.26 2.67
 9 15 2 18.96 2.02
 -9 15 -2 20.81 3.94
 -9 15 -2 18.57 1.95
 -9 -15 -2 19.33 2.02
 9 -15 2 19.6 1.96
 -9 15 -2 19.32 2.02
 -10 15 -2 55.64 3.4
 10 15 2 50.83 3.41
 10 -15 2 50.89 3.21
 -10 -15 -2 54.73 3.59
 -10 15 -2 53.64 3.42
 -10 -15 -2 46.16 3.49
 -10 -15 -2 49.01 3.14
 10 15 2 52.21 3.42
 -10 -15 -2 51.14 3.29
 -11 -15 -2 142.68 6.48
 -11 -15 -2 147.75 6.24
 11 -15 2 145.62 5.8
 -11 -15 -2 143.35 5.8
 11 15 2 140.96 5.98
 -11 -15 -2 144.46 5.66
 -11 15 -2 153.03 6
 11 15 2 150.54 6.21
 -11 15 -2 152.11 6.09
 12 -15 2 5.59 1.22
 -12 -15 -2 7.12 1.16
 -12 15 -2 7.77 1.31
 12 15 2 6.46 1.43
 -12 -15 -2 4.73 1.33
 -12 15 -2 8.44 1.49
 12 -15 2 6.67 1.41
 -12 -15 -2 10.27 1.62
 -12 -15 -2 9.47 1.47
 13 15 2 0.51 0.89
 -13 -15 -2 0.04 0.95
 -13 15 -2 0 0.81
 13 -15 2 0.4 0.81
 -13 15 -2 0.11 0.74
 13 -15 2 0.33 0.69
 13 -15 2 -0.83 1.11
 -13 -15 -2 -0.59 1.05
 -13 -15 -2 -0.33 0.58
 -14 15 -2 -0.7 0.71
 14 -15 2 0.55 0.75
 14 -15 2 0.06 1.03
 -14 15 -2 -0.27 0.75
 14 15 2 0.39 0.77
 -14 -15 -2 0.05 0.83
 -14 -15 -2 0.77 0.65
 14 -15 2 0.74 0.87
 -14 -15 -2 -0.71 0.74
 -15 15 -2 126.13 4.42
 15 15 2 117.37 4.6
 15 -15 2 126.62 4.55
 -15 -15 -2 126.92 4.99
 -15 -15 -2 124.19 4.75
 15 -15 2 131.12 5
 15 -15 2 122.57 4.42
 -15 -15 -2 126.87 4.45
 16 -15 2 51.99 2.34
 16 -15 2 56.37 2.72
 -16 -15 -2 55.45 2.62
 16 -15 2 58.28 2.51
 -16 -15 -2 51.37 2.29
 16 15 2 52.43 2.51
 18 -16 -2 7.84 0.95
 -18 -16 2 10.24 1.09
 18 -16 -2 10.42 1.03
 18 16 -2 10.46 1.04
 18 -16 -2 10.45 0.98
 -17 -16 2 104.6 4.08
 17 16 -2 116.82 4.07
 17 -16 -2 116.36 4.11
 17 -16 -2 101.86 4.39
 17 16 -2 113.82 4.24
 17 -16 -2 105.25 4.09
 17 -16 -2 120.34 4.23
 16 -16 -2 31.28 2.39
 16 -16 -2 31.92 2.07
 -16 -16 2 30.71 2.37
 16 16 -2 36.52 2.55
 16 -16 -2 35.72 2.44
 16 -16 -2 32.68 2.29
 16 16 -2 31.05 2.26
 -16 -16 2 27.37 2.27
 15 16 -2 22.68 2.25
 -15 -16 2 23.57 2.28
 15 -16 -2 26.1 2.26
 15 -16 -2 23.79 2.3
 -15 -16 2 24.95 2.33
 15 -16 -2 24.44 2.17
 15 16 -2 22.9 2.12
 15 -16 -2 24.73 2.03
 14 -16 -2 135.21 5.47
 14 16 -2 131.25 5.41
 14 -16 -2 133.89 5.78
 14 16 -2 135.17 5.72
 14 -16 -2 130.95 5.43
 -14 -16 2 138.38 5.99
 -14 -16 2 138.07 5.86
 14 -16 -2 135.03 5.27
 13 -16 -2 17.13 2.03
 13 16 -2 15.83 1.95
 13 16 -2 14.96 1.82
 13 16 -2 15.22 1.83
 13 -16 -2 16.72 1.82
 -13 -16 2 16.78 2.06
 13 -16 -2 14.22 1.75
 13 -16 -2 17.24 1.86
 -13 -16 2 15.11 2.03
 12 -16 -2 10.25 1.45
 12 -16 -2 11.36 1.57
 12 16 -2 12.15 1.72
 12 -16 -2 12.29 1.76
 12 -16 -2 10.11 1.5
 12 16 -2 10.95 1.57
 12 16 -2 9.31 1.6
 11 16 -2 111.25 4.88
 11 16 -2 114.85 5.02
 11 -16 -2 116.83 4.88
 11 16 -2 113.5 4.97
 11 -16 -2 125.62 5.47
 11 16 -2 123.4 5.28
 11 -16 -2 123.75 5.04
 -11 16 2 102.5 8.2
 10 16 -2 -0.15 1.11
 -10 16 2 -0.36 1.26
 -9 16 2 2.67 1.16
 -9 16 2 4.07 1.61
 9 16 -2 0.94 0.86
 9 16 -2 3.3 1.73
 -8 16 2 89.94 6.43
 8 16 -2 98.05 7.27
 -8 16 2 89.5 6
 -7 16 2 0.46 0.93
 -7 -16 2 2.13 1.09
 -7 16 2 0.87 0.9
 7 16 -2 0.92 1
 -6 16 2 -1.2 1.12
 -6 -16 2 -0.31 0.73
 6 16 -2 1.76 1.26
 -6 16 2 0.32 0.95
 -5 16 2 41.29 3.67
 5 16 -2 40.74 3.99
 -5 16 2 40.04 3.6
 -4 16 2 24.45 2.81
 -4 16 2 27.88 2.81
 4 16 -2 27.58 3.12
 -3 16 2 49.32 3.91
 -3 16 2 48.79 3.69
 3 16 -2 53.16 4.18
 -3 -16 2 50.78 3.42
 -2 16 2 108.45 5.76
 2 16 -2 102.47 5.82
 -2 16 2 96.95 5.22
 1 -16 -2 2346.96 48.72
 -1 16 2 2305.41 45.77
 1 16 -2 2227.34 46.62
 -1 16 2 2330.28 46.26
 1 16 -2 2433.76 47.29
 0 16 2 28.73 2.95
 0 16 -2 29.68 3.05
 0 16 -2 29.2 2.97
 0 -16 -2 31.45 3.53
 0 16 2 31.46 2.95
 -1 16 -2 24.15 2.82
 -1 16 -2 28.47 3.11
 1 16 2 25.66 2.75
 -1 -16 -2 26.09 3.23
 1 16 2 26.8 2.82
 -2 -16 -2 175.88 8.7
 2 16 2 178.02 7.95
 -2 16 -2 174.46 7.96
 -2 16 -2 198.09 8.55
 -2 -16 -2 177.26 8.85
 -3 -16 -2 444.87 15.65
 -3 16 -2 453.75 14.51
 -3 16 -2 462.56 14.85
 -4 -16 -2 143.45 8.52
 -4 16 -2 157.89 8.16
 -4 16 -2 131.16 6.2
 -4 16 -2 152.07 7.91
 -5 16 -2 1234.49 30.94
 -5 16 -2 1201.84 30.54
 5 16 2 1230.84 31.1
 -5 -16 -2 1264.59 32.6
 -6 16 -2 4.48 1.79
 -6 16 -2 2.03 1.29
 -6 -16 -2 1.68 1.49
 6 16 2 2.39 1.35
 -7 16 -2 1.84 1.34
 -7 -16 -2 1.21 1.19
 -7 16 -2 -0.09 1.32
 7 16 2 1.24 1.41
 -8 -16 -2 94.81 8.15
 -8 16 -2 83.95 7.33
 8 16 2 99.33 8.02
 -8 16 -2 96.16 7.86
 -9 -16 -2 209.51 7.25
 -9 16 -2 203.92 12.22
 9 -16 2 233.27 7.41
 9 16 2 226.66 7.68
 9 16 2 186.19 11.89
 -9 16 -2 245.61 7.71
 -9 16 -2 226.3 7.58
 -9 -16 -2 233.42 7.64
 9 16 2 228.92 7.63
 -9 -16 -2 239.08 8.23
 -9 -16 -2 204.47 12.71
 10 -16 2 45.91 3.05
 -10 16 -2 49.42 3.31
 10 16 2 49.27 3.39
 10 16 2 50.15 3.33
 -10 16 -2 53.77 3.37
 -10 -16 -2 51.25 3.36
 -10 -16 -2 45.58 3.11
 -10 -16 -2 47.58 3.35
 -10 -16 -2 46.69 3.01
 -10 -16 -2 50.45 3.62
 -11 -16 -2 11.44 1.9
 -11 -16 -2 12.28 1.61
 11 -16 2 11.88 1.65
 -11 -16 -2 10.57 1.61
 -11 16 -2 12.41 1.75
 -11 16 -2 11.48 1.74
 11 16 2 10.19 1.6
 11 16 2 10.24 1.64
 11 -16 2 11.22 1.58
 -11 -16 -2 12.02 1.85
 12 -16 2 2.68 0.9
 12 16 2 1.6 1.01
 -12 -16 -2 3.16 0.94
 -12 -16 -2 -0.33 1.17
 12 -16 2 2.21 0.85
 -12 -16 -2 1.3 0.84
 12 -16 2 1.67 1.04
 -12 16 -2 2.28 0.96
 -12 -16 -2 2.5 0.94
 -12 16 -2 3.45 1.15
 -13 -16 -2 13.4 1.53
 13 -16 2 13.48 1.82
 -13 -16 -2 12.66 1.87
 -13 16 -2 12.32 1.64
 -13 -16 -2 14 1.94
 -13 16 -2 14.64 1.77
 13 -16 2 13.33 1.68
 13 16 2 12.52 1.78
 13 -16 2 14.17 1.7
 -14 -16 -2 8.72 1.49
 -14 -16 -2 6.53 0.97
 -14 16 -2 8.69 1.27
 14 16 2 7.94 1.39
 14 -16 2 8.45 1.27
 -14 16 -2 9.54 1.44
 -14 -16 -2 9.24 1.32
 14 -16 2 8.27 1.45
 14 -16 2 10.09 1.35
 -15 -16 -2 13.71 1.38
 -15 -16 -2 15.36 1.59
 15 16 2 15.65 1.6
 15 -16 2 15.32 1.52
 -15 -16 -2 17.27 1.76
 15 -16 2 16.75 1.52
 15 -16 2 17.63 1.74
 -16 -16 -2 46.04 2.33
 16 16 2 47.57 2.33
 16 -16 2 51.97 2.53
 -16 -16 -2 47.22 2.11
 16 -16 2 46.8 2.16
 16 -16 2 52.63 2.3
 18 17 -2 2.79 0.55
 18 -17 -2 3.22 0.58
 -18 -17 2 3.58 0.69
 17 17 -2 1.63 0.72
 17 -17 -2 0.53 0.63
 17 -17 -2 1.23 0.69
 17 17 -2 1.1 0.67
 17 -17 -2 1.63 0.78
 17 -17 -2 1.88 0.77
 -17 -17 2 1.95 0.76
 16 17 -2 0.66 0.73
 -16 -17 2 -0.4 0.86
 16 -17 -2 -0.43 0.76
 16 -17 -2 -0.2 0.73
 16 -17 -2 0.76 0.5
 16 -17 -2 -0.04 0.7
 16 17 -2 0.55 0.63
 -16 -17 2 -0.22 0.68
 15 -17 -2 116.53 5.14
 15 -17 -2 119.99 4.65
 -15 -17 2 125.04 5.4
 -15 -17 2 126.77 5.33
 15 -17 -2 119.08 4.96
 15 17 -2 120.11 5.1
 15 17 -2 122.18 4.88
 15 -17 -2 119.78 4.94
 -14 -17 2 2.73 1.1
 14 -17 -2 2.26 0.85
 14 17 -2 2.39 0.98
 -14 -17 2 2.14 1.01
 14 -17 -2 3.19 1.03
 14 -17 -2 2.19 1.03
 14 -17 -2 2.31 1.12
 14 17 -2 2.6 1.04
 13 -17 -2 48.81 3.07
 13 -17 -2 54.74 3.36
 -13 -17 2 49.2 3.45
 -13 -17 2 47.3 3.43
 13 -17 -2 46.01 3.14
 13 17 -2 45.79 3.24
 13 17 -2 48.45 3.17
 13 -17 -2 48.62 3.42
 13 17 -2 50.89 3.29
 12 -17 -2 188.84 7.05
 12 -17 -2 184.29 6.59
 12 17 -2 174.5 6.53
 12 17 -2 180 6.78
 12 -17 -2 176.13 6.37
 12 -17 -2 183.14 6.52
 12 17 -2 168.68 6.37
 11 17 -2 26.23 2.32
 -11 17 2 25.66 2.11
 11 -17 -2 31.45 2.48
 11 -17 -2 24.24 2.4
 11 17 -2 29.06 2.43
 11 17 -2 25.05 2.38
 11 -17 -2 29.61 2.38
 11 -17 -2 29.29 2.38
 11 17 -2 25.32 2.24
 -10 17 2 5.66 1.87
 10 17 -2 6.74 2.48
 9 17 -2 -0.49 1.09
 -9 17 2 1.37 1.22
 9 17 -2 1.2 1.01
 -9 17 2 -0.37 1.01
 -8 17 2 1.6 1.28
 -8 17 2 1.61 1.45
 8 17 -2 0.86 1.16
 -7 17 2 0.81 0.95
 7 17 -2 0.92 1
 -7 -17 2 1.96 1.35
 -7 17 2 1.98 1.14
 -6 -17 2 -0.22 0.76
 6 17 -2 0.49 0.94
 -6 17 2 -0.12 0.83
 -6 17 2 -0.41 0.98
 -5 17 2 506.76 15.67
 5 17 -2 522.78 16.68
 4 17 -2 337.64 12.24
 -4 17 2 344.64 11.69
 -4 17 2 320.21 11.26
 -3 17 2 71.63 4.78
 -3 17 2 64.9 4.42
 3 17 -2 63.32 4.78
 -3 -17 2 74.73 4.38
 -2 17 2 929.63 22.65
 -2 17 2 999 23.48
 2 17 -2 981.77 23.99
 -1 17 2 22.2 2.79
 1 -17 -2 18.53 2.86
 -1 17 2 18.64 2.31
 1 17 -2 24 2.91
 0 17 2 51.55 4.11
 0 -17 -2 50.74 4.57
 0 17 -2 56.9 4.42
 0 17 -2 45.68 3.89
 0 17 2 50.62 3.93
 -1 -17 -2 327.23 12.59
 1 17 2 328.13 11.39
 -1 17 -2 319.02 11.42
 -1 17 -2 360.96 12.16
 1 17 2 339.37 11.49
 -2 17 -2 124.56 6.88
 2 17 2 117 6.53
 -2 17 -2 123.7 6.69
 -2 -17 -2 115.7 7.09
 -2 -17 -2 127.48 7.53
 -3 -17 -2 206.55 10.24
 -3 17 -2 230.14 9.88
 -3 17 -2 204.52 9.19
 -4 17 -2 194.17 9.32
 -4 -17 -2 208.31 10.61
 -4 17 -2 209.91 9.85
 -5 -17 -2 269.59 12.82
 5 17 2 265.34 11.98
 -5 17 -2 251.39 11.5
 -5 17 -2 270.01 11.65
 -6 17 -2 30.69 4.04
 -6 17 -2 33.04 4.03
 6 17 2 32.58 4.17
 -6 -17 -2 32.08 4.47
 -7 17 -2 162.94 9.89
 -7 -17 -2 155.4 10.29
 -7 17 -2 154.27 9.52
 7 17 2 159.2 9.9
 -8 17 -2 212.54 11.96
 8 17 2 210.72 12.1
 -8 -17 -2 197.01 12.09
 -8 17 -2 185.53 11.11
 -9 17 -2 95.98 8.24
 -9 -17 -2 104.1 4.85
 -9 17 -2 103.59 4.82
 9 -17 2 110.11 4.75
 -9 -17 -2 111.22 5.35
 -9 17 -2 125.21 5.16
 9 17 2 109.37 5.06
 -9 -17 -2 82.52 8.02
 9 -17 2 111.56 4.84
 9 17 2 106.36 4.94
 -9 -17 -2 107.23 4.85
 10 17 2 38 2.96
 -10 -17 -2 34.25 2.74
 -10 -17 -2 36.59 2.79
 -10 17 -2 37.23 2.83
 -10 -17 -2 34.92 2.62
 -10 -17 -2 37.17 3
 10 -17 2 34.14 2.59
 -10 -17 -2 34.82 3.02
 10 17 2 37.72 2.92
 -10 17 -2 35.85 2.81
 10 -17 2 30.93 2.52
 -11 17 -2 71.82 3.93
 11 -17 2 65.63 3.68
 11 -17 2 63.9 3.68
 -11 17 -2 60.57 3.72
 -11 -17 -2 62.18 3.52
 11 17 2 66.07 3.94
 11 -17 2 67.56 4.08
 11 17 2 65.91 3.96
 -11 -17 -2 63 3.93
 -11 -17 -2 60.6 4.09
 -11 -17 -2 65.48 3.71
 12 -17 2 22.55 2.12
 -12 -17 -2 21.19 2.31
 -12 -17 -2 20.16 1.96
 -12 17 -2 21.4 2.16
 -12 -17 -2 20.55 2.42
 12 17 2 21.79 2.31
 -12 17 -2 21.98 2.21
 -12 -17 -2 21.18 2.04
 12 -17 2 21.62 2.15
 12 -17 2 20.78 2.28
 13 -17 2 78.68 4.26
 -13 17 -2 86.01 4.08
 13 17 2 77.68 4.16
 -13 -17 -2 77.11 3.63
 -13 -17 -2 75.45 4.13
 -13 -17 -2 78.38 4.4
 13 -17 2 72.27 3.72
 13 -17 2 74.91 3.82
 -13 17 -2 78.95 4
 -14 -17 -2 4.56 1.04
 14 -17 2 3.45 1.02
 -14 -17 -2 3.86 1.08
 14 -17 2 5.57 1.11
 -14 -17 -2 4.48 0.86
 -14 17 -2 5.26 1.11
 14 17 2 5.92 1.23
 14 -17 2 4.28 0.94
 15 -17 2 1.73 0.72
 -15 -17 -2 0.06 0.73
 15 17 2 0.53 0.64
 -15 -17 -2 0.22 0.59
 15 -17 2 1.17 0.66
 15 -17 2 -0.69 0.77
 -15 -17 -2 0.73 0.6
 16 -17 2 24.39 1.45
 16 17 2 22.86 1.54
 16 -17 2 23.73 1.47
 -16 -17 -2 21.7 1.35
 16 -17 2 26.37 1.74
 -16 -17 -2 27.59 1.67
 -18 -18 2 0.53 0.46
 18 18 -2 -0.07 0.37
 18 -18 -2 0.21 0.37
 17 -18 -2 27.24 1.78
 17 -18 -2 22.97 1.8
 -17 -18 2 26.11 1.86
 17 -18 -2 29.51 1.89
 17 -18 -2 22.13 1.72
 17 18 -2 22.06 1.71
 17 18 -2 24 1.63
 16 18 -2 4.24 1.01
 16 -18 -2 2.61 0.73
 16 -18 -2 1.64 0.79
 -16 -18 2 2.31 0.88
 16 -18 -2 2.66 0.89
 -16 -18 2 1.2 0.71
 16 -18 -2 4.22 1.01
 16 -18 -2 3.54 0.91
 16 18 -2 2.91 0.83
 15 18 -2 1.55 0.96
 15 -18 -2 0.68 0.9
 -15 -18 2 0.35 0.81
 15 -18 -2 -0.61 0.74
 15 -18 -2 1.1 0.67
 15 -18 -2 0.14 0.88
 15 18 -2 -0.16 0.83
 -15 -18 2 1.07 0.98
 -14 -18 2 0.36 0.91
 14 18 -2 1.41 0.91
 14 -18 -2 2.26 0.98
 14 -18 -2 1.34 0.73
 14 -18 -2 0.55 0.74
 -14 -18 2 1.26 0.89
 14 18 -2 1.15 0.92
 14 -18 -2 0.7 0.83
 13 -18 -2 39.42 2.75
 13 -18 -2 44.83 3.04
 13 18 -2 43.45 3.05
 13 -18 -2 44.72 3.28
 13 -18 -2 46.01 3.09
 -13 -18 2 48.62 3.51
 13 18 -2 45.11 3.02
 13 18 -2 42.22 3.12
 -13 -18 2 45.85 3.32
 12 18 -2 8.1 1.54
 12 -18 -2 6.1 1.21
 12 18 -2 8.16 1.45
 12 18 -2 7.94 1.42
 12 -18 -2 7.4 1.49
 12 -18 -2 5.45 1.17
 12 -18 -2 7.82 1.38
 11 18 -2 3.92 1.1
 11 -18 -2 4.73 1.03
 11 18 -2 5.48 1.27
 11 18 -2 5.66 1.15
 11 18 -2 3.62 0.92
 11 -18 -2 3.85 1.11
 11 -18 -2 5.43 1.19
 -11 -18 2 4.34 0.98
 11 -18 -2 6.21 1.22
 10 18 -2 77.59 3.86
 10 -18 -2 77.18 3.81
 10 18 -2 73.5 3.8
 10 18 -2 74.29 3.87
 10 -18 -2 75.07 4.08
 -10 18 2 66.23 6.35
 10 -18 -2 68.21 3.59
 10 18 -2 68.21 3.72
 10 18 -2 70.1 7.11
 10 -18 -2 76.85 3.83
 9 18 -2 17.53 3.25
 -9 18 2 18.52 2.93
 -9 18 2 15.07 2.8
 -8 18 2 16.98 3
 8 18 -2 15.07 3.06
 -8 18 2 17.63 2.85
 -7 -18 2 21.8 3.14
 -7 18 2 25.51 3.23
 -7 18 2 26.71 3.49
 7 18 -2 31.05 4.08
 -6 18 2 1.49 1.08
 -6 -18 2 0.44 0.96
 6 18 -2 0.1 1.11
 -6 18 2 0.24 1.05
 -5 18 2 297.93 11.19
 -5 18 2 285.07 11.04
 5 18 -2 289.86 11.96
 -4 18 2 64.8 4.83
 4 18 -2 58.52 4.87
 -4 18 2 57.25 4.4
 -3 18 2 28.86 3.25
 -3 -18 2 26.27 2.66
 -3 18 2 30.01 3.12
 3 18 -2 24.46 3.05
 -2 18 2 44.44 3.73
 -2 18 2 45.27 3.96
 2 18 -2 44.61 4.04
 1 -18 -2 6.89 1.91
 -1 18 2 10.21 1.82
 1 18 -2 9.48 2.01
 -1 18 2 11.25 2.14
 0 18 2 55.87 4.23
 0 18 -2 52.88 4.42
 0 -18 -2 55.9 4.91
 0 18 2 53.51 4.31
 0 18 -2 48.77 4.09
 -1 -18 -2 1168.52 29.69
 -1 18 -2 1172.36 28.03
 1 18 2 1202.01 28.05
 -1 18 -2 1243.83 28.92
 2 18 2 25.59 3.09
 -2 18 -2 24.93 3.01
 -2 -18 -2 19.12 3.03
 -2 18 -2 23.56 2.9
 -2 -18 -2 23.62 3.29
 -3 18 -2 614.59 18.34
 -3 18 -2 576.41 17.59
 -3 -18 -2 579.98 19.21
 -4 -18 -2 71.52 6.18
 -4 18 -2 64.11 5.32
 -4 18 -2 57.86 4.95
 5 18 2 12.91 2.55
 -5 -18 -2 13.24 3.03
 -5 18 -2 11.83 2.36
 -5 18 -2 12.76 2.78
 -6 18 -2 48.2 5.11
 -6 -18 -2 51.86 5.75
 -6 18 -2 44.14 4.83
 6 18 2 44.69 5.01
 -7 -18 -2 3.39 1.35
 -7 18 -2 3.66 1.82
 -7 18 -2 3.21 1.34
 7 18 2 3.28 1.29
 -8 -18 -2 15.53 1.95
 -8 18 -2 13.03 3.05
 8 18 2 12.71 3.11
 -8 18 -2 16.07 1.75
 8 18 2 14.6 1.81
 8 18 2 15.1 1.82
 -8 -18 -2 13.09 1.67
 -8 18 -2 9.39 2.67
 -8 -18 -2 12.62 3.26
 9 18 2 26.47 2.42
 9 -18 2 29.72 2.59
 -9 -18 -2 29.4 2.53
 9 18 2 29.08 2.59
 -9 -18 -2 29.93 2.76
 9 -18 2 29.22 2.45
 -9 18 -2 30.24 2.55
 9 -18 2 27.23 2.28
 -9 -18 -2 28.81 2.46
 -9 18 -2 27.82 2.39
 -10 -18 -2 25.4 2.4
 10 18 2 23.91 2.41
 -10 -18 -2 24.77 2.26
 -10 18 -2 25.41 2.32
 10 18 2 26.32 2.47
 10 -18 2 23.82 2.19
 -10 18 -2 23.94 2.31
 -10 -18 -2 22.99 2.13
 10 -18 2 26.43 2.55
 -10 -18 -2 27.1 2.56
 10 -18 2 25.26 2.28
 -10 -18 -2 25.4 2.62
 11 -18 2 91.76 4.8
 -11 -18 -2 89.57 4.39
 11 -18 2 96.6 4.58
 -11 18 -2 89.31 4.55
 -11 -18 -2 85.12 4.86
 11 18 2 94.53 4.77
 11 -18 2 92.46 4.43
 -11 -18 -2 85.88 4.19
 -11 18 -2 98.27 4.67
 -11 -18 -2 91.46 4.8
 11 18 2 86.02 4.62
 -12 18 -2 37.9 2.81
 -12 -18 -2 35.78 2.56
 12 -18 2 38.13 3.03
 -12 18 -2 38.63 2.84
 12 -18 2 39.53 2.8
 -12 -18 -2 35.05 2.92
 -12 -18 -2 36.25 3.04
 12 -18 2 43.27 2.95
 12 18 2 35.77 2.86
 -13 -18 -2 23.31 2.35
 -13 -18 -2 24.9 2.49
 13 18 2 23.94 2.3
 -13 -18 -2 25.47 2.03
 -13 18 -2 29.38 2.39
 13 -18 2 21.67 2.24
 13 -18 2 21.83 2
 13 -18 2 24.03 2.14
 14 -18 2 11.02 1.4
 14 -18 2 11.52 1.61
 -14 -18 -2 11.56 1.2
 -14 -18 -2 9.61 1.24
 -14 -18 -2 6.75 1.34
 14 -18 2 10.99 1.33
 14 18 2 12.85 1.57
 -14 18 -2 10.14 1.3
 15 18 2 8.87 1.17
 -15 -18 -2 10.34 1.37
 15 -18 2 10.52 1.23
 -15 -18 -2 10.91 1.28
 15 -18 2 10.37 1.34
 -15 -18 -2 9.2 1.09
 15 -18 2 11.38 1.21
 16 -18 2 2.7 0.53
 -16 -18 -2 2.81 0.59
 16 -18 2 1.26 0.5
 16 -18 2 1.87 0.48
 -16 -18 -2 1.89 0.45
 16 18 2 1.87 0.57
 -18 -19 2 16.49 1.18
 18 -19 -2 14.54 1.05
 17 -19 -2 22.85 1.58
 17 -19 -2 22.35 1.66
 17 -19 -2 18.8 1.31
 -17 -19 2 20.37 1.61
 17 -19 -2 18.13 1.47
 17 19 -2 21.78 1.6
 17 -19 -2 25.28 1.7
 16 -19 -2 62.52 3.3
 16 -19 -2 66.72 3.21
 -16 -19 2 65.93 3.35
 16 19 -2 63.23 3.18
 16 -19 -2 67.31 3.17
 16 19 -2 61.64 2.99
 16 -19 -2 59.01 2.69
 -16 -19 2 62.67 3.31
 15 19 -2 27.91 2.19
 -15 -19 2 27.92 2.4
 15 -19 -2 27.83 2.42
 15 -19 -2 26.4 2.14
 15 19 -2 26.58 2.25
 -15 -19 2 27.5 2.48
 15 -19 -2 25.55 1.96
 15 -19 -2 25.32 2.17
 14 -19 -2 15.85 1.97
 14 19 -2 17.29 1.96
 14 -19 -2 17.36 1.74
 14 19 -2 14.87 1.72
 14 -19 -2 17.49 1.86
 -14 -19 2 16.82 2.04
 -14 -19 2 19.31 2.23
 14 -19 -2 18.95 1.99
 13 -19 -2 32.89 2.81
 -13 -19 2 34.79 2.89
 13 19 -2 30.34 2.62
 13 19 -2 32.21 2.61
 13 19 -2 32.69 2.62
 -13 -19 2 36.09 3.08
 13 -19 -2 33.3 2.51
 13 -19 -2 31.37 2.6
 13 -19 -2 31.98 2.55
 12 -19 -2 41.21 2.91
 12 19 -2 43.36 3.05
 12 -19 -2 40.41 2.82
 12 -19 -2 42.65 2.95
 12 -19 -2 39.97 3.12
 12 19 -2 38.41 2.83
 12 19 -2 38.91 2.91
 11 -19 -2 3.07 0.98
 11 19 -2 2.94 1.15
 11 19 -2 2.28 0.82
 11 -19 -2 1.56 0.67
 11 19 -2 0.98 0.71
 11 -19 -2 1.19 0.7
 11 19 -2 2.64 1.07
 -11 -19 2 2.24 0.89
 11 -19 -2 2.56 0.94
 10 19 -2 10.32 1.47
 10 -19 -2 10.44 1.39
 10 -19 -2 11.68 1.52
 10 19 -2 10.96 1.44
 10 19 -2 12.48 1.6
 10 -19 -2 9.66 1.46
 -10 -19 2 9.77 1.4
 10 -19 -2 12.67 1.59
 -10 19 2 12.23 3.12
 10 19 -2 9.22 1.41
 -9 19 2 -0.78 1.1
 9 19 -2 1.75 0.77
 -9 19 2 1.9 1.2
 -8 19 2 122 7.56
 -8 19 2 125.78 8.09
 8 19 -2 115.84 8.48
 -7 19 2 280.21 11.61
 7 19 -2 290.37 13.23
 -7 19 2 271.03 11.9
 -6 19 2 243.42 10.41
 -6 19 2 241.04 10.6
 -6 -19 2 224.42 10.6
 5 19 -2 33.64 3.94
 -5 19 2 43.3 4.13
 -5 19 2 38.42 3.91
 -4 19 2 115.22 6.56
 4 19 -2 114.53 7.08
 -4 19 2 114.37 6.64
 3 19 -2 14.83 2.53
 -3 19 2 15.99 2.63
 -3 19 2 12.39 2.13
 2 -19 -2 1493.73 35.94
 2 19 -2 1484.85 34.1
 -2 19 2 1437.87 32.66
 -2 19 2 1510.95 33.53
 1 -19 -2 345.38 13.54
 -1 19 2 326.25 11.91
 1 19 -2 348.36 12.57
 -1 19 2 331.32 11.68
 0 19 2 688.53 19.02
 0 19 -2 670.78 18.99
 0 -19 -2 675.15 20.57
 0 19 -2 706.49 19.67
 0 19 2 683.74 18.77
 1 19 2 113.85 6.58
 -1 19 -2 119.48 7.01
 -1 -19 -2 112.8 7.29
 -1 19 -2 117.24 6.7
 -2 19 -2 806.99 21.99
 -2 -19 -2 808.32 23.46
 -2 19 -2 851.7 22.94
 2 19 2 841.46 22.38
 -2 -19 -2 828.53 23.95
 -3 19 -2 12.91 2.34
 -3 19 -2 14.29 2.46
 -3 -19 -2 19.87 3.34
 -4 19 -2 1128.47 28.96
 -4 19 -2 1180.36 30.03
 -4 -19 -2 1151.13 31.41
 -5 19 -2 2.46 1.04
 5 19 2 1.94 1.09
 -5 -19 -2 1.85 1.41
 -5 19 -2 3.02 1.48
 -6 19 -2 8.2 2.09
 6 19 2 5.83 2.16
 -6 19 -2 7.3 2.25
 -6 -19 -2 10.61 2.79
 -7 -19 -2 3.56 2.14
 7 19 2 4.86 1.88
 -7 19 -2 8.29 2.36
 -7 19 -2 6 2.29
 8 -19 2 110.85 4.77
 -8 19 -2 103.51 8.36
 -8 19 -2 101.79 8.4
 -8 19 -2 121.57 5.05
 -8 -19 -2 101.34 8.84
 8 19 2 106.52 4.92
 -8 -19 -2 113.81 4.98
 -8 19 -2 117.01 4.98
 8 -19 2 120.84 5.25
 8 19 2 92.59 8.13
 8 -19 2 112.96 4.72
 -8 -19 -2 113.69 5.32
 8 19 2 107.24 4.94
 9 19 2 83.97 4.43
 -9 19 -2 80.62 4.22
 -9 -19 -2 82.25 4.31
 -9 19 -2 90.81 4.41
 9 -19 2 83.26 4.17
 -9 -19 -2 83.81 4.68
 9 19 2 78.04 4.26
 -9 -19 -2 81.62 4.23
 9 -19 2 84.8 4.48
 9 -19 2 82.73 4.09
 10 19 2 20.07 2.23
 -10 -19 -2 17.99 1.97
 -10 -19 -2 19.6 2.17
 10 19 2 20.67 2.19
 10 -19 2 19.67 2.01
 -10 -19 -2 19.69 2.41
 10 -19 2 20.49 2.05
 -10 -19 -2 21.06 2.24
 -10 19 -2 17.89 2.06
 10 -19 2 19.98 2.27
 -10 19 -2 20.59 2.19
 -11 -19 -2 26.49 2.32
 -11 19 -2 26.31 2.4
 -11 -19 -2 28.13 2.62
 -11 -19 -2 27.72 2.3
 11 -19 2 30.46 2.74
 -11 -19 -2 25.51 2.69
 11 19 2 27.7 2.56
 11 -19 2 29.32 2.45
 11 -19 2 26.46 2.33
 11 19 2 27.29 2.57
 -11 19 -2 27.08 2.5
 -12 -19 -2 10.99 1.75
 12 -19 2 11.35 1.5
 -12 -19 -2 8.14 1.63
 12 -19 2 9.99 1.52
 -12 19 -2 9.96 1.51
 12 19 2 10.35 1.66
 12 -19 2 8.6 1.59
 -12 -19 -2 9.39 1.34
 -13 -19 -2 33.28 2.25
 13 19 2 36.93 2.8
 -13 19 -2 37.6 2.62
 13 -19 2 35.79 2.53
 -13 -19 -2 36.26 2.78
 -13 -19 -2 33.96 2.83
 13 -19 2 41.54 3.02
 13 -19 2 38.84 2.65
 14 19 2 2.84 0.93
 -14 -19 -2 4.21 1.18
 14 -19 2 3.61 0.91
 -14 -19 -2 4.09 1.07
 14 -19 2 2.36 0.94
 14 -19 2 3.19 0.86
 -14 -19 -2 2.94 0.85
 15 -19 2 47.55 2.34
 15 19 2 48.79 2.58
 -15 -19 -2 49.58 2.56
 -15 -19 -2 47.97 2.35
 -15 -19 -2 49.74 2.81
 15 -19 2 52.35 2.75
 15 -19 2 49.91 2.46
 16 19 2 3.72 0.65
 16 -19 2 3.5 0.65
 -16 -19 -2 4.01 0.62
 -17 -20 2 49.99 2.46
 17 20 -2 51.1 2.39
 17 -20 -2 41.34 2.22
 17 -20 -2 51.13 2.45
 17 -20 -2 51.21 2.37
 -17 20 2 51 2.19
 16 20 -2 34.13 2.28
 16 -20 -2 34.94 2.37
 16 -20 -2 39.53 2.35
 16 -20 -2 39.45 2.38
 -16 -20 2 37.74 2.5
 -16 -20 2 36.37 2.47
 16 20 -2 35.44 2.18
 15 -20 -2 92.15 4.07
 -15 -20 2 84.44 4.27
 15 20 -2 82.43 3.76
 15 20 -2 83.4 3.99
 -15 -20 2 85.46 4.2
 15 -20 -2 78.62 3.49
 15 -20 -2 83.82 4.14
 15 -20 -2 85.81 3.91
 14 20 -2 58.27 3.46
 -14 -20 2 57.65 3.59
 14 -20 -2 54.06 3.48
 -14 -20 2 54.25 3.62
 14 20 -2 54.22 3.24
 14 -20 -2 57.07 3.12
 14 -20 -2 58.41 3.41
 14 -20 -2 57.14 3.31
 13 -20 -2 118.36 5.46
 13 20 -2 112.95 5.07
 -13 -20 2 122.37 5.53
 13 -20 -2 117.15 4.86
 13 20 -2 118.75 5.27
 13 20 -2 116.28 5.02
 13 -20 -2 121.61 5.2
 13 -20 -2 119.9 5.11
 -13 -20 2 119.36 5.64
 12 20 -2 104.07 4.76
 12 20 -2 110.34 4.96
 12 20 -2 97.8 4.78
 12 -20 -2 105.93 4.78
 12 -20 -2 98.6 4.51
 12 -20 -2 99.84 4.7
 12 -20 -2 104.93 5.14
 11 -20 -2 45.17 2.95
 11 20 -2 47.6 3.14
 11 -20 -2 43.64 3.24
 11 -20 -2 43.81 2.98
 11 20 -2 46.07 3.13
 -11 -20 2 45.32 3
 11 20 -2 43.36 3.08
 11 -20 -2 47.98 3.13
 -10 20 2 27.79 4.46
 10 20 -2 31.88 2.51
 -10 -20 2 35.77 2.57
 10 -20 -2 33.07 2.76
 10 20 -2 33.24 2.58
 10 -20 -2 31.15 2.43
 10 -20 -2 34.97 2.57
 10 -20 -2 36.52 2.64
 10 20 -2 32.33 2.59
 10 20 -2 30.78 2.49
 -9 20 2 191.11 10.86
 9 20 -2 210.9 12.21
 -8 20 2 131.27 8
 8 20 -2 142.28 9.51
 -8 20 2 129.63 8.48
 7 20 -2 10.65 2.7
 -7 20 2 6.93 1.55
 -7 20 2 10.8 2.39
 -6 20 2 261.54 11.09
 -6 20 2 240.9 10.93
 -6 -20 2 256.83 11.63
 5 20 -2 5.46 1.76
 -5 20 2 4.87 1.52
 -5 20 2 5.81 1.66
 -4 20 2 20.34 2.95
 4 20 -2 16.54 2.85
 -4 20 2 16.23 2.43
 -3 20 2 219.13 9.59
 3 20 -2 219.91 10.12
 -3 20 2 197.94 9.03
 -2 20 2 4.74 1.5
 2 20 -2 2.74 1.33
 -2 20 2 2.61 1.46
 2 -20 -2 4.35 1.63
 -1 20 2 956.49 24.31
 1 -20 -2 965.59 26.71
 1 20 -2 1035.91 25.77
 -1 20 2 952.02 24.58
 0 -20 -2 319.63 13.36
 0 20 2 329.39 12.08
 0 20 -2 329.86 12.27
 0 20 2 339.31 12.34
 0 20 -2 347.1 12.86
 -1 20 -2 141.87 7.84
 1 20 2 142.5 7.59
 -1 20 -2 119.79 6.99
 -1 -20 -2 131.4 8.07
 2 20 2 1115.11 27.79
 -2 -20 -2 1109.73 29.64
 -2 20 -2 1134.69 28.44
 -2 20 -2 1070.57 27.22
 -2 -20 -2 1055.82 28.82
 -3 -20 -2 133.41 8.67
 -3 20 -2 128.94 7.52
 -3 20 -2 135.31 8.08
 -4 -20 -2 52.19 5.59
 -4 20 -2 50.08 4.78
 -4 20 -2 41.25 4.51
 -5 -20 -2 199.46 11.46
 5 20 2 188.9 10.58
 -5 20 -2 194.14 10.5
 -5 20 -2 188.08 9.95
 -6 20 -2 149.39 9.54
 -6 -20 -2 155.78 10.45
 6 20 2 158.37 10
[truncated: 4,456,324 more chars]
